# Supplementary material for: Usefulness of a New Large Set of High Throughput EST-SNP Markers as a Tool for Olive Germplasm Collection Management
Source: Front Plant Sci. 2018 Sep 21;9:1320. doi: 10.3389/fpls.2018.01320 (PMC6160578; doi:10.3389/fpls.2018.01320)
Supplement: Supplementary file 2 [file Table_1.XLSX]

## Sheet: Sheet1
Supplemental Table 1: Raw data of the 1043 EST-SNP markers selected including the contig name, the position, equivalence in the TSA reference with corresponding possition, the sequence, the final score and the alelles
Country	SNP name	Contig NAME	Position	TSA code	pos in GABQ01.1	Sequence	Final_Score	Designability_Rank	Alleles
ESP	OLIVESNP85	Contig11623	236	GABQ01001304.1	83	AASGGTTTTCTGGGCATACAGGTAGAGTACATAATTTCCAACAAGGAATAACAAGAGCGGGCCGCCAACTAGAAGTAAGACGATCAATCC[T/C]GGGTTAAACCCTTTGGCTTCAACATCCATTCGTTAAAATTCCGGAGAACGTTAACCCTTGCCTGATTTGTAATCCCTTAGGTTTTTTTGTTGAGGTCTATATGGA	0.967	1	T/C
ESP	OLIVESNP84	Contig11623	148	GABQ01001304.1	171	AAATCTATTCTCCTGGTGCTGAAACGCCTTGCTTCAGCCTTTCCTTCTTCATTTTCTTCTTGGAGATTGGCTTCTTCTTCTTCAGAGGAA[C/G]GGTTTTCTGGGCATACAGGTAGAGTACATAATTTCCAACAAGGAATAACAAGAGCGGGCCGCCAACTAGAAGTAAGACGATCAATCCYGGGTTAAACCCTTTGGC	0.922	1	C/G
ESP	OLIVESNP69	Contig11338	211	GABQ01003783.1	135	TCAACTGCCCATAATTTTCAACCATAARTATCTGTATAATAATTGTACACACAACATAGAGCGTAAAGCGTTGGGAGTTGCTAAATAAAC[A/G]GAGAGATATTGAAGAATGGCAGGGGGGTGGTGGCGGGAGAACTTGAGAGAGTTGAGGCCACTGTTGCACCTTCTTTTGCCATTATGTGTGCACTGGGTTGCTGAA	0.911	1	A/G
ITA	OLIVESNP1014	Contig360	646	GABQ01011875.1	180	CTTGCCAGCGGGTATAACTCTTTGGCTTTATAACAATGGGCAAGAGCCACTTGTTACTGTGTCACTTCTTGATACTGCTAACGAAATGAA[T/C]CAGCTTGATCTCCAATTCAGGAATTTCTTCCTTGCTGGAAATAGGAATCCGCAACAAAGCCAAGGCCAGCAACAAGAAGAGAGTCAAAGCGAGGGTGAGAGCCCA	0.965	1	T/C
ESP	OLIVESNP34	Contig10636	97	GABQ01014267.1	66	AGAGTACGCGGGGATCAACACACAAAATGACTTCTTTCTTAAGTCACAGACTCTTTATTCTCTACCTGAACATTTTCACAACCTTACTTG[A/C]ATCTTCCAGTGCCATATTCTGGGAGAATATTTTCGACACAACAATGAAGCGAATGGCTAAGACGAGCCATCTCCATTTCTACTATCACGACATCCCCAGTGGGAA	0.989	1	A/C
ITA	OLIVESNP938	Contig208	294	GABQ01017192.1	180	CGAGGAAGGAGCAGCTGGRAACTGAAGGATATCAAGAAATGGGTCGCAAAGGCGGACTGAGCACTGGGGACAAGCCAGGAGAAGAACGTG[T/C]ACGGGAGGAAGGAATCGAGATAGACGAGTCCAAGTTCAGAACTTAGAGATGAATCATCTGAGTCTGTACCTTACAGAGTAGAACGTACTAGGTTTTCGAGTTTGT	0.825	1	T/C
ESP	OLIVESNP88	Contig11664	177	GABQ01018942.1	144	TTTGCTACTCCAATGGTTTACACTGAAATGCCTTCTCCTGTATATTATGTTCCCGGGCCTCATCCAGATCCTCTCAGAATGCCTATGGTT[T/C]CAATGCCGCCTATGATTTTTCCTGTGTCAGATCCTCACTTGTCTAATAAGATAGTGAATCAGATAGATTATTATTTTAGCAATGAGAATTTAGTTAAAGATACAT	0.791	1	T/C
ITA	OLIVESNP951	Contig22	252	GABQ01026537.1	48	AGAGAGATTCAGACACGCAGCTTCCCAAATTGCGAGACGTACCTGAAGCTCGAATTTGATAGAGCTGATGCCACAATAATGTTGCCCTAT[T/G]CCAAAAAACATTATAAAAGACGTTGCTGTAGAAATGAGYTGAGCGGCATCGATAAGCAGTGCGTGTGCTTTGCTGTGAGGACTATGATGAAGAACATGATGGACA	0.962	1	T/G
ESP	OLIVESNP758	Contig7877	135	GABQ01026581.1	169	GGGACGAGGGCAAAGTGGGATGCGTGGAAGGCTGTTGAAAGGAAAATCTCAGGAGGAAGCAATGAGTGACTACATCACTAAGGTGAAGCA[A/G]TTGAAGGAAGCAGCAGCAGCATAACTCAGTACTCATCCATGGATTAGTGGATTAAAATAATTATGAAAATTGATAGCTTCTGCTCTTTCTTGACTTATTTATGCC	0.983	1	A/G
ESP	OLIVESNP446	Contig3820	233	GABQ01028048.1	45	TGGAATGAAGTAGCCATTGATCTCACAATTCTCACTAGCCATTCTTGGAAGAGATAGTGGTGTGGAAGGATGAAGTCGAAAGATTTCCTT[A/G]ATGATGGCTTGAAGGAATGTCAACTGGGGTAGGTCAGCTTCTGCCACAAGTCGATCCTTACCTACAACTAAATCGAGCTCTTCTTGGGCTCGAGCCAATATTTCT	0.936	1	A/G
ESP	OLIVESNP854	Contig9550	180	GABQ01029718.1	191	GTATTAGATCACAASGAAGAGTATTATGAACATCATCTGGTGTCATCTAATCTACTCAAACGTGCAATGGAAGGAAGGGGACTAGATATT[A/C]GGCTTATTTTCACTGTACTAATTCAGCTTTTCCCTGCTTTGTCTTCTTTAAGGTTTAATCTGCTGAATGAAGTTTATTGTTCGATTGGGAAATTTTGAGCTTTTA	0.762	1	A/C
ESP	OLIVESNP359	Contig2950	618	GABQ01029891.1	59	GGCCTCTTTCACCATGCACCGGAGGTATGGAAGCCGGGAAACATCGGCTTCTTCTAAAACTTTTCCTTTTCCGATCACTTCTGCGAGCTC[A/G]GCCTTGGCTTTCTTCATGGTTTCTGGACTTTTAAGTGTTTCTGCCATTGCCCATTCCAATGTGCTCGAAGTTGTATCTGTTCCCGCAACAAATAGGTCCAAGCAC	0.817	1	A/G
ESP	OLIVESNP831	Contig9243	340	GABQ01030246.1	201	CGGAGGGATTCCTTCCTTATCTTGAATCTTAGCTTTAACATTATCAATTGTGTCTGAACTCTCGACCTCAAGAGTTATGGTCTTGCCTGT[A/T]AGGGTCTTAACGAAGATCTGCATCTTGATAATTAATTTGGATGACTTATGAAAACTAGTTTGAAAATTGAGATTGCAGTCCCCGCGT	0.882	1	A/T
ESP	OLIVESNP771	Contig8019	421	GABQ01034399.1	147	GAAGTCGGAGCCAGATCCGAGGTTCGTGTTCCAGTTCGATAGGGAACCCGAAAGCAGCCCGCAAGTTTTTCAAATTCAAGGAAGTATTCG[T/C]CAGCCAGTTTTTACCTGCAAATTCAGTTTAAGTTCCACTGGCGAGCGCAATCAAAGATGCCGATCATTATCATCTGATCAAAGTGGTTCAAGAGGTTGGTTAAGT	0.966	1	T/C
ESP	OLIVESNP869	Contig9793	71	GABQ01037300.1	51	ACGCGGGGGGTTCCGAAACCTTGGGCAACTTCAGCTGCTCATACACACACAAGAAAATACACAGAACAGT[A/C]TTGTCGTCTCTCACTGCAGAGCAGAGAAGAATCAGAGGAGAAAATGGCAAAGTCGAAGAATCACACAGCGCACAATCAGTCACACAAAGCCCATAAGAACGGCATCAAGAAACCCAAACGCCATC	0.98	1	A/C
ESP	OLIVESNP763	Contig7953	47	GABQ01039332.1	77	GAGTACGCGGGGGCGGAAGTCTGCTGTAAACAATTGGTCCTCTCCA[A/G]TTAACTCATCTCAAATAATGGTAGCCTCGTCGTCGTCCATCTCAACATCGTCTTCATCCTCCGATGCATCTGCTTCTCCCTCCAATCGCCGCCAACACCGCCGTCGCCGCCACAAACGAGAAAGAAAACGTGACAGAGACGGAGACTCC	0.963	1	A/G
ESP	OLIVESNP127	Contig12499	224	GABQ01040225.1	190	TTGTCATGAGTGCAATGATCCCATCTGCAAGGCCTGTCTGGACAGTGAGATCAGGGAAGGGAGCAAATCGTGCACTCACTGTGGCACTCC[C/G]TATTATGAATGGACAGAGAACTCAGTTGTGGCAGAAGAAGAATCAAGG	0.994	1	C/G
ESP	OLIVESNP865	Contig9709	162	GABQ01041247.1	172	AATTCCACTCATCTCCTCAATGGCTCAGAAGGTGGTGTTGAAGATGTTGACGATGACTGATGAGAAAACAAAGCAAAAAGCCATAGAAGC[C/G]GCAGCAGATATATATGGGGTGGATTCAATTGCTGCTGATCTCAAGGAGCAAAAGCTGACAGTAATAGGAGAAATGGACGCAGTTGCAGTGGTGAAGAAATTAAAG	0.9	1	C/G
ESP	OLIVESNP136	Contig12611	123	GABQ01041947.1	54	AATTTCGAAAAATCATGAAATTGCAACATATGCTATTAGCAAGTCTTCTGAACATGAAAGGAGGGGATCAGCTGGTGCTTTGCCGAATAT[T/G]ATGCTTTTACACTCACGTGAAATTATGCATGCTCCAATCACCCAGGACCCACCACTTATGACAGAGGACATGCATGAAGAACGACTACGAGCTGCTGAAGCCTGT	0.957	1	T/G
ESP	OLIVESNP95	Contig1180	370	GABQ01043319.1	19	TGCTGCTGCACGTTGAGGCTCCTCGGCGCATTCGCCATTTCTGCTCCTYGACGCCAGCTGAGAAGGAACGCAACCTAAAGGTCCAGTTCC[A/G]GTGACAAGAACCCTTCTGGTTCCCAATTCATGTAGCCTCATCAAAATTTTCCTGTATTCAGAAATTAGATAACGGGAGAAATCTTGAAGATTATACTGAATCCTT	0.894	1	A/G
ESP	OLIVESNP104	Contig11981	236	GABQ01043588.1	253	CTGATATTGGGGAGTACTTGAGGATGGAGGATGAACTTTAATTGATACGAATTAGGAAGAATTTTGATAATTGGTGTTGTTGTTTTAATG[A/G]ACAAGCTTTTTCCTATAACTTCTATTAATGTCATTCGTGTTTTAATTTTGTGATCCAATGTATTTCAATTTTGGAACAAAAAAAAAAAAAAAAAAAAAAAAACAA	0.77	1	A/G
ITA	OLIVESNP929	Contig19	246	GABQ01044070.1	205	TATGCTGGACTTTGTCGACGATGCTGAGAAGCYGCACCACCCGTCGCGGGCGTATATTCGGGACACAAAGGCCATGAAAGCTACACCAGC[A/G]GACATCATAGAATACCCAAATGCTTACCATTTTGTGGTGGATATGCCAGGGCTGAAAGTTGATCAAATCAAGGTACACATAGAGGAMGGCAATGTCCTGGTGGTG	0.991	1	A/G
ESP	OLIVESNP421	Contig3601	294	GABQ01044715.1	268	GAAATCGATTGGTCGGCTTTATAAATCTATTATGTGTAGTAATTTATGTCGGTCTATTTGTAATTGTTGTGTAATAGGTGTTTGTCTGTC[T/C]GTCTTAAGGTTGAGCTCCGGCAGTGGAGTTTTAGGCAATTGCAGAACTTAACCTTACTATTATTAGTTTTGATTCAGTTCAACTGGTTAGCTATTTTTTTGTTTA	0.991	1	T/C
ESP	OLIVESNP750	Contig7624	210	GABQ01044997.1	161	ATTTCTCCACGGCATTAGCTTTGTGGGCTCCAAATTCAATGATTGGTACGGCCCTTCATACTTCTGTAACTTCTCCTGTAAAAACTGTAC[A/G]TATTGAATCACCTCCAATAAGACAGAAGCTGTATCTCTCTTCTGATCACAATGGGGTATCAATTCTCTCAATATCTGAAATCTCTCGTTGATCTTGCTCCTCCTC	0.814	1	A/G
ESP	OLIVESNP37	Contig10672	137	GABQ01045542.1	54	TGACGCTGGTAGTCCATCTTTAGATATTGAGATTGATCATGATCGTCATGCTTCTTATGATGACGGTTATAGAAGGCGGGAAACGCATAC[A/T]AGTGACATGGAGGAAACAGAATCTGAGCAGAAAAAGCTTGAGATAGAGTTGAGGGAAAAGGCTCTTGAGTCGCTTCGAGCAAAGAAGGGCGCTCAAAAATTAAAT	0.942	1	A/T
ESP	OLIVESNP302	Contig2508	148	GABQ01046282.1	290	CTCCTCACGAGAATAAATGTTCGTATTCTTTTTGTGCTTATGCTTTTGGAATTTGGAGCTATCTTTTATATTGGTGCGAGCACCTCCCCA[A/G]TCATTGTATTTGTCTTCTCAGTTTGCATAATCAGTTTTCTCCTGTCAATATATCTTACTAAGTGGGTCCTAGCAAAGGACGAGGGACCTCCTGAGATGGCCCAGA	0.897	1	A/G
ITA	OLIVESNP1005	Contig3225	394	GABQ01047262.1	128	TCGTGCCATTCGCAGGCGCCTGACTAAGCACCAGGCATCTTTGAAGTCCGAAAGGGAGAAGAAGAAAGAGATGTACTTCCCAATGAGGAA[A/G]TATGCAATTAAAGTTTAAGTTGATCAACGGTGGAAGTTATTTCAGTACCATCCCTGCTTAATCTCGAAGGATAATTACATTTTGTTTGGTAAGTTGTTAGCTGAA	0.89	1	A/G
ESP	OLIVESNP113	Contig12109	188	GABQ01047464.1	145	AAAGCTGAGGCCGAGGCGGTGCCGGYGGTGGAAGAGGTTCTGAAGGAGGCAAAAGAGGCGGTGGTAGAAGAAGTGAAGGATGAAAAGGAG[C/G]ATAACTGTGAAGCCAAGGTGGTGCATAAGAGCGCTTCCTACAGAGAAGAGAGTAATTTTCCCT	0.958	1	C/G
ESP	OLIVESNP381	Contig319	169	GABQ01048842.1	248	TATTTCCTTGTTTTCACAGTCATCTAATGGTATTTCAGGAACTGCAAGAAGTCCATTTCAATGGCCGATAAATCATCGATTTTCGTCGGG[T/C]CAACGTGATTTCATTTGCAAGTCGTTGCCCGTGTCGTCGCCTAGTGCAACGCCATTGATCCCTGCTGAAAATGGTGCTATGTATAATTATATACGTCAACCTGTG	0.926	1	T/C
ESP	OLIVESNP512	Contig4496	139	GABQ01049519.1	335	GTCAAATTCTGAAGTGAATGATGAGGATGATGAAGAAGGAAGCGGAGAGGAGGATGATGATGAAGATGATGACGAGGATGATGAGTGAGC[A/G]ATTGGGTGTAGTTATATGAAGAATTTGTGGGGCTATGCATTTCTTTTTCTTCCTTTTCTGTTATTTCTTTTGGGAATTAGTACGAAAATAGAATCAGTTTCTAGT	0.958	1	A/G
ITA	OLIVESNP1031	Contig783	1453	GABQ01050804.1	26	GCACTAAAGGTGTTAAACGACATGATCCAAGATGAACATCCTCCAAAAAGGAATCTATATGAAATGAAGATTTCATTGCTAGAGCAAATA[A/G]GATGGTACCATTTGGTGTCTTACGAGAAACTATGGATGAACGTTCGATTCCCAGCGAATCTACCTCTCTTTTAGGKTTTTTATTCATCRTACAAGGCCCTTTGCA	0.951	1	A/G
ESP	OLIVESNP224	Contig1842	217	GABQ01050825.1	188	ATTTCACGTTATTGTCCAAGAAAGACGTAAAGCGCGAAGAAATTGAGGAKAAGGTAATTTGGATTACCGGGGCAAGCCGAGGGATTGGGG[A/C]AGTGCTTGCTAAACAACTTGCAAATCTAGGAGCAAAGCTTATTATCTCAGCCCGAAATGAAGCTGACCTACAGCGCGTCAAGAATCAGCTCACTGGAAAGCATGC	0.844	1	A/C
ESP	OLIVESNP565	Contig504	879	GABQ01052290.1	250	CGCGTCCAACCGGTTGCCRGAAAACATATTAGAGTTCAATATTTTCCTGAGGCTGCGCCACGTCGATGCCACCGGCAGCCACACCACGGA[A/G]TACTTGAACTGGTTGTGTGCATGGATGGCATTAGGTATATGCCTACTCGAAAATGCAAGGTCCTGTTTTTGCAGAACCTCCTTCGCCATGGCGGAGGAGGTGATC	0.813	1	A/G
ITA	OLIVESNP987	Contig2864	774	GABQ01052865.1	219	CAACGATTGTTGTCAGGTTGAAGCTTTCTTGAACAGCGATCAAAACCGTGCCGCCAGTAGACTCCTTTCTGCATACACTGAAGGTGATGT[T/C]GAAGAAATCAAACGTGCTGCTCAATCAAGCATTGTCTCCAATCTTGATCACGTGATCGTCAAGCTTGCAAGGAAGCTYCCTACAGGTGATGTCAGTGCATTTAAG	0.939	1	T/C
ESP	OLIVESNP62	Contig11071	87	GABQ01053905.1	369	GAGTACGCGGGCCTGCACGAGAGTAATTATAAGAAAACACCTATGCCCGATTCTTGAAGTATGTTCAGTGTTTACAATGGAATGAA[A/G]GATTCAATTGATTGCCTGGTTAATGTTCATCCTTTTCCATTTATAATGCATAAATATCGATTGACCCGCAAAATAAATGCATTTGTGGGTTTGACAGTGGTGAATAGAT	0.937	1	A/G
ESP	OLIVESNP60	Contig11067	164	GABQ01054120.1	191	TGTACCAAAGAAAGCACTGTACAAGTCTGTTCAGCAGCTTAGAGCGATTGGAGGCAGTGGTGTTCTGATATCTCCTCTGACCTACATCTT[T/C]GATGAAGAACCCCCAAGATGGAGCCAGCTTCTTTTAAACCTTGGGCTTTAGTCATCATATTCACTAGGTGCTGCAGTTAATTTTCCACATCCTTCAGCGCAGTCC	0.992	1	T/C
ESP	OLIVESNP585	Contig5193	285	GABQ01054944.1	286	TGCTGGAGCTGCACCTGAAGAGAAATCCAGCGAGGAGGAGCTGACTGAAGATGAGTATGCGTCCAGTGATGAAGAAGTTGCCGGGAAAGT[T/C]GACCCCTAGGGTCTGAATTTGCAGTTCGATTGGCTCTTATCTGTACATGATATGTTACCTATGTTAGTAAACCTTAACTAC	0.87	1	T/C
ESP	OLIVESNP116	Contig12124	135	GABQ01056194.1	114	GAAAGTAGAAACARTATCCTCGGATTAACAAATCAAGCTGAATTCACACTTCTGCACTGCACATTCCACAAAACATATAATATTCCATTA[T/C]TGCATCTAGCAGGATTGCTCATGGGATCTGTACAAACTTCCAAAACTATTGAAATTTCCTCTTATTCACATATATCTTTATCTTACTAATTTCATTACTCTTTTC	0.971	1	T/C
ESP	OLIVESNP172	Contig1394	427	GABQ01056666.1	24	TGCATATTTCTTCACTAAGTTTAGTGATGCTTGACTCTTAGTCACAAGAACTTGGTCGGAATTCAAAAGCCCTTTTGAGGCCAACAAATT[T/C]TTGAAGTAATAGTTGTCAAATTTTGTTGGGCTGACGAAGTCGAGGAAAAATAGGTTTTGGTCACCGCCGGATCGTGGGCACTTGGCTCGCAGTTGGGATGCGTAA	0.951	1	T/C
ESP	OLIVESNP156	Contig12958	239	GABQ01057284.1	212	CGGAATGAACGGATCACCCAAGAAAGGTGGCCATGGCGGCAAGTWCACTTGGGCCGGCGTTGGCTATTCCCCGGCGGAACTTGGATCGTT[C/G]GAGAAGGAGGTTATTGATGCGAATGATCCTATCTTTGAAGAGCCTGGAGAAGCCGTAATCAGTCAAGCTTGAATCTCGATCGAATTTCCTGATTGATTTTGCTTT	0.864	1	C/G
ESP	OLIVESNP628	Contig5773	87	GABQ01057463.1	66	ATCAACGCAGAGTACGCGGGGGAAGCAGTGGCTCGTAGCACCGGGAAAAAAAAATTCAGCACATTAGGTAGAGTCGCAACTGCGG[C/G]GAAAATGGTGGAAAAGGGTAGCAAGGCGAGGAAAGAGGAGGTCGTCGCAAGGGAATATACAATAAACCTACATAAACGCCTGCACGGATGCACCTTCAAGAAGAAGGCTC	0.908	1	C/G
ITA	OLIVESNP944	Contig2132	142	GABQ01057463.1	130	CACATTAGGTAGAGTCGCAACTGCGGSGAAAATGGTGGAAAAGGGTAGCAAGGCGAGGAAAGAGGAGGTCGTCGCAAGGGAATATACAAT[A/C]AACCTACATAAACGCCTGCACGGATGCACCTTCAAGAAGAAGGCTCCCAAAGCCATYAAGGAAATCAGAAAGTTTGCCCAAAAGGCAATGGGCACAACTGATGTA	0.865	1	A/C
ITA	OLIVESNP945	Contig2132	199	GABQ01057463.1	187	GAAAGAGGAGGTCGTCGCAAGGGAATATACAATMAACCTACATAAACGCCTGCACGGATGCACCTTCAAGAAGAAGGCTCCCAAAGCCAT[T/C]AAGGAAATCAGAAAGTTTGCCCAAAAGGCAATGGGCACAACTGATGTAAGAGTCGACGTGAAGTTGAACAAACAGATCTGGAGCCGTGGAATTCGAAGTGTGCCA	0.911	1	T/C
ESP	OLIVESNP114	Contig12110	178	GABQ01057511.1	157	AAGGCCGTGCTAAGGAAACCGTTTACATCCAAAAAAATGGAGAGGGAGAGGATGGAGAAGATGAAACTTTTGGAGCAAGAGAAAGCTGAT[A/T]AGGAGAAATCTGAAAAGGTGGATCAAAAGAGCTGAAGTGGGTCGTCTCCGTTGAACTGACTCATGGACTGTTAGTAAGATCACTG	0.879	1	A/T
ESP	OLIVESNP81	Contig11546	86	GABQ01057667.1	74	TAGTACGCGGGGACCCTGAGCAATCAAAAATGGCGAGAGCCGGTGGGATAACGAACGCGGTGAACGTGGGAATCGCAGTGCAAGC[T/C]GATTGGGAAAATCGGGAATTCATTTCCCACATTTCTCTCAATGTCCGTCGCCTCTTTGACTTCCTCGTACAATTTGAGGCAACCACCAAAAATAAGTTGGCTAAGTTGAA	0.781	1	T/C
ESP	OLIVESNP240	Contig2011	117	GABQ01058185.1	289	ATCTTCAGGCATCGAATGGAAGCTTTGCAACCTATTTAGGCCGGCCATGGAAAATGTATTCTAGAACAGTGTATATGATGTCTTACATTG[A/G]TGGTCACGTTCATCCTCGTGGATGGCTCGAGTGGAACGCAACATTTGCTCTCGACACATTGTACTATGGCGAGTACATGAACKATGGCCCCGGTGCTGCTGTGGG	0.872	1	A/G
ESP	OLIVESNP767	Contig8003	30	GABQ01058198.1	374	ACGCGGGGATGAACAGAAGAAAAGGTCGC[T/C]GGAATAATGAAGGAACTGACAGCAACTATAGAAATCGTATGGTCTTCGAGAATACCAGGTTTATGATGAATTAACATGGTAAAGAAAAGGATTATTCTGTAATACATGATAGTAGTAAATTGCAGAATCTAGTTAAGTTACAACTGTAAATTTATTCAGTGTAACT	0.974	1	T/C
ESP	OLIVESNP602	Contig5461	327	GABQ01058455.1	358	ATGGTCTCTGGATTGGGGATGTTGATCCTCGTGCTCACGATCATGTACATGGGAATTCGAATTAGGGTAAACAACTGGTTTTGGTGGTGC[T/C]TGAACTGTGGAATCAGAGGCAGAAGATTTTCTTGCACTGATAGCTTCTAACTTGTYTCCTTCTTTCTCTGTATTGGGAGGAAGGTCTTCARCATGATTCTCTTTC	0.838	1	T/C
ESP	OLIVESNP91	Contig11738	154	GABQ01058979.1	135	AAACATGAGAGCTAAGTGGAAGAAAAAGCGAATGAGGAGGTTGAAGAGGAAGCGCAGAAAGATGAGACAAAGATCCAAGTAGTGGAGGAT[A/G]GTAGTGCATGGCGACGCTTCTTTTGCACGAACCAGTTTCTTCTTCATTGTCTGCCCAACGATCAAGAAGAGTGGAAGGAAGTTCTGTAGATGGTGCTGTCTTTTT	0.954	1	A/G
ESP	OLIVESNP99	Contig11922	130	GABQ01059063.1	191	CTTGCGGCGAGCATGCTCAGTGTAGGTGACGGCATCACGAATGACATTCTCAAGGAAGATCTTGAGAACGCCACGGGTTTCTTCATAGAT[A/G]AGCCCACTGATACGCTTAACTCCACCTCTACGAGCCAAACGCCGAATCGCTGGCTTGGTAATGCCTTGAATATTATCTCTGAGAACCTTACGGTGGCGCTTCGCT	0.897	1	A/G
ESP	OLIVESNP783	Contig8323	206	GABQ01059164.1	176	GCTGCCGCCATTTCCAAAGAACCTCCCACCACCGCGCGCCGTGGAGGGGTTTCCATGGTTAAGGCCTCCAAGGATGAAAAGGTCGTGATG[A/G]GCACCAAGGAAGAGGGAAGCAGCACTAGAAGGGACTTGATGTTTGCGGCCGCAGCTGCAGCCGCATTTTCGGTCGCAAAAGTTGCTATGGCTGGTGAGCCCAAAC	0.9	1	A/G
ESP	OLIVESNP45	Contig10801	346	GABQ01059717.1	148	GAAGAAACTTCTCAGAGCTCAGACGGAGAGAGAAATTCTGCAATCTCTCGATCATCCTTTTCTTCCCACTTTGTATACTCACTTCGAGAC[A/G]GAAAAGTTGTCATTTCTAGTGATGGAGTTCTGTCCTGGGGGAGATTTGCATGCTCTTCGACAGAGGCAACCCGGGAAGTATTTCCCCGAGCATGCTGCCAGGTTT	0.889	1	A/G
ESP	OLIVESNP10	Contig10234	140	GABQ01060588.1	189	TAGAGTTGTCTTGCATACAACAGTAAAGCAACTCTGAAGTTTCTGGTTTTTCCCTTTCTCCCTTATATTCTATTACATGGGAAGGCTTCA[A/G]TTCTATGGTAGTCATCTTGGATCCTTTTGTTTCTTAGAGAACCTTTGAGTGTGTTTTCTTTTTTCTTCTTTTTTTCTTTTTTCAGCCCTCAATTGTTTGGGTTTT	0.854	1	A/G
ITA	OLIVESNP1024	Contig52	275	GABQ01060909.1	128	GCAGCAGCTCTACCACTGCAAGATGTATTTAACTCAACGGAGTCCATCTGAAAAAATTTCACTCAGAAGTTYCAAGAACCTACAAACAGA[C/G]GAGCATCTCAACGATTGCTGCCAACAATTGGAAAAAATCAAGGAGGGTTGCAGGYGCAGAAACCTGAAGCGAGTTGTGCAGCAGCAACAGCAGGAAGAAGGAAGC	0.619	1	C/G
ITA	OLIVESNP957	Contig2350	383	GABQ01060928.1	376	TACCATTTCTGGTACCGGAATCCAGTTCAAGAGATCAAAAACGTCAAAATAGGAGGAATTCTAGGTGGGCTACCCGAAATCGGGTTTCCC[A/C]ATTGGGAGAAGCTCAGGTTATGAGGAAAGCTGAGTTGGGTTTTGCGAAAGAAGAGGACTCTGCGGGTAGTTTTGACCAAGCATTGAACCCTGATCTGAAAAATGA	0.901	1	A/C
ESP	OLIVESNP770	Contig8016	195	GABQ01060993.1	181	AGAAGTAGCTGTGAATAAGGACTCCAACCCAGAATTTTCTGAAGACGAAGAAATGCTCGTGGAAAGAATGTTCAGTTTGCTTGGACCAAG[A/G]TGGACATTGATTGCTGGAAGAATACCAGGAAGAACAGCAGAAGAGATTGAGAAGTTCTGGAATTCAAAGAAGACTTTAGCTACAGAGAATAAACATTTGGATCCC	0.825	1	A/G
ESP	OLIVESNP545	Contig4837	303	GABQ01061604.1	504	ATTTGGACTCCAATATGTKAGACCCGCCACCCCTCCATTGTACATTGCTCTTGCTTCATCGGACACCACCTTGCCAATTTCTTCCCACAA[T/C]GAGGCATTGAATGAAGCAGCAGTAAGAATAACTTGAGGGAAGCTGGTGGCTCCGGGGAACTGGCCGCCGAATTTCACACCGGGGCCGGTGTCAGATACGCCGTGA	0.769	1	T/C
ESP	OLIVESNP417	Contig3554	229	GABQ01061861.1	89	ATCTGGTGGAGACCTTGTGAGGTTTTCAGAGGAAGAATTTCGGGCAGTACTGTCGAGTAGAGACTTGTTGCTAGATTCTTGGTTTGGTTG[T/C]TGGGATTTTCGCCTCCGCCGGTTATGGTCAGCTAATCTTTTCCGGCAACTCCTCTTCCCGTTGTCAAATTCAGAAAGGAGATGAAATCTGCTGCATTGTTGACAG	0.876	1	T/C
ESP	OLIVESNP834	Contig9294	219	GABQ01061911.1	279	AGGGTAAGGATGGTGGCGGTGAAGAAGGGGGTGGGGGAGAGAACAAGGTGCAGGTCCAAATTGGGAATCCATATCCGTATATGTACGCGC[T/C]GGGTCCAGTGGGGGACCAGTTTCAACACTATTCACATGTGTATGGACCCTACCATGCACCCCAAATATTTAGCGACGAGAATCCAAATGCGTGTAGTGTCATGTG	0.859	1	T/C
ESP	OLIVESNP631	Contig5824	405	GABQ01062068.1	418	AAAGGTTGAGTTAGCTACAAAGTTTGGAGTAGCTGGAATTTCTCCCACAGAAGTTATAGTGAAAGGTTCGCCTGAATATGCCCGTTCTTG[T/C]TGTGAGGATAGTTTGAAGCGTCTTGGTGTGGATTATATTGATCTCTACTACATACATCGAATTGATACGACTGTGCCTATTGAAGARACAATGGGAGAACTTAAA	0.793	1	T/C
ESP	OLIVESNP505	Contig4411	406	GABQ01062125.1	199	CTTCGAGAAAAAGGTCCGGTACCAGAGCAGGAAGAAATTGGCAGAACAAAGGCCACGTGTTCGAGGCCAATTTGTGCGACGAGTAACAGA[A/C]GATAACCAAAGCAAAAGTGAAACCAGGGACACGGATTCTTGACCACTGCCTTTCTATGCTAAATATGTATAGGAAGTAGCGTTTATTCTTAGAAG	0.974	1	A/C
ESP	OLIVESNP504	Contig4409	246	GABQ01062125.1	229	GAAGAAACTGGCAGAACAAAGGCCACGTGTTCGAGGACAATTTGTGCGACAAGTGAAACCCTAGTCATGGATTCTTGACCAGGCCTTTCT[A/C]TGCTAAATATTTATAGATAGTAGTACTTCTTGTTAGATTTTGGGGAAGCCCTTTGATCCCCATGGTTGGAGTA	0.606	1	A/C
ESP	OLIVESNP48	Contig10842	144	GABQ01062238.1	470	CCCCAAGTACCTCATAGAATGATCTCTCCGCAGCTTGAAGAGCTGCTGATTCTTGAAACATGCAAGCTTTCTCTTCCACATCCTCTTCCA[T/C]AAGGATATGGTTTATGTACTTAAGCACCACGTCACTAAAATCATAATCCTCAAGGGTATCGGCATCAGATGATTGGACTAAAGTATTAGAATTCAGATGACTAGA	0.944	1	T/C
ESP	OLIVESNP866	Contig9722	191	GABQ01062309.1	266	TATTATGTGCTGTGTGATTCAAGTCAAATATGCTATGTCCTATCAGTTTATCGGATACACAATGAGGCAATTAAAGAAGGAGATCAAGTT[A/G]CACTGTTGGAACCTTTTTACAAGTCTGTTGACTTTTCCTGGAAAGGAAAGTGCTATAAGTTCAAATCAGTACGTGTTGATTTCTTAGAACAAGTGATCGTGAATG	0.903	1	A/G
ESP	OLIVESNP244	Contig2040	798	GABQ01062392.1	179	CCTCCACCAGAGCCACCAGCTTCAGTGGGTTCGGGCCAATCACATGGTTTACGACTATTGCAAAGATACCTCGAGATTCCCGGTCGCTCC[A/G]GTCGAATGCCTGCACCATCACCACTAGGGATGTGTTGATCTTGGAGTGTGTCAATTCCATTGTAAAGATGTGATAAAGCTTTCATCATTTGCACACCCCGTGTTA	0.678	1	A/G
ESP	OLIVESNP149	Contig12844	135	GABQ01062538.1	227	ATTTGAGTTTTCTGCGAATTAGTATCCTATGGCGCAAATTAACATTGTGAAGGTCTCCTTGCTAGCATACGCCCTTGTGGCTCTCTCCGT[T/C]GTCGCCATCACCACTGTCTCTGCTCAGGCGCCGGCACCTTCACCAGATATAGGAGATGCGTTCTCTCTGCCAATCTCCAGCGCCTTCATTGCAACCTCTCTCCTG	0.638	1	T/C
ESP	OLIVESNP685	Contig6730	124	GABQ01062626.1	92	GGTTTTCGAATCTGCCTCCTCTTCTTCCCCGGTGTCTATCTCCATAATGCCGAAGCAAATTCATGAGATTAAGGATTTCCTTCTCACTGC[T/C]AGAAGGAAGGATGCACGCTCTGTAAAGATCAAGAAGAGCAAGGATGTGGTGAAGTTCAAGGTTCGGTGCTCAAAGTACCTCTACACCCTTTGCGTCTTTGATCCT	0.997	1	T/C
ITA	OLIVESNP1033	Contig797	335	GABQ01062715.1	150	GTGGTCGATGGCTGTGAAGGTGTTTTTCATACTGCATCGCCTTTCTTCCTCGTAGCTGCAGATCCACAGGCTGAATTGGTTGAACCTGCT[C/G]TCAAAGGGACACTCAATGTTCTCGAATCATGTGCGAAAGCACCATCTGTTAAAAGAGTTGTTTTGACATCTTCCATAGCTGCAGTTGCTTACAATGGYGAGCCTT	0.948	1	C/G
ITA	OLIVESNP1034	Contig797	517	GABQ01062715.1	332	CAATGGYGAGCCTTTAACACCTGAAGTYGTAGTTGATGAAACAAGGTGGACTAATCYGGAGTTCTGCAAAGAAATGAAGCTATGGTATCC[C/G]CTATCAAAGACATTGGCCGAGGATGCTGCCTGGAAATTCGTGAAAGAGAAAGGTCTCGACCTGGTCACCATAAACCCAGCTATGGTTGTTGGTCCACTGTTACAG	0.991	1	C/G
ESP	OLIVESNP778	Contig8206	90	GABQ01062716.1	106	TCAACGCAGAGTACGCGGGGGGGCTAGGGTAACCTTTTCATTGTTCAAGCGATTTCGTGATCACAGCGAAGCGAAACCCTAACCCT[A/T]GATTTCAGACATGTCTTCMAAGCAAGGTGGGAAAGCGAAGCCTTTGAAGGCGCCAAAGAGTGAGAAGAAAGAGTACGACGAGAATGACAAGGCTTTTATCCAGAAGAAG	0.418	0.5	A/T
ESP	OLIVESNP777	Contig8203	114	GABQ01062716.1	125	GGGGGGGGCTAGGGTAACCTTTTCATTGTTCAAGCGATTTCGTGATCACAGCGAAGCGAAACCCTAACCCTTGATTTCAGACATGTCTTC[A/C]AAGCAAGGTGGGAAAGCGAAGCCTTTGAAGGCGCCAAAGAGTGAGAAGAAAGAGTACGACGAGAATGACAAGGCTTTTATCCAGAAGAAGAAGGAAGAGGAGAAG	0.94	1	A/C
ITA	OLIVESNP1036	Contig83	260	GABQ01062716.1	287	GGCTTTTATCCAGAAGAAGAAGGAAGAGGAGAAGGCTCTGAAGGAGCTTAAATCGAAGGCTCAAAAGGGAGCACTTGGAGGTGCAGGGCT[A/C]AAGAAAAGTGGAAAGAAATGAAAATTTATGAAGAACTACTAGCCCTTTGTTGTSATTGTAATGCGATSTTTCTATTTGGTTTAAATCARTTCAGCACTACGTTCT	0.955	1	A/C
ITA	OLIVESNP914	Contig1612	403	GABQ01062888.1	315	ATACGGATCCAAGTTTGCCGATGAGAATTTCGTGAAGAAGCACACCGGTCCTGGTATTCTCTCCATGGCCAATGCRGGACCTGGAACCAA[T/C]GGATCTCAGTTTTTCATCTGTACTGCGAAAACCGAATGGCTTGATGGGAAACACGTGGTGTTTGGGCAAGTAGTTGAGGGTTTGGATGTGGTAAAAGCCATTGAG	0.541	0.5	T/C
ITA	OLIVESNP915	Contig1612	607	GABQ01062888.1	519	ATCTGGTTCTGGAAAGACTGCAAAGCCAGTGGTGGTTGCTGATTGTGGTCAACTGTCCTAGATCAATTATGAATTATCTATTCTACTACA[A/G]TGGTGGCTTCTGATATTTTCTTCTCTTTTTGGTTTTAGGATTTATGAGAGGTTGTTCTTGGTTCACTCTTTTGCTTTTCGTTGAATGAAATAATTAGGTTTAATC	0.607	1	A/G
ESP	OLIVESNP166	Contig1366	173	GABQ01062907.1	216	AACATACGCGGGGGCTATCAAGAAGGCTATTTCAAAGCCCGTTGCAAGTTAGCAAAAAATAAAAAAATAAAAAATGCTTCGTTTTCTTAG[T/G]ATGATGTGCAATTGGTGCGCCTTTAAATTCTGTATTGTATGGTTCCTTCTTGTATACGCGGTATCACTTTTTGTCTTTTATCACTACTAGTTCACAGCTTRCGGT	0.976	1	T/G
ESP	OLIVESNP167	Contig1366	274	GABQ01062907.1	317	ATTGGTGCGCCTTTAAATTCTGTATTGTATGGTTCCTTCTTGTATACGCGGTATCACTTTTTGTCTTTTATCACTACTAGTTCACAGCTT[A/G]CGGTTGTGGGGGATCTTGTGTCTAATATATTTCACTGAGCAGTACTCCATTTGGGGTTACTTGTATTTTAAACAA	0.914	1	A/G
ESP	OLIVESNP738	Contig7510	248	GABQ01062921.1	230	GAACCATAATCACCAAGTTCTCCCTCGGATTAACCGAGGAGGACGCGAAGAATTCTCCCTTCGTGCAGAGGCACGGGAAATGAATCATCT[T/C]GGCATCTGATATTCTTGGTGAATGAAGATTTCTTTCACGCAGAGACAGATCTTTTCTTTGCGCTCACTTTCCTTTTAATTTAATAATCACCAGGATGTTCATTTT	0.984	1	T/C
ESP	OLIVESNP712	Contig7131	202	GABQ01063294.1	354	TTCACAGCTCGGAGAGCTCGAGGCGGAGGCGCTCAATCAAGCCCGGGATTACAGGACCCGTACGATGTCGTTAATGGAACAACTTTATTC[T/C]GCACAGAAACTTCTACGGGAAGCTTCAATTTCTCTCCCCAATCCTCAGTTATGCTGCTTAAATTCACCAGTGCTTAAAAGTGACTTTTAATTACTTTTTTATACT	0.971	1	T/C
ITA	OLIVESNP973	Contig2640	149	GABQ01063364.1	123	CGAGGGGGAGAGAGACAGCATATTGGAGTCCATCTTATAGATCGTGGTGGCTGTTGAGCGTTGAGGCACGGTAAATTGAAGCGTCTTTGA[T/C]TACATATGGAGAAAATGGGAGCCGGCAATTCCGAATTTGAAGATCTGTTCGAGGAGAAAAAGCGCGTCAAAAATCCCCTCGTCCCAATCGGTGCACTGATTACAG	0.904	1	T/C
ITA	OLIVESNP974	Contig2640	353	GABQ01063364.1	327	CTTACAGCAGGACTGATTAGCTTCAGGCRGGGAAATTCACATTTAGGTCAAAAGCTAATGAGAGCTCGTGTGGTCGTCCAAGGCGCGACT[A/G]TTGCCCTTATGGTTGGGACTGCTTATTACTATGGGGAGAAATTTTAACTTGTACTAGAGTATGAACTGCCAATGATTACCATGTTCATTCATATAGTGTACTAGT	0.704	1	A/G
ITA	OLIVESNP991	Contig2940	456	GABQ01063440.1	362	TGCTGCTAAATTATCACCTGAGGAAGTGAAGGCAATGGAAAAGATTCCTGGATTCATCTCGGCTAGAGTGTCAGGTGTCGCACACTTATG[A/T]TCAACCCATTCGACCCAAAATATGGGACTCCTGAAAGATTCCAATTATGGTAAAGGTGTGATTATGTCAGGATGGAAATCAAAGTGGGAAAATGGGGCTCAGATC	0.899	1	A/T
ITA	OLIVESNP916	Contig1631	461	GABQ01063460.1	471	GATRGCCGACATGCAAGGGCTGAGTTCAGTTGGGTTGCAAGTTACACTCTCTGAAACATGTGCTCCACAGGCCAGAAGCAGTATCAGAAC[T/C]GCACACACTGCAAATTTAGATGCCTGCATTTTGCAACTTGTGGGATATGAAGGAGTTGTTATTACTTGTGTGGTTCCCCGCGT	0.92	1	T/C
ITA	OLIVESNP994	Contig2997	149	GABQ01063484.1	107	ATCTGTCGTTTCCMGCATTGGAGTGCGTCTTTTGACGGAAGGCAACTGGCGGTCATCGGCCTCGGGCCTTCGCCACTCGAGCGATGGCAG[T/C]GGTCGTGTTCTCAGCGAAGAAGAGCGTGCTAAAGAAACAGTCTATGTTCAGAAAATGGAGCGTGAGAGGGCGGAGAAGATGAAAAAAAAGATGGAGCAAGAGAAA	0.765	1	T/C
ITA	OLIVESNP995	Contig2997	264	GABQ01063484.1	220	GCGTGCTAAAGAAACAGTCTATGTTCAGAAAATGGAGCGTGAGAGGGCGGAGAAGATGAAAAAAAAGATGGAGCAAGAGAAAGCTGACAA[T/G]GATAAATCTGATAAGAAGGCTGAAGAATAGGCTCAAAAGAGCTGAAGYGAATCATCTGTAGTGCACATCGACTTTATGAATTCTTGGTTTGTAACATTTTWGAGA	0.979	1	T/G
ESP	OLIVESNP58	Contig11022	109	GABQ01063556.1	118	CGACTCTAGAGAGAAGAAAGTGAAAACGAATCGTTGAAATGAGGAAATTCGATCCATGGCCGGTGTTTTTCAGGAGAGAATTTAAACGCA[A/C]CTGGCCGTTCCTTGTGGGATTCGCCGTTACTGGAACCATAATCACCAAGTTCTCCCTCGGATTAACCGAGGAGGACGCGAAAAATTCTCCCTTCGTGCAGAGGCA	0.923	1	A/C
ESP	OLIVESNP87	Contig11650	175	GABQ01063668.1	465	TGTGGGGGCCGAGGCAGTGTATATGCACAGGGAGGTTTCTTACAACGAGGTGAAAGCAGAGGAGAAGATCGAGACGGTGATGAAGGATGA[A/G]GGAGTAGAGGTGAAGTACTTCTGGGGAAGCACATTACACCATTTGGAGGATTTGCCATTTAAGTTGGAGGAAATGCCAACAAATTATGGGGGGTTTAAGGAGAAA	0.976	1	A/G
ESP	OLIVESNP40	Contig10756	170	GABQ01063855.1	314	AGGGGAGCCAGGAGCCGTTATAAGAGGAAAGAAGGGTCCCGGTGGTGTTACCGTCAAGAAGACCAACCAAGCATTGCTCATTGGAATTTA[T/C]GACGAGCCTATGACTCCTGGTCAATGCAACATGGTTGTTGAGAGGCTTGGAGATTATCTCATTGAACAGGGTCTGTAGTAATGTCCACGCAATGGCGACGGTTTC	0.889	1	T/C
ESP	OLIVESNP61	Contig11069	129	GABQ01063872.1	422	TTTTCCTTGTAAATGGATATTGCCAAATGACTCATCCAGGCRTCGTCTAAAACTTGCGCGTTGCATGCCGGTACAGCAACAGGTCGATTC[T/C]GGAGTTATGTGTGAATCTTGCAATGGCAGAGGATGGTTGCTATGCGACTTCTGTAATGGGCTGAAGACAAACGTTAAAGCTGAGAACAACAGGATATATCGTCGT	0.996	1	T/C
ESP	OLIVESNP689	Contig6775	299	GABQ01063960.1	211	ACCTTCACATYTCTTCTTCACCAGTTGTTGGATGGGATCAGTTCTTGGTGATGGCRTAGACAGCATAAATGATTCCAGGGAGGTAACCCA[A/G]GATGGTCAGCAGCAAACAGATCCAAAATTCAACCTTGCAGCCATATCTAAGGAAGACGCCAAGGGGAGGCAAGAGAATAGCCACAATAATGTCTACGCAAGTTGC	0.853	1	A/G
ESP	OLIVESNP676	Contig6623	151	GABQ01064050.1	267	TGTTTACAGATTTACCTCAAGAACCATTGGCTTCTTATCATAGATGGCATCTTAGTGGTKCCTTCTCTCAGCAATCTCTTATATATCCAA[T/C]CCGGGAATCTTACTTCGAGAACCGTATGGTGGATGTAAAGGGGGATATAGGCAGTTCAGGAATCACATATCACTCTGACGGCCAACTCTCAGTTGCGGGTTCTGT	0.987	1	T/C
ESP	OLIVESNP101	Contig11933	116	GABQ01064055.1	366	GACCAACTTCAGAGAAGGCACTCAAGCTGCACCTAGGAAAAAGGGAACAGCTGCTTCTGCTTGAGGGTATTTCAGGATTCAGATTTGGAT[T/C]TTATGTTAAAGTGTACTTCTATTGGTATTTTAAATCATTAAGGGAACAATTGAATTTTCTAGAACATCRTTTGAAGCGTTTTTGCCTTTCGGATCCTTATTGATG	0.76	1	T/C
ESP	OLIVESNP208	Contig1775	318	GABQ01064195.1	385	TGTTATTCATTTGCTTTTTGAGACGAGGCAGGCCTTGACACCCGAGCAAATAAATGAGGCATGCTATGTGGATACGAATGCTAACAAAGC[A/T]GTCTTTGACAGTTTAAGAAACAATCCAAAAGTGAACTATGATGGGAAGCGATTCTCTTACAAGTCGAAACATGATTTGAAAGATAAAAACCAGCTTCTTGTTTTG	0.941	1	A/T
ITA	OLIVESNP1012	Contig353	139	GABQ01064262.1	356	ACCGGTCGCCGGCGGGCGAAAAGAGTGAACCCAAGGATGAGAAGGTGGAGATAACTCATGTATTTCCGTCAGATGACAAGCCCGGAACTC[A/G]TAAAGTTGTCGGTGAAGCTGTTGGCAAGGTGGTCGAAAATGTCCAGTCGGCAAAGGAAGCAATGTCTAAGACCCAAAAAACTGAGTAATATACGAGAAAAATTTC	0.882	1	A/G
ESP	OLIVESNP787	Contig8412	122	GABQ01064499.1	199	TCGATTTACATCTTCAATGGCCGAGATTGAACTTAAAACTGCTCCAGCTGATTTTCGATTCCCAACAACCAACCAAACTCGACACTGTTT[T/C]ACACGCTACATTGAGTTTCACAGGTGTGTAGCTGCTAAGGGAGAAGAATCTGGTGATTGTGGAAAATTTGCCAAGTACTATCGTTCCCTTTGTCTGGGCGAATGG	0.905	1	T/C
ESP	OLIVESNP746	Contig761	162	GABQ01064514.1	136	ACTCTGTGTCGTTTTAGCCCTCTCTTTTGGTCATAACTTGTGGGCTAGCTCCTTCAGTGACAGTCCAGTGATAATAAATGCATATGCTAC[A/G]ATGACACCCTTTCTCGTGGCGTCTATAGTATGTGATTTTATCCAAGGAATCTTATCAGGTGTGGCCAGAGGATGCGGTTGGCAGCATATGGCTATGTTCATCAAT	0.949	1	A/G
ESP	OLIVESNP747	Contig761	382	GABQ01064514.1	355	CATGCCAATTGCKGCTCTCCTCGGTTTCCAGTTTAAACTATATGCTAAGGGATTGTGGATTGGCCTAATTTGTGGTCTCGCAATCCAGAC[T/C]ATAGGGCTGTTGTTGCTTACGAAGTTTACGAAATGGACAAGAATTGAGTCGTCCCCATATTCATCGCAAAAGCCTGTTGAGGTTCTTGTGTGAGTTTTGTGCTTA	0.83	1	T/C
ESP	OLIVESNP233	Contig1962	228	GABQ01064564.1	214	AACATATTGATATTGGATATGCTCCACAGATCTTCAGTGATGAAAACCCTAATGCATGTTCAGTTATGTGAAATTTGGGATGAACAAGGG[A/G]TGGAGTTAGGGGGCACACCGCACATGGATARCTGTTCCATGACATGTTGTTGTGCTCTACATGTGGTCATGTCTGGGTTTCGTAGTATAAATCTACAGGAAGCTG	0.855	1	A/G
ESP	OLIVESNP655	Contig6280	101	GABQ01064592.1	72	TCCAAAATCTACTTCAAGTAAGCTCTATCTTGGGTCGGGAGGGAATTGAAACCCCAATCAATTAGGGTTTTTTGCAGCTGTAATTTACAA[A/G]GAAGATGATCGAGGTGGTGCTGAACGACAGGCTTGGGAAGAAGGTCAGAGTGAAGTGCAACGAGGATGATACAATCGGCGATCTGAAGAAGCTGGTCGCGGCTCA	0.853	1	A/G
ESP	OLIVESNP153	Contig12918	166	GABQ01064700.1	102	AGTAACAGGGCACTTTGGGCCGCTAGCCCTCTTCTTCGTGCTCTGGTACACTAACTTCCCTCCGGGTGTTTTGACGATCCGGTGTTGATT[C/G]GATTTAGTGGCATAGCTATGCCGCTTCCTATATGTGAGGCGTTGCACCATTTTCCTCCTTATTCGGTCCTCGGGTTCAGGTCTTCACTCGGCGCTTTAGGGTTAT	0.953	1	C/G
ESP	OLIVESNP596	Contig5359	563	GABQ01064700.1	129	GTGAGGAATCCCTTGGATTCTCTTGCCAGTAACAGGGCACTTTGGGCCACTGGCCCTCTTCTTCGTGCTCTGGTACACAAGCTTCCCTCC[A/T]GGCGTTTTGACAATCCGGTGTTGGTTTGATTTAGTGGCATAGCTATGCCGCTTCCTGTAAGTGAGGCGTTGCACCATTTTCCTCCTCGGGTTCAGGTGGCGACTC	0.873	1	A/T
ESP	OLIVESNP739	Contig7522	108	GABQ01064758.1	167	AAAATAACTATCCTTCAGAGTGAAAACTGAATAGCAATGGCAGCTTCCTCTTCTGCTGTATCGATGGCTATGCCGTTAACCCTCGCAACC[A/C]GTAAGACACAACCGAATGCTCACGCTTTCCTCAAGCCGATACCGGTAAATCCCTCRAAGGCCATTGCAGTCACAAAACCTGTTGCAAAATTTGAAGTCAATGCTT	0.641	1	A/C
ESP	OLIVESNP740	Contig7522	164	GABQ01064758.1	223	TGTATCGATGGCTATGCCGTTAACCCTCGCAACCMGTAAGACACAACCGAATGCTCACGCTTTCCTCAAGCCGATACCGGTAAATCCCTC[A/G]AAGGCCATTGCAGTCACAAAACCTGTTGCAAAATTTGAAGTCAATGCTTCACTGAAGGAAAAAATGATTACTGGCTTGACAGCAGGTG	0.777	1	A/G
ESP	OLIVESNP526	Contig4614	199	GABQ01064796.1	410	TAATATTAAGCACCAAGATATRATAAACAGAGCTAAAGCCGTAGATAGAGTTGCAGCTGAAGATGACTGAGGCATGGTGCCTGCATTTGG[T/C]GTCGTTGTAGTCCTAGGAGTTGTCGGAGAAGCTGTAGTGCTGGATGTTGGAGAAGTAGTGGTTCCCGACGGTGTCGTCGTGGTTGCTCCACCTCCCGCTGCGGCT	0.945	1	T/C
ESP	OLIVESNP525	Contig4614	130	GABQ01064796.1	479	GGCACTGCCTCTATCCTGGCATGGCAAAGTATAGAGCCTTGCCAAGCTTATTTACCAAATAAATGACTCTAATATTAAGCACCAAGATAT[A/G]ATAAACAGAGCTAAAGCCGTAGATAGAGTTGCAGCTGAAGATGACTGAGGCATGGTGCCTGCATTTGGYGTCGTTGTAGTCCTAGGAGTTGTCGGAGAAGCTGTA	0.719	1	A/G
ITA	OLIVESNP907	Contig1492	471	GABQ01064915.1	125	TGTTGGACTGTTTGAGGATACCAATCTCTGTGCCATTCACGCTAAGAGGGTTACAATCATGCCAAAGGACATCCAGCTTGCTAGGAGGAT[A/T]AGGGGTGAAAGGGCTTAAATTGTGGACCTGTAGTGTTGTTAGTTTAAACCACTGGTTTATTAGTATTGTGAATTTCCTTTCAGTGTTTTTCTTAATTATCTATGA	0.811	1	A/T
ITA	OLIVESNP936	Contig2023	295	GABQ01065077.1	332	GACGACATTTCTGCACGAAATTAGAAATCTCAAGGCATGTATTTATTTTTCCCATCAGTGAAGCAGGGATCTAACAGCGGCAACAGCATC[A/G]CCTTTGTGCTCGCGCAATGTTCTTTCTGCCACTTTCTTGTCAAGCTCGAGTTCATTTGCRATGATATCCACATCAGCTGCATTAATCTTAACAGCCGCTAATTCC	0.693	1	A/G
ITA	OLIVESNP920	Contig1695	357	GABQ01065078.1	268	GATTAATGAGGTGGATGCTGATGGTAATGGAACCATTGACTTCCCAGAGTTTTTGAACTTGATGGCGCGGAAAATGAAGGACACCGACTC[A/C]GAGGAGGAATTGAAAGAGGCATTCCGTGTTTTTGACAAGGATCAAAATGGTTTCATCTCTGCTGCTGAGCTGCGCCACGTGATGACAAACCTCGGCGAGAAGTTG	0.885	1	A/C
ESP	OLIVESNP171	Contig1380	412	GABQ01065192.1	300	GGCTAAGCTGAAAGAAATGAGTGGCAATGATATATTTGCAGATGGCAAAGTCGAATCCAAAGACTACTTTGGTGGTGTCCGCCAACCCCC[T/G]GGTGGCGAGAGCAGCATTGCATTGGTTTAGTCAATGTCATGACACTTCTTACTATCTATTCTGGTATTTTTACGCAATTTATTTCAGTTCGATTAGTGGGTTTTA	0.67	1	T/G
ESP	OLIVESNP706	Contig7007	371	GABQ01065257.1	334	GATGCACCTTCACCATACAATCCCCTTCAGAGCAAGTTCTTTGAGACATTTGCTGCTCCTTTCACCAAGAGAGGTCTATTGCTCAAGTTC[T/C]TGATATTGGGAGGTGGCTTCACCATTGCTTATGTGAGCTCCAAAGCAACAGGAGACGTTCTACCGATTGTAAAGGGCCCACAACTACCACCCAAGCCYGGGCCAC	0.988	1	T/C
ESP	OLIVESNP707	Contig7007	470	GABQ01065257.1	432	GGGAGGTGGCTTCACCATTGCTTATGTGAGCTCCAAAGCAACAGGAGACGTTCTACCGATTGTAAAGGGCCCACAACTACCACCCAAGCC[T/C]GGGCCACGTGGCAAAATCTAATTTCCTCGGTATCACATTTTCAATCTTTTAAATTACTTGTGCTCAATTTGTCATTTCATCAGCATGTGATGTAAG	0.762	1	T/C
ESP	OLIVESNP107	Contig12020	59	GABQ01065530.1	89	ACGCGGGGAGACAGAACAGAGAGAAGAAGAGCTAGGCAACGAACAAGAAAATGAACAC[A/G]GACATTACAGCATCGGCAAAGCCGGAGTATCAGGTGATTGATCGGAACCCTCCGTTTACTAAGACGGTGGCCAATTTCAACACCCTCGACTACCTCCGCCTCACCACAATCACCGGCGTTTCCGTCGTCGTCGGCTA	0.95	1	A/G
ESP	OLIVESNP601	Contig5449	158	GABQ01065568.1	257	TGCTAAAACCTCAGAAAAGGTGACAATAGATTAGGCAAACAATTGTCTACAACCCATAACAAGAACTAGCACGGATGCTACATTCTTTGA[T/C]AAGTGAATTCCAAAGCAAATGCGTTTCAACATGTTCCACCTAACTTTTAGTCTTCATCATCATCAAAGTAGCGGCGTTCATTGGCTTGTTTGGCCTTGAGAAGTA	0.898	1	T/C
ESP	OLIVESNP511	Contig4491	406	GABQ01065697.1	180	ATTGTTGTCTAACAAATTCGAGTTAGATAAGACATTGGATTCTGCTTTAAAAAGTGTACCGAAAGATCACCATGGGAAGATATCGAAGGA[A/G]TATTTGCGTGTGGCACTTGATGTTATGGCTCCCTCGGCTGGCTTACCTCCAATTGGGGCGGTTGATCAGATGGATAAAGTAATGATACGAAAGCACTCAAATTGT	0.848	1	A/G
ESP	OLIVESNP684	Contig6720	184	GABQ01065703.1	161	AGATGATAGCTACACGGGAAGAGATGGTGGWGGCCAAGGTGCCAATACCATACAGAGACCAATGCGCCCATTTGCTGATCCCACTGAACA[A/T]GTGCAGGCAGGCCGAGTTCTATTTGCCCTGGAAGTGTGAGGCGGAGCGCCACACGTATGAGAAGTGCGAGTATGAGCTTGTCATGGAGAGAATGCTCCAGATGCA	0.635	1	A/T
ITA	OLIVESNP921	Contig1767	257	GABQ01065710.1	328	CCGAAAGGAYGAGGCCTGAATAAGATGACTCAGAAGACTGGAAACTGGAYTGCAATATAGTCAAAAGGTAAAAGAAGTTGACATGACATG[T/C]TTGTGATTGAAACTATCGCTTCTTTCTACCACCCTTCCCGGATTTAGAAGGGCCGGCTGTTGAGGTGGAGGCAGGCTCTTGTTTCTTTGTCCGACCAGGGTGTCT	0.899	1	T/C
ESP	OLIVESNP649	Contig6136	314	GABQ01065729.1	221	AGTAAGTATTGGGCAAGTCTGGAGAGAATCTGACATAACACACCGGATACCGATTATCTTTACAGGAAACGATTTTTCAACACTCTATGC[T/C]CCATTGATTCGTGATGGAAGGATGGAAAAGTTCTACTGGCAACCCACCCAAGAAGACATTGTAAATATTGTTCATAGAATGTACCAGAAAGATGGCATAATGAAG	0.996	1	T/C
ESP	OLIVESNP593	Contig5342	135	GABQ01065938.1	109	AATTAAGAGAACATTTATAGAAAAATGGCTCAGTTATTTATAATGTTTCTTCTTGCCCTTGTTGTAGCTCATGCAACAGCAAGAGTTGTG[T/C]CTGTTGACAAGGGTCTGAATGAGCAAAAGAACATCCCCACGTTCGGCGGCATCGGTGGTGGTGGTGGTGGTGGTTTGGGGGCTGGAGCAGGTGCAGTTGGCGGTC	0.881	1	T/C
ESP	OLIVESNP702	Contig6935	190	GABQ01065976.1	319	AGTTGTTCGCCAGAATCTAAGGCCCGAGATACCTAGGTGTTGCCCGAGTTCCCTTGCTAATGTGATGAAACGATGCTGGGATGCCAACCC[A/G]GATAAGAGGCCTGAAATGGACGAGGTAGTTTCCATGTTAGAGGTCATCGACACAACGAAAGGTGGAGGAATGATCCCTCCTGATCAACAAGAAGGTTGTTTCTGT	0.872	1	A/G
ESP	OLIVESNP30	Contig10539	368	GABQ01066023.1	498	GCCCTTCAGCACCCCTTTTCTTGACGATATAATTTCGTGAAGAATAGTTGGAATCAAACTTTTATGCAACTGATCTCTGTCGATGGGTGC[A/G]CGCTGTTTCACGTGCTCAATCACAGTAAATACTACTGTCTCGAAATCCAAGGGAAAGATGCATTTATTATATAGCAGAGGCCAGTTTGCACACTGGTTTTATGTA	0.822	1	A/G
ESP	OLIVESNP599	Contig5399	449	GABQ01066038.1	241	CCCCGTCTCTTCTTTCACCTCAGCAAGATACTCAGCAAGCCTTCTAGCACATTTGGGTCCACGAACCTGGCTGAGAGCACAATGGAAAAC[A/G]AGGGTATCTTTGTCCTTGGCAGCTTCAATAAGACTGGGTATTTTGTCAAGAAACGTATCGCTAGCATAATGAAGTGACCCCGCTATGTGCCCATCGTAGTTCCTC	0.83	1	A/G
ESP	OLIVESNP147	Contig12828	176	GABQ01066044.1	452	CGGCAAAAATTTGSATCATGGAAGCTCAGCTTACAGATGCTGTAGCTGCCTATCCATGYGTTAGAGCCACCATTCACCTAGGATCAGAAA[C/G]ATTCTTTGTTCAGGCAAACAATGGGGTTCTTTCTGAGCAATTGGTTTCAGTGAAGG	0.933	1	C/G
ESP	OLIVESNP148	Contig12828	75	GABQ01066044.1	553	ACGCGGGGTGAAGAGAAAACGAAGTTAGCGACCAATTTGGACGCTGCAATCGTCCACAGTATTGGAAACTCTGT[A/C]TCACCAGGTGCGGCAAAAATTTGSATCATGGAAGCTCAGCTTACAGATGCTGTAGCTGCCTATCCATGYGTTAGAGCCACCATTCACCTAGGATCAGAAASATTCTTTGTTCAGGCAAACA	0.96	1	A/C
ESP	OLIVESNP100	Contig11931	141	GABQ01066084.1	510	GGAACATGAAAATGTAAAGAAAAATGATGAGAACAAGATTGTTATGGTTCTCACTGGGGTTTGCCTCCACCTCTGCAGTAATGACTCACT[A/T]TGTTTTCAAAGATCTCTGGATTGATCGCAAATGCATCTCTTCCCAGTTGAATGAGAAATTTAGTTCTTTAGATACCCGAGTTTCCAATCTGGAATCCCTTCTTCC	0.951	1	A/T
ESP	OLIVESNP634	Contig5866	126	GABQ01066169.1	76	GTTAACTAAANAAAAAAGTAACCAGAACAGACATTTCTTGCATTCTACATGTCTCTGGAGCCAGGGAGTTCAATCCACCCAAGCTGAATT[A/T]CCACTTCACCACACTCCACATTTCTCAATCTCAGGCACAAATCTTGCATCACCTTGCCGTCATTCCAGACGACGCGACTCTCTTCAGCGAGGCAATTCGACCTGC	0.887	1	A/T
ESP	OLIVESNP700	Contig6929	366	GABQ01066180.1	336	AAGACCTCAAAAAAGAGTTCTGCTGCAACGGTAATGTCGTACARGACAAAGAGCTCGGGAAGGTGATTCAGCTTCAGGGCGATCAGCGTA[A/G]GAATGTTTCTCAGTTTCTGGTTAGTGCTGGACTTGTGAAGAAGGATCAGATCAAGATTCATGGTTTCTAAGTATTYATAAATCAAATATATCGTTTTCTATGAGT	0.975	1	A/G
ESP	OLIVESNP686	Contig6738	128	GABQ01066213.1	188	TCAAAGGCAACAGTGGAAGGGTTAGAGAATGTGTCTATTGAAAAGGAAGAGGAGACCTTGGTGTGTGCTATATGTAAAGATTCAGTGAAT[A/G]TCGGTGAAATGGCGAGGAAATTGCCATGTGGACATGGATATCATGGCGACTGCATTGTCCCCTGGTTGGGCTCACGGAATACTTGCCCCGTATGTAGGTTTGAGT	0.951	1	A/G
ESP	OLIVESNP715	Contig7198	106	GABQ01066288.1	100	AACTGAAAAGAGGATTTATACTCGAATTAGGGTTTGCATTGAATGTTAGCACGGCTTTCTCTTAATCAAAATTCAAAGCAGCAAAGGAAC[T/C]AAAATCCAAGTGTAAGAATGGGAAGCGAAGAGGAGAGTGCAGTGAAGGAGCCATTGGACCTCATCCGTCTCAGTCTGGACGAGCGCATTTACGTCAAGCTCCGCC	0.933	1	T/C
ITA	OLIVESNP972	Contig2593	485	GABQ01066374.1	458	GAAGTTGCCTGGCGGTCAAAAGGACGAGCAGACTTACGGTACTCAAACCACTACTCAGGGTGGAGGCGGCTACGGATATGGTGAAGGGCA[A/G]CAGCATGAGAAGAAGGGAATGATGGAAAAAATCAAGGAGAAGCTGCCTGGTGGCCGCTAGAGGGYATAATTGTGTGCGCACGCGCGCCGAGTAACGTTTCATGCT	0.799	1	A/G
ESP	OLIVESNP580	Contig5156	317	GABQ01066422.1	313	CCTCAGGGCCGAGCTTACCATCAAGCGCTGAAATTCCGGTTTGAGAATTCTGAAAGTACTTACGATTTCCTTTTAGACGTGCTAGGCGAT[A/G]TTTTACTTTGGCTCGACAAATGCAAAAAGGTATCGCTGAGGTTGCTACGACCAACTTCCGTTCAATCACAGTCAAATAACTGTTCAATTTCTTGCTCTCACCTGG	0.905	1	A/G
ESP	OLIVESNP192	Contig1563	369	GABQ01066528.1	281	CGTGCTGCCAGGACCACTGCCTACTGTCGAAAGATTGCACGGAATGTTATGGCAATGGCAACCGGGGAGGCACCAGCTGAAGTTGTTGCA[A/G]CCGCTGAGCTTCCAGAGATTGTTAAAACAATTCAAGAATCTTGGGACAAAGTCGAAGACAAGTATGCAGTGACTTCTCTGGCAGTGGCCGGAGGAGTTGCCGTGT	0.806	1	A/G
ESP	OLIVESNP50	Contig10893	109	GABQ01066616.1	329	CAGGTGCTTGCATTTCTGCGGAATTTGTTGTGAGGAGTGCAAATGTGTGCCTTCCGGGACTTACGGGCAACGCGGGGAATGTCCCTGTTA[T/C]AGGGACAAGATTAACTCTAAGGGAAAACCCAAATGCCCTTAGAAAGGTCACAAGATTCTGCCATGGCTCTTAATATGGATTCACAGTATTATGRACTTCTATATA	0.941	1	T/C
ESP	OLIVESNP57	Contig11008	203	GABQ01066693.1	155	GAATATCCGAGTTAGTCTTGCCACTGAGAGACCACCTCGCAATAATTTCGGTGGAGGAGGTTTCCGTGGTGGGTATGGTAATGGGGCGAA[T/C]GACGGATTTTGAAGCATTCTCATTGCCTAACCTTTTCGCTTATTTGTTGTAGGGAGGGTTGGATTAACTCGAACCCAACTTTTTGTATGCTTTGAATACTAGTAT	0.887	1	T/C
ITA	OLIVESNP1026	Contig639	100	GABQ01066700.1	1	GAAATAAATTGAACTTTTTTCAATCTTATTATTTGGTAATTCTGGGGAGAGGCATAATTTATTTCAAGATAAGTGGAAATGGGTGGCGAT[A/G]AGGCGTTTAGGGCTCTGCTCGTGGTGGTTCTTGTGGCGGTGGCAGTTGGCGAGCAAGAGATTCAAGGCCCAGTGCACCATGTGGTCGGCGGACACCGCCGTTGGG	0.717	1	A/G
ITA	OLIVESNP935	Contig2017	515	GABQ01066718.1	132	MTTAATTCCGCCACAGCAGGGAGGGGGAACAACGTTGCCACCCTGCACATAACCTAGGCACGGTTTCAGCTGACCCACCACCGTGCCACA[A/C]GAGATTGCTGCATCAGCTAGTGGCGCCACTAGGGCCACCGCTATCAGGACAAARCATGTTGCCTTAACAACTGCAGAAGCCATTGCAGAWGAAAATCTAGTATAA	0.827	1	A/C
ESP	OLIVESNP70	Contig11341	185	GABQ01066750.1	336	ATTGCCGAGTATCTTACTCATCCGGACCACATTAAATTTGCAAATATGTTACTTCCTCAACTGGAGAAAGTCATTGTTGTTGACTACAAA[C/G]CCACTGCAGTCCAGCTCTAAATCAATGTGGTCATGACATTGTCTCTAGTTTTTTTGTGTTCCTGTTTCTGAATAAAAGTTTACCCCTGCAATTCCAACCAATTGG	0.983	1	C/G
ESP	OLIVESNP678	Contig6630	371	GABQ01066876.1	128	TCTTTAMGGGATTATAGTGGGGTCCAGTTGAATTGCAGCCATTGGTGGTGTCGCCAAGAGCGTGAATATGGAAACCATGGAGGCCAGGAC[A/T]GAGTCCACTAATTCGTCCTTTGACATGGGTTGCTCCAGTGGGAAGTTGTTGAAGAAATTGAAGGGTGCCTTTGATATTGTTATCGCCGGCGATAATGGCCACCGC	0.938	1	A/T
ESP	OLIVESNP1	Contig10026	181	GABQ01066880.1	208	GGGCCTTATCGGCAATGATTCAAAGGGGCCGGAGGTGGCGACTGAGCACCGATTAGTAGTGGAGATAAGGTTTTCGTAGAAGGGCTGGAG[A/G]TTCCAGATGACCATTACAAGAGTAAGAGCCAGTAATGTGGCCACCATTAGCTTGGTCTCTAAGCGGAGAAACAGTTTCCCGACAGAGTGGCCGGAGACGGTGATC	0.989	1	A/G
ESP	OLIVESNP538	Contig4734	168	GABQ01067070.1	363	AACAATTCTGATCAACTTCATATTGAATCAGGGATAACCTAGAATTTTGGATGACAAAATTAAGGTAGGCTACGTCCTCAAACTACACGA[A/G]CCTTCGGGAACAATTTGTATCTTCATTTGAAGCACTTGGCATCGAGCAGAGCCTCACCCTCAAAAGGCTCTGCATCTTCAATCATCTGGTTGACACGTTCCTTTT	0.944	1	A/G
ESP	OLIVESNP656	Contig6308	559	GABQ01067116.1	574	ATCCTTCAAGGAGGCCTTCACGGCGAGCTTAGGGACAGCGGCGGCKGTGGGAATCTTGGCGGTTGAGGTGGCCTTTGAGGCTGAACCACC[A/G]GCCTTGAGGCCAGTGAATAATGGAATAGAGACAGTAGCAGAATTAACAGTGGCCATTTCTGTTTGCAACTGGCTTATCTGTGACCCCCAGCAAATCCCCGCGTAC	0.886	1	A/G
ITA	OLIVESNP989	Contig2885	153	GABQ01067190.1	267	TTATCGTGCTCACCAAAGAAGTCGATGTCTGAGAAGGAAATGGAACGTGTTAATGGCACATCCTTCAACACCTTGTATCTAAATTCTCAT[T/G]TTCTGCCGGTCTAATGGATGACCGACGAGGAGTCACAGACTAATGGTGGCCGGAATTGGTTTCTGGCTCCCGTATAGGAATAGTGAACCCATGTAAAAAGACCAT	0.984	1	T/G
ITA	OLIVESNP990	Contig2885	421	GABQ01067190.1	535	CTGTGTGTTGCATCCTGCATTGTATTTGAAAGTTGGGTCAGCATCTTGTGCATAACAACCGTTTTTAGGCTCTTATTGGATTACAATACC[T/G]TGATCTGGATTATTGTAGAGCTCGACTTCAAAATATGAAAGAAGCTCTAGGTTTATATAGGAAGAGGACTCTTTCTTCTTTTGCAGGCTCTTTCCATGTAGATTC	0.88	1	T/G
ESP	OLIVESNP856	Contig9587	260	GABQ01067327.1	605	TACGAGGAGTCGAACAGGAGCCCGACCCCGAAGAATGAAGAAGATCAGATTGCCAAAATTGAAGCTCTCTTGGCTTCGTAACCATTCAGT[T/G]GCTTTAATTGAGGATTGCATTACAACTTCGAACTTGAAGCAACATTCTCTTAAACCTGACAAATCCGGAATCCTCTTTTATAAATTTGCTGTGGAGGCATGTTA	0.968	1	T/G
ESP	OLIVESNP644	Contig6073	468	GABQ01067563.1	408	CTTTACTGCATTCAGCATTGGTGTTGCCGTCCCGGTTTATGCTGTTGTCTTTCAGCAAAAGAAGACTGCTTCAGCGTAATTTTTATCTTG[T/C]TAAGTCCCCTTCWATTGCAATAATGGACAAATTTGAAATGYCTTGTGTAGACAAAATCGAGGAATCTATTTTGTCACACGGTTAATCGGTTTTCAGCATTCTGCT	0.601	1	T/C
ESP	OLIVESNP584	Contig5183	505	GABQ01067565.1	475	TGTGAAGCTAAAGAGTGCACTTGTCGGGAATGCTTCAAAGGTAAAGCAGATAACGCGGGTTTTCAAAGTGGGTAATGAAGAATTATCTTA[T/C]GTGGTCGAAATGGCTACCAATCTGAATGATCTTCAACCACATTTGGAAGCTTCTCTTAAGAAGATTTGATGCTCGGATGTCTAGCTTATAATAAATAAGTTTGCA	0.969	1	T/C
ESP	OLIVESNP690	Contig6780	179	GABQ01067582.1	170	TCATATACACCGGCAGAGACCGATTATATTCGAAATGAAGATGAAGTGGTGGGGCCAAATGATAGTTCCAATGCAAAAAGTTTGGACCAA[A/C]TTCTCTTACCGTCTCGGTTATCGCAAAAATGGACTAGTAAAGCTTCGCCAAGAAATTAGGACATGTGAGTATGAAGATGTCCRCATCTTGTGGAATATGCTGAAG	0.956	1	A/C
ITA	OLIVESNP933	Contig1986	510	GABQ01067583.1	181	TGCCAAAACTGATTTGTTCTATGAACGAAAGAAATATGGATTCAAGAAAAGATGATGCCTTTCAATAGGATTTTTGGGCGAGGATTAGGT[A/C]TTGTTATCGTGTTAGATCACATTCTAGTATATGTATAAACACTGAATTTTGTCAGATTCATGTGATTGAAGTTATGCTTGTGCTTGTTGAATTTCAGTTCTGTAC	0.992	1	A/C
ITA	OLIVESNP942	Contig2104	331	GABQ01067637.1	420	GATTTGAGTGCACTCAATTGACTAGGAAGGATAAGTACTTGCTGCTCGGTGGCAATGATGGGAAGGTGGAATCCATGTATTCCAAGAAAT[A/G]AAATTGAATCAAATTCTCAGTAATTTGATCATATGCTAATGAGCGATCAAATCTTGCTTTGATAAAAGTTTAGGTTTGAGTAGGCAACAATTGTTATTTTTAGCA	0.908	1	A/G
ESP	OLIVESNP28	Contig10507	113	GABQ01067908.1	182	GTTCTTAGTACATCAGCTCAAAATTCTACACCCGCTCGCTCGTCAAGAAATGGACTCCTTGTGCTCCATTTCTAGTAATAAGTACTCTCT[T/C]TCAAATAATAAAAATTCCTGCAATTGGTGCTGGCTGAATAAATGAAGAAAATCAGTCTCAGGACTTGTAATTAGCTCAATGAACTCGTGATGGATATCAGGTGGA	0.766	1	T/C
ESP	OLIVESNP3	Contig10071	248	GABQ01067919.1	438	ATTCGGACTAGCAGAGAGTTATGTGTCGTCTGTGTTAGGTATAGGAGTTGAGGATCTGAGTTGTGTCTTGTTGTGGGGTGATTTTCAATA[A/T]TTTTATGTAATAGTGAAGACACTCGGTTGTGTCTTATAGTTTATTGGCTTGATTATCTGTATTTTGGACGGTATAGAGTTATATATCGTCCGTGTTAGGTTTAGG	0.928	1	A/T
ITA	OLIVESNP1023	Contig496	436	GABQ01067980.1	295	TTGCTTCGGCGCTGGTGCTCTATTGGCTTCTTTTTGCAGTGACGCATTTGGTTTCACAGGCGGAGATGTTGAATGAACGAGTCGAGAAGG[T/C]GATGAACAAGGATTGAGTTGACACCTGTTTGGTTTAAATGTTGTTATACTTAGATATAGGTTATGTATAATAATATTTGGTGTTTTACCTTGGGTTATAGAATCC	0.956	1	T/C
ITA	OLIVESNP1022	Contig496	209	GABQ01067980.1	522	CACTCTGCCTCCARCCATGAATCCTTTACGGAAGGGTGTAATCTCTGTAACCCGCAATTTACTCAAACCATTTCTATCTGTTATACCGTT[A/T]TGTTTGTTCCTGTTGATGGACATCTACTGGAAGTACGAGACTCGCCCGAGTTGCTCCTCTCCCGAGTCGTGTAACCCGACTGATCTCATGCGACACCAGAAATCC	0.967	1	A/T
ITA	OLIVESNP1021	Contig496	132	GABQ01067980.1	599	AATCTCTCAAAAATGGCATTGGAATGGGTTGTATTAAGCTATGCCGCGGCTGCAGAAGCTATGATGGTCCTTTTKCTCACTCTGCCTCCA[A/G]CCATGAATCCTTTACGGAAGGGTGTAATCTCTGTAACCCGCAATTTACTCAAACCATTTCTATCTGTTATACCGTTWTGTTTGTTCCTGTTGATGGACATCTACT	0.631	1	A/G
ESP	OLIVESNP782	Contig8307	168	GABQ01068005.1	263	AACTCCTGGATTTGCTGAAGAGAACAAAAGGAGGCCTCAGCTCACCAGTATCATAGCTGCTTCCTCTGGTGCAATGAAAGCTGATGTAGT[T/C]GCCAAAAAATCTATTGATGGAATCAAATCAGGCACTTTTATTGTTCCCTGCAACTTTGAGGGATTCTTACTCTCTGTAGCAACTGCAGGACTATGCCCTCAAAGA	0.963	1	T/C
ESP	OLIVESNP627	Contig5748	80	GABQ01068087.1	654	ACGCGGGGACCGTTTTAAAAACAAAAGTTAAAGCAAAGTCATCGGGGGCGTAAGCCAAAATCACATCCAGAAATTGTGT[T/C]TTGTTTCCTCTTCTTTCGTCACCGTCATTCTCCAATTCTTCGCTTAAAGTGATACAGTTGGAAACTTGGAATGGCAAAGAGTTCATTCAAGCAAGAACATGTTCTTGAGAAGAGGC	0.902	1	T/C
ESP	OLIVESNP33	Contig10635	236	GABQ01068109.1	492	GGAAGTCTTGGTAAAGAAAATCAAAGACACATATAAGGAAATTATAGGAACCAGCTGAAAGGAAATTTGTGTGAAAATGCTGCAGTTCGA[A/G]CAAGAAACAATATAAATGGCAGCATTGCACATCAACAGTAATCGCTCTTCTTTTTGTTAACTTAATCTATAAACAATRAACATATATTAAATAATCTTATGTTTC	0.977	1	A/G
ESP	OLIVESNP506	Contig4424	121	GABQ01068163.1	84	AAAATTTGTGAAATACTCCTTCTAAGAAAGCTGCATGGGAAATTGCAGGTCATGTGAGCCTAGGTCCACGGTCACAGCCAAGTTAATTCT[T/C]GTAGACGGAGAGCTAGAAGAATTTCCATGTCCAATAAAAGTGTCAAATTTGCTTGAACAAAATCCAGATTGTTTCATATGCAATTCAGATGAAATGGGATTTGGC	0.98	1	T/C
ESP	OLIVESNP507	Contig4424	612	GABQ01068163.1	555	GCAAATTTGATTCAAAACTGAGTATAGTRCTTGAAGAGTAAGGCCTAAAATCTCTTCAGYTCTGGAATTTCCTTGAGAAAGTTCATGTTT[A/T]TGTGGTGTTGTTCTAGGAAGACCCAACTCACCCATATGCTATACCTATGTATACAATTTTAGGGTCTTCTGTGCAGTTTTGTGATCTAAACAATTTTTTCCCTCT	0.98	1	A/T
ITA	OLIVESNP975	Contig2664	515	GABQ01068203.1	177	ATTCCGGGTGCGAACTTAACCAAACGAACTGAGCCAACAGATTTTCCATCGCCTTCAAGAACCTGAATGCTCTCATACTGATCAGGGAAG[A/G]CTTTGGGGAAGAGTGTGGATGAGTCCCTTATGCTATTCCAGAATTTCTTAACATCACATTTCACTTCAACATCAACTTCAAGCCAATAAGAGAGATGCAGATCCC	0.941	1	A/G
ITA	OLIVESNP941	Contig2095	524	GABQ01068227.1	186	TTCCCAGCCTTGTCACGCAATCCCGGCCCAACTGCCACGACTTTCCCAGAGCTCAACTTGGAGGACTTCTCTGGTAGAAAAATACCAGCA[C/G]TGGTTTTGGAAGGGGGCAATATTTTTTCCACGAGGACTCTGTTAAAAGTTGGGAGCAAACGCTTTGCCATTGAAAACTAGAAATTAAAGAAAAATGGAATTCCAA	0.989	1	C/G
ITA	OLIVESNP940	Contig2095	376	GABQ01068227.1	334	GACGCAGATCATTCATCAATCATGAAGAGTTCCCAAGATATCTTCATCCCTGTACAAATGATACTCTTTATCATCCAATTTGACTTGGGT[T/G]CCTCCATATTCAGGCAAAAGAACAGTGTCTCCTTCCTTTACAGCAACTGGGATAGTATTCCCAGCCTTGTCACGCAATCCCGGCCCAACTGCCACGACTTTCCCA	0.912	1	T/G
ESP	OLIVESNP754	Contig7743	54	GABQ01068290.1	106	ACGCGGGGGCCGAGAGAAGAGTTAGAAGGACTTGAAAAGTAATCGGCGAAGGG[T/C]GAGTAATGGCGCTACCCAAGGCTAAGGAAATTATAGCTACCAATCCCGTCGTTGTCTTCAGCAAGTCATACTGTCCCTTCTGCGTGAGCGTGAAGAAATTGTTGACGGAGATTGGTGCTTCCTTCAAGGCTATTGAACTGGA	0.821	1	T/C
ITA	OLIVESNP1006	Contig3294	412	GABQ01068316.1	412	GAAACTAATGAGAGCTCGTGTGGTCGCCCAAGGTGCTACTGTGGCTCTAACGGTTGGAACAGCTTATTACTATGGGGAGAAATTTTGATG[T/C]TCTCTTCACATGAAGAATAAATTCCTTTCCGGCTTCTTTATTTTCCTGTTYCCATTGTCCTTTTAGGCGAAGGAAGGTTTGTGTACGGYACTTATACGTTCTGTA	0.811	1	T/C
ESP	OLIVESNP616	Contig5601	138	GABQ01068374.1	595	AGTCTTTAATTCAAGAAAAATGGCAAAATTGCTAGTGTTTTTTGCTCTCTGTTTGCTGCCGGCAATTGCCAGTGCTGCCCGAATTATGAG[T/C]AACCCGTTGATCGTAAAGGGTCGAGTCTATTGTGACACTTGTCGGTGCGGGTTTGAGACTTCTGCCACCAAATACCTCCCGGGTGCCCGTGTTAAACTGGAGTGC	0.75	1	T/C
ESP	OLIVESNP745	Contig7608	116	GABQ01068416.1	112	ATCAAATTGGTGCTTCCAACTTCATCAGACGAGCTCGAAAATGAAGAGTTGAAGGTGGCACGCCTAGTTGTAATGCGAGTTGGGACTTTC[T/G]ACCTGGGTCGAGCTTGCTATCGAAGTTAAAATTAGTTTCCAAAAGCATCAGCTGGTTTGGAGTCAGCCTTTTCTTTCGAGTTTGAGATCGAAAGGAATCCATTAC	0.883	1	T/G
ESP	OLIVESNP693	Contig6851	344	GABQ01068441.1	343	TATTTTCTTGAAGGTGGATGTGGATGAACTAAAGGATGTTGCTAAAGAGTACAATGTTGAGGCCATGCCCACGTTCGTGTTTCTCAAGGA[A/T]GGGAAAGAAGTGGATAGGCTCGTGGGTGCGAGGAAGGAAGATTTGCAGGCTACAATCACCAAGCATGCTACTGCTACTGCTACTGCTACTGCTAGTGCTTGAGGT	0.913	1	A/T
ITA	OLIVESNP891	Contig1276	471	GABQ01068465.1	445	GGCCGTGAGGAACGATGAGGAGCTTGGAAAGTTATTGCAAGGGGTCACCATTGCTCATGGAGGAGTGCTTCCAAACATTAATCCAGTGCT[A/G]TTGCCAAAGAAAACTGGTGCAGAAAAGGAACCAAAATCTCCTTCCAAGGCTACCAAATCTCCCAAGAAAGCTGCTGCTTAGCCCGATTGATCTGTATTTTACCCT	0.926	1	A/G
ESP	OLIVESNP4	Contig10109	189	GABQ01068523.1	557	AATCTTCTCCAAAATGGTTGTGCTTATCTCTGGAAAAGTCACTTCTCCATGCTCCGTTTCAGCAAAGCTCCCTGGAGAGGTGAGCATGTT[T/C]CGTATTGTTTGAGAGACCATGGCGGCCTTTTTATCGATAACGAATTCGAATCCCTCGGCGCTTATCAGCTTCACCATGTCTTCCTTCATCTTCACTAACCACCAA	0.948	1	T/C
ESP	OLIVESNP573	Contig5105	446	GABQ01068553.1	406	CACCTGCGCCGCCTGTGGTTGCCACCGGAACTTCCACCGCAGGGAGGTACAAAATGAAATAGTCTGTGACTGTTCTTCTACAAATAAATC[A/G]TAGATTAATTATCATCGTGTTTGTGTGTCCATGTTCGTGTCTGTTTTGAGTGAATGAGTGTGTGATCAAGTTAAGTTAATTGTCGTCCTATCTTAGACGAACTAC	0.716	1	A/G
ESP	OLIVESNP781	Contig8288	104	GABQ01068627.1	486	AATTTGAATTGTTGCAGATGTTATAACAATTATTCGAAACGTGTGAAAGTTACRAGTGGCACAAGTCCTCACAGCATCGGCAGAAATGTA[T/C]GTATCTACATTAATTTCTCACGACCACTCTGACGGTTTCTTGACCTCCCGGAGCTGGATAGAGTTCTCAAAGCAATGGTAGAAACCATAATGTGGGAATTTCTCG	0.978	1	T/C
ITA	OLIVESNP888	Contig1260	390	GABQ01068669.1	367	AGTCAAGGACGACATGTTCTGCTTGTTTGAAGGAGCGCTCCACAACTTGGGGAGTCTGAAACAACAATACGGCCTTGCAAAGTCTGCCAA[T/C]GAGGTACTTTTGGTGATTGAAGCCTACAAGGCACTTCGTGACAGGGCACCTTACCCTGCAAACCGAGTGGTTGGCCACCTCGAGGGGARTTTCGCGTTCATGGTA	0.614	1	T/C
ITA	OLIVESNP889	Contig1260	479	GABQ01068669.1	456	AYGAGGTACTTTTGGTGATTGAAGCCTACAAGGCACTTCGTGACAGGGCACCTTACCCTGCAAACCGAGTGGTTGGCCACCTCGAGGGGA[A/G]TTTCGCGTTCATGGTATTCGACAAGTCGACTTCCACTTTATTTGTGGCTACCGACCAATTCGGCAAAGTTCCTCTCTATTGGGGGATCACTGCTGATGGATATGT	0.603	1	A/G
ESP	OLIVESNP79	Contig11541	169	GABQ01068709.1	188	AGAGGATTGGTCCTCGGCGCGTGAGAATCTGGAGCACAATTTCAGGTGGACCCGCCGCAACCTCGCCCTTGTTGGCCTCTTCGGAATCGC[T/C]CTCCCCGTTTTTGTCTACAAGGGCATCGTCAAAGAATTCCACATGCAAGATGAGGATGCMGGGAGGCCGCACAGGAAGTTCCTGTAAGAATTCTGAAAGTTCCAT	0.853	1	T/C
ESP	OLIVESNP80	Contig11541	229	GABQ01068709.1	248	CCTCGCCCTTGTTGGCCTCTTCGGAATCGCYCTCCCCGTTTTTGTCTACAAGGGCATCGTCAAAGAATTCCACATGCAAGATGAGGATGC[A/C]GGGAGGCCGCACAGGAAGTTCCTGTAAGAATTCTGAAAGTTCCATTTTAATAATAGTGG	0.795	1	A/C
ESP	OLIVESNP598	Contig5398	464	GABQ01068727.1	279	CTATATCGAGGAAAATGATGAAGTGTTGATTGCTGGATTTGGGCGTAAAGGTCATGCTGTGGGAGATATTCCCGGTGTTAGATTTAAGGT[A/G]GTTAAGGTTTCAGGTGTCTCTCTTCTGGCTCTTTTCAAGGAGAAGAAGGAAAAGCCTAGGTCTTAGTTTTGATTTTTTGTTCCCTCACTGTTGTTTTGAGTGCCT	0.825	1	A/G
ESP	OLIVESNP82	Contig11555	196	GABQ01068733.1	698	AGCAATCTGTCGGAACATGGCTAAAAAAATCTCGGAGTTGCAAAAGGCAAAAGAAGTAGCAGAGGCTAAAGCTAAAGAGACGACATCTAC[A/C]GTGGAGTCGTTGACTGTGGAGTTACGAAATGAGAAGCTTTCCAGCAGCTCGGCCTGGAATTTGACAAAGCGAGCCAGAAAAGAAATTGCGGCTATAAAGCGAGCT	0.954	1	A/C
ESP	OLIVESNP420	Contig3597	195	GABQ01068760.1	238	AATCCGGTATAGCAGAAACGGTAACAATCATTTATTTTATTCCAAGACATGATTGGCTAAACCTATTCCTTTTTCGAGTAGAGACGAAGA[A/G]CAAATGCTAATCCCAATATCAATAASGGCAGGATAAATAGCAGTATCTTGGATGAACTCCCCGAGTCCTGGTTTGCAGTTGAAGTTGCACTTGGAGGTGGGGTGT	0.786	1	A/G
ESP	OLIVESNP790	Contig8422	230	GABQ01068760.1	419	TTTCTCGAAGAGCATCCCGGGGGTGATGAAGTGCTGCTAACATCAACTGAGAAAGATGCAACAAATGATTTTGAAGATGTTGGCCACAGC[A/G]ATGACGCAAAAGCGACAATGCAGAAATTCTACATYGGTGAGATTGACGAATCCACTCTTCCATCAAATCAGAAATACACCCCACCTCCAACTGCAGCTTCAACTG	0.793	1	A/G
ESP	OLIVESNP550	Contig4864	343	GABQ01068778.1	402	CAGTTCTTCTTCAAAAAATCTCCAGCCGTCTTCATGAACCCCCCAGCACCATCACCCGACTCGGATTCAGTGCTTTTGGGCGGTTCAGTG[A/G]CAGTGGGAGTTGATTTCTTGTCAGGATTAACGGTGGCGGTGGAGGAATGAGTAGTGCTGCGCTGTCGGAGATAATCCTCGGCCTTGTCAACATATTGTCCAATTC	0.929	1	A/G
ITA	OLIVESNP882	Contig1134	80	GABQ01068779.1	665	CCTTTCGCGGGGACACAATTCACCCGATTAAACACCCAACGAGCACAGAACTTTTTCATCAGAGAAAAAAAATAGTAGT[A/G]AGGAAGAAAGCAAGAAAAAATGTCAGGAATATCACAGGATTGGGAGCCAGTGGTGATCCGCAAGAAGGCCCCTACAGCAGCCGCCCGCAAGGATGAAAAAGCCGTCAACGCCGCCC	0.85	1	A/G
ESP	OLIVESNP651	Contig6174	303	GABQ01068876.1	277	ATTACAGCAAGATCCACTCGAGTCTTTCTGCCAGGAGAATCCCGAGACCGATGAATGCCGGATTTATGAAGATTGATTATTGGTGTAACC[C/G]TAATTACAGAATTGCTAAATTCCCAATTACTCTTAGGAGTGGATGCATGGGTGGTTGTTCGTTGTGTATTAGAAATTGTACTGCTGTAATGCAATCAACCTTATG	0.769	1	C/G
ESP	OLIVESNP362	Contig2998	228	GABQ01068886.1	221	CCAGTACTTGAAAGAGAAGGGTAGCTTTGGAGATCTTACTCTTGGTCTCACTCAGAATTTTGAACCCAAAGGAGCTCCAACGGCAACTGA[A/G]ACCATGAACTTATTCCCAGTCATTGGGAACTCTGAAACTCCGACCCATGAAAAACTCAACATGTCCATTATCCCTCAGAAGAAAACTGATCTCAGTAGGGACAAG	0.926	1	A/G
ESP	OLIVESNP555	Contig4891	525	GABQ01068912.1	466	GAACAGGTGTCTCAGCTCTCAAAACTGCCMGGAGTTCTTCAAGTCGTTCCCAGCCAAACTCTYCACCTGCACTCCAGTCGACCAGGGAAC[A/G]TGCACGTGTGAAGAATTAGTGTCGTGTGGTTTATATGTACTAAGTGTGTTTCTTTTCTGCGCCTATGAACATCGAACATGTTRACAATATGAAAAAAAATAAGAC	0.955	1	A/G
ESP	OLIVESNP499	Contig4374	186	GABQ01068927.1	412	TCGCTATCGCTGCTGCTATCATCATGGTGCTCGTGGCCGTGTTCATGCTTTTTCTTGTCTTTCTTCTTTTTCTTCTCGTCCTTGCAGGGT[T/C]CACCCTCTTCACCACCGTGGATTTTGTCCTTGATCTTCTCCACCAATCCCTCCTTGTGCTCACCATAACCGTGTTCAGGCTTGTGTTCACCGTACCCTYGTTCGG	0.716	1	T/C
ESP	OLIVESNP498	Contig4373	293	GABQ01068927.1	470	TTCCACACYTTTATTTGTAGCAGCGAGCTTGATGGATTAGGACACTTCAACCAYCTAATCGCTATCGCTGCTGCTATCATCATGGTGCTC[A/G]TGGCCGTGTTCATGCTTTTTCTTGTCTTTCTTCTTTTTCTTCTCGTCCTTGCAGGGTYCACCCTCTTCACCACCGTGGATTTTGTCCTTGATCTTCTCCACCAAT	0.838	1	A/G
ESP	OLIVESNP519	Contig4599	530	GABQ01068932.1	518	CTTAGGCCTATCGACCATGATGTTACCCRGGCGCGCTTGTTTTACAAGGTGTTTGTCTCGTCGGGTTGTAGATTGTTCGTAGCTTGAGAT[A/C]TGGGTTCGAGAATTTGGTCATWTGGGATGTATGTTTTCAGTTTTGGAGTTCATGTTGCGTAGATCAAGTTCGCTAGACAAAGATATATGACATGTTTGTTCATTT	0.912	1	A/C
ESP	OLIVESNP520	Contig4599	552	GABQ01068932.1	540	TTACCCRGGCGCGCTTGTTTTACAAGGTGTTTGTCTCGTCGGGTTGTAGATTGTTCGTAGCTTGAGATMTGGGTTCGAGAATTTGGTCAT[A/T]TGGGATGTATGTTTTCAGTTTTGGAGTTCATGTTGCGTAGATCAAGTTCGCTAGACAAAGATATATGACATGTTTGTTCATTTATTATCTTGTTTAATCGAGTCC	0.927	1	A/T
ESP	OLIVESNP708	Contig7078	105	GABQ01069032.1	85	TCTCATTCACAAATCTTTTTCCTTTTTCTCTTTTCTTCCTCGGATCAAAATTTGGATCAATTCATCAATGGCGTTGGAGTGGGTGGTGCT[A/G]GGCTACGCCGCCGGAGCAGAGGCCATAATGCTCCTCCTCCTAACTCTCCCGGGTCTTGRCCCGCTCCGCAAGGGCCTAATCAGCGTGACCCGTAGCTTGCTCAAG	0.537	0.5	A/G
ESP	OLIVESNP709	Contig7078	246	GABQ01069032.1	223	CCCGGGTCTTGRCCCGCTCCGCAAGGGCCTAATCAGCGTGACCCGTAGCTTGCTCAAGCCTTTCCTGTCCATTGTCCCCTTTTGCCTGTT[T/C]CTGTTGATGGATATATACTGGAAATATGAAACTCGACCCAGTTGTGAAACCGTACGTACCTTCGTTC	0.971	1	T/C
ITA	OLIVESNP946	Contig2139	503	GABQ01069088.1	489	AGGATCCAAGGGTAAAAATTCTAGCACATACCACACTAAACCAGGTGTCGAAATTAAAGAAGAGGATATTAAGGCTGGTAAAGAGAAGGC[T/C]GCTGGTGTGTTCAAGGCTGTGGAWGCTTACCTCTTGGCAAATCCTGATGCCTATGTTAATTAGTGGTGCCTTGTGACAATTATGGCAAATATCCTTTCAATCTGT	0.992	1	T/C
ESP	OLIVESNP612	Contig5553	559	GABQ01069135.1	623	TTCGCCACGATATTCTGAGATCCCATGATCTTCTGGCCCTCGAATGTCAACATCGAGCCTTCCTGGTAAAGGTTAGCGAGCCCGGCCCGA[T/C]TCGCATCGAACGTTGAATAATAGTGTTCAACGAATGCCTTGGCAACTGAATCTGGATCCATTGTTTGAGGATTCGGGTTGTCGGGTTCGATAGGCGGCGCCTCTC	0.679	1	T/C
ESP	OLIVESNP548	Contig4851	543	GABQ01069172.1	694	TGTGGACGGTGGTTTTGGTGGGGAGACAATGYAGCGAGACGGCTGTCGCCGCCATGGAAGTGGAAGCTGCCGCTGCCATTTGACGGCTAA[T/C]GACCAACGAAACTCCTCTCTTTTTTGCTTAGCCTCTCCTTTTCTATCTCTTTTGATGCCCCCGCGT	0.629	1	T/C
ESP	OLIVESNP55	Contig10987	213	GABQ01069268.1	327	TCCAATATATGATGTTGCGGCTATTCTTACTTCTATCCAGTCTCTGTTATGTGATCCGAACCCTAACTCCCCTGCAAATTCTGAAGCTGC[T/C]CGGATGTTCAGTGAGAACAAGCGAGAATATAACCGCAGGGTTAGGGAAATTGTGGAGCAGAGCTGGACGGCTGATTGACCCTTGATGCRCGGCGACTGTGATTGG	0.822	1	T/C
ITA	OLIVESNP934	Contig1992	581	GABQ01069287.1	568	ATCATTTTATGTGTCCTTTTTCTTAGCAATGTCTGGTTTGAAACTCAGGCATTTGTTCAGAAATCAAAATAAGTATCCATGTTATTAGTT[T/C]CGTACGGAAGATTTCTCCGTAAATTGGGCTTTCGAAGCACTTTCATAAATTGTGTTAAAGGGAGTTCAGTATATCTTGTACTAGAAGATTTCGTATTGTGTGAGA	0.812	1	T/C
ESP	OLIVESNP477	Contig4192	667	GABQ01069337.1	139	GTTACTAGTAATGCACTTGCTTTGGTTAATCGGTTTGCAGATAGACATGGAGGTGAAGAAACCACAAATTTGCCTTGAGAATTTGAGATC[T/C]TGTTAAGTGGTTGTTTTTGTGTGTAAATGTTGTTAGTTAAAATCCTCGTGTCTAGTTCATGTGTTTGGGTGTACAACTCATGTAGCTGCTAAGTCCAGCAAAAAG	0.911	1	T/C
ESP	OLIVESNP536	Contig4714	314	GABQ01069351.1	211	AAACATTTATAATCTTGATTTCTTAAGACSCCTGATCTTTCACACCCAAGCTCAAAAACCACCCCTGAGCCTCAACACAAGGTGAAGAGT[T/C]GATTCCTTTTGGATATTATAATCGGCAAGAGTCCTCCCGTCCTCGAGCTGTTTCCCGGCAAAGATTAACCTCTGCTGGTCTGGTGGAATTCCTTCCTTATCTTGA	0.962	1	T/C
ITA	OLIVESNP925	Contig1823	352	GABQ01069360.1	327	YGGCAAGCCCGGTGCYCTCGGTGACTCCGTTACTGTCACCCGCGATAAGAACAAGATTACCGTCGTTGCCAACGAGACCAGCTTTTCCAA[A/G]CGGTACTTGAAGTATTTGACGAAGAAATATCTGAAGAAGAACAATGTGCGTGATTGGCTGCGTGTGATTGCWTCTAACAAGGATAGAAATATTTATGAGCTGAGG	0.991	1	A/G
ITA	OLIVESNP890	Contig1263	475	GABQ01069382.1	388	GACCATAGATAGAATGATTACTGCTGGTGAGGCAACCTACAATAAGTGGCAGCATCCTGATCCTTACATTGTTCCCTGGGCTCCTGGTGG[T/C]AGCAAGTTTTGCCGTAACCCAACTCCACCTGAAGGGATTGAGATAATATACGATTATGGTCGCGAAGATACTGCTTGAATTATGATGGTCTTTTGTGGGAATAAA	0.7	1	T/C
ESP	OLIVESNP7	Contig10133	283	GABQ01069400.1	205	AGAAGGTGAAAAGGATGAAGATGCCAAGGATGATCCCATGGCCAAGGCTGAAGCAGAGGTACTGATGCAGAATGCTGCTTAGTTTTGAAT[T/C]AGCAGGCGACATGTTTTCCATGGAGGAGAAAGGTGGGATACTTTTTAAGGGGGGAGTTGCAGTTACCATCGATGTTAACCTAATAGATTTTATTTACTTA	0.955	1	T/C
ITA	OLIVESNP964	Contig2421	641	GABQ01069407.1	274	TTGCTGTCAGAAGCTGGTGCCAAAAAGACGGGGAGTTAGGCTCGTCTTAATATCCTTGAAGGGTTCCTCAGTTCTTGCTCCGTCAAATCC[T/C]GACAAGATACTGTCCTAGGTTTCTGTCAGTTCAATGATACTTCCTGGCTTTTTAAATGGTATCTGGATGTGTGTTTTGCTTGTATTAAGACTAGATTCATTTTGT	0.993	1	T/C
ITA	OLIVESNP963	Contig2421	544	GABQ01069407.1	371	TGGTCAACATACCGTTCCCAATGTGTTTATAGGGGGAAGGCACATTGGTGGTTGTACAGATACTGTCAAACTACACCAGAAAGGAGAACT[T/C]GAACCTTTGCTGTCAGAAGCTGGTGCCAAAAAGACGGGGAGTTAGGCTCGTCTTAATATCCTTGAAGGGTTCCTCAGTTCTTGCTCCGTCAAATCCYGACAAGAT	0.981	1	T/C
ESP	OLIVESNP518	Contig4598	350	GABQ01069569.1	425	TTTGTGTCTGTATATGCCCGCATAATTCTTTGGAGGCAATTCACCAGTCCGTATTTGTAAGTCCAAAGATAATAGCAACAGTAGCGAGAA[T/C]AGCGGCAATAGTGCTTGCAATGTAACCAGGTTTCTCGCGAGGATCAACTCTGGAGCAGAATAGAAGTAATGCTGCAACGTACCAAGGGATTGCAGCCAGGAAGAA	0.991	1	T/C
ESP	OLIVESNP524	Contig4613	350	GABQ01069581.1	560	AGTTCAATTACAATCATCCTTCAGGCTTTTCACATGCTGTTAAACCTTTTGTTTACCGTCCTGCTAGTGTTCCTACATACTGCATTTAGA[A/C]TATGTTGCATGCTGTGAACAAATAAATATTTAAGATAAAAGAATGATATGCACCGTTGTATAATGTAATTGAGAGCAGTCGATATTTATTGTAAGTTGTTCCTTA	0.905	1	A/C
ESP	OLIVESNP270	Contig2175	147	GABQ01069583.1	619	TCCCGCATGGAATCAAGGAAAAATTACATATTCTGGAGAGAAAAAGGAAGTGTTAAAAGCTTATGCACTTCAGTATGCTAAGGATTTGGA[T/C]TCTTTTTTTAAAGCAAGGGCACAAGAGTTGGTTTGTGGAGGCCTAATGGCAATTCTTGTTCCAACTGTGCCTAACCCTAATAGTGATTTATCCAGTATCACTTTC	0.962	1	T/C
ESP	OLIVESNP648	Contig6127	345	GABQ01069586.1	264	ACATCATGGTCTATGCAGATCCTTTCCACAACTTCTGTGTAGCCCTTGTTGTCCCTTCACATCAGGTCCTGGAGGGATGGGCCCGTGAAG[T/C]TGGAATCAAATTCAAAGATTTATCCGAGCTGTGCGAAAAACCAGAAGCTACAAATGAGGTCCTGCAATCACTATCCAAGACAGCAAAAATAGCGAAACTCGACAA	0.911	1	T/C
ESP	OLIVESNP528	Contig4644	65	GABQ01069628.1	7	CTGTATCATACGTCCCCAGCCACACCCTCTTCTTCAGTAAAGGGTGGCGAATCTCGGACACCCA[T/C]GAACCCCAATTGCGTTGCCTGACGCCTCTGAATTTCTTGGATTTCGCCATGTTTTTCTCCCCCCCGTT	0.609	1	T/C
ESP	OLIVESNP543	Contig4809	329	GABQ01069650.1	55	TTGAGCGAAACGTAACGGTCGCTCTGGGTTCTCTTGAATTTTTTTACCCTTTTCTTCACTATCTTCTTTCCAAGAAGAGGCACCGCCATC[A/G]CTACTTGCGACGGCTTTCTTAGGGTTTTGTGTTCTGCTCGGCCGCCCCGGGGTCCCCGCGT	0.826	1	A/G
ESP	OLIVESNP668	Contig6479	215	GABQ01069717.1	447	TTGCCTTCTGTATTGGTGTATCTACCGTATTTGCAAGTATCACAGGGATATTCAGAGCATGGAGGAAGTCGAGAAGAGGTACAAGGAGCA[T/C]TAGAAGATTCAGTGGCTTAGCCATTCAGTTGCATCGATAGTGAAGCATATTATGCATCTACCACTGCCATTATTTTTTCGTTTTACAGTTTATGTTTACTGTTCT	0.895	1	T/C
ESP	OLIVESNP394	Contig3309	117	GABQ01069739.1	429	CAGTCAGAGAAGCCCACTTACCAAGTGATTCAACCCATCAATGGTGATCCATTCATTGGAAGCCTTGAGACCCCAGTGACATCAAGCCCA[T/C]TGATTGCTTGGTACCTCTCAAATCTCCCGGCCTATCGAACCGCAGTCAACCCACTTCTCCGTGGCATCGAGGTCGGTCTTGCCCATGGTTTTCTCCTCGTCGGCC	0.932	1	T/C
ESP	OLIVESNP861	Contig9677	150	GABQ01069748.1	312	TCGACACGAGGTTGAATCTGATTCTATGACATCCATTCAGGATAGAGGGAAACAAATCCGGAGTCCCAGGGAAGTAATGGATAACTGTCC[C/G]GAATTGAAGGAAGCATCAAAGGAGAACATCAAAGACAGTGTTGATACCGATTCAGAATTAAGGAATTTCGATCTGAATGCTGGAGTGGATGAGGTTGCAGATAAG	0.957	1	C/G
ITA	OLIVESNP1027	Contig655	219	GABQ01069761.1	173	ATTGAAGACACCGAAATCAAGAATGAGTGAAACCCAGGACCAAAAATCGTTCTTCAAGCGACACTGGGAAGGTTACAAGGAGTTCTGGGC[T/C]GAGAGATTTTCGTTTTTGGAGAACTATTCGAGAGTTCTCAACCCAGAGAAGCCATTGCCCCATTGGGATAGCTCTGTTGTGGAAGAGTTTATTGCCTCCGATCCC	0.958	1	T/C
ITA	OLIVESNP1028	Contig655	572	GABQ01069761.1	524	CAGCTGTTTTGGACTCGAAGTTGCGAACCACTGGTTCCAGCTTTACAGGTTGGATACGATGGCTGCGCAGATGAAGTTCTACGAGTGGCT[A/G]CAGAACAGAGCTTGAGGTCGGTCTAAATTGGACGTGCTTCAAAACCCAATGGAATTTCTCTTTTACACAATAAAAATCCGGGAAATTAAAAGCTTGATTTAACAT	0.955	1	A/G
ESP	OLIVESNP513	Contig4517	160	GABQ01069860.1	139	GTCGGACGAGGAGCACCATTTCGAGTCAAAGGCAGATGCCGGAGCCTCCAAGACCTACCCACAGCAAGCTGGAACCATCCGCAAGAATGG[T/C]TACATCGTCATCAAAGGCCGCCCTTGCAAGGTGGTTGAAGTTTCAACATCAAAAACTGGCAAGCATGGTCATGCTAAATGCCACTTTGTTGCCATTGATATATTC	0.743	1	T/C
ITA	OLIVESNP949	Contig2159	260	GABQ01069899.1	506	TTTAACTTCCTTAGTAGCAGCAGCAGAAGCATTGGCTYCATTCTCCTCCTTCACATCCTTTGGATCCTCTTTGATCTCGAAAGCCGACAC[T/C]GGAAAGGTCCGGAACAGGCCGGTCGGGGTCTTGAATGTGATCTTGCCGGTTGGTGGATCGTCTACGTAAATTTCATTGAGAGTGATCCACACCAGTAGCTCCTTG	0.691	1	T/C
ITA	OLIVESNP948	Contig2159	130	GABQ01069899.1	636	CCTTAAAACCAACAGCATCTCAAAATAAACTTAATAAGACTTATGCTTCCATTCKTACCACATAGATAAACATGAACTTGATAAGGCATC[A/G]AAATTACACCTCTTTCACTCCCACAGCTGCAGCAGTTTCTTTAACTTCCTTAGTAGCAGCAGCAGAAGCATTGGCTYCATTCTCCTCCTTCACATCCTTTGGATC	0.933	1	A/G
ESP	OLIVESNP121	Contig12273	209	GABQ01069911.1	642	GCCCTTGACTTTGACATTGATGTGCGACGACGAATCTTCGGGCTTCTTGTCTTCATCCTGACCAGCGGTAGACATTCTTCTATCTGCCTT[T/C]GCTCTCGCTCCGCCGACTACCCTTTCCAACACCTCAGTTTAGCCTTCCAATATCCCCCGCGT	0.824	1	T/C
ESP	OLIVESNP20	Contig10411	73	GABQ01069938.1	626	TAAAACCGAAGTCCTGAACTACTATCTACCATCAGCAGAAATCAACCCTCCTCTTCTTCAGGCCAAGCAATA[A/G]CCACATAAAGATAAAGATTGAGCCTAAAAACATTGCTGACCGAACTAATAATTCATACTGGGAACACAATAGAGATAGTAACAAACTGCAGCTGCAAAGCCKAATGCCGTCTTCTAATCTGCC	0.988	1	A/G
ITA	OLIVESNP1008	Contig3388	486	GABQ01069965.1	474	CATGTGTGTAACRTGGGAGGTGGCTATATTGCCTGGGTGGAGAATGGGTTTGCAGTTGAGAAGCCAAAATTGGAGCTGTAACTTCAAGTA[A/G]ATTCCAATAGTGGAGAAGTCAAAGAAGTAAAAAGTGGAGAAGTGATTCCTTGTGGCATGTAATTTACATTTGAGATGGGTTTGCACTATTGATGTCAAAATAGTT	0.878	1	A/G
ESP	OLIVESNP485	Contig4300	114	GABQ01069974.1	389	TGGGGCAGCCTCGATGCACTTATTGGACGACTACGCGCTGCCTATGAGGAGAACGGTGGATCACAGGAGACTAATCCATTTGCTAGTGGT[T/G]CAATAAGGGTTTATCTGAGGGATGTAAAGGAGTGTCAAGCTAAGGCAAGAGGAATCCCTTACAAGAAGAAGAAGAAGAAGGATAGCCCAGGCAAACCAGATGATG	0.896	1	T/G
ESP	OLIVESNP501	Contig4380	137	GABQ01070000.1	92	GAAAAATGCCATGGCAGGTATGGACGSTGATATGATGGAAACGGAGGCAAACGCTCCGCCGCAACCGGTGGCTGTAAATGCCGACCAGAC[T/C]GACGCTGTTCGGAATTTGCTGATAATGGCTAGGCAACTCATCGATCAAAACAAGCCTTCTCAGTCTCTTCAAGCGGTGGTGATGGCAATGWGATTACAAGGTGGG	0.765	1	T/C
ITA	OLIVESNP931	Contig1948	64	GABQ01070073.1	78	TTTACATTCAAAATACTGATCACTTCGATCAAAACTGTTTTTAATTATCCAGCAATCTATAC[T/C]ATGTTCCAACATAACAATATGCAAGAGTAAGAAGTAGCAATAGTACAAATATCAAGCCAAACAACCAACAAKATTGAAAAAGTAGAGGTACAACAAGTACCAAGCACAGTGATCACAGTTCCATTWTTTAACA	0.805	1	T/C
ITA	OLIVESNP932	Contig1948	191	GABQ01070073.1	203	AGCAATAGTACAAATATCAAGCCAAACAACCAACAAKATTGAAAAAGTAGAGGTACAACAAGTACCAAGCACAGTGATCACAGTTCCATT[A/T]TTTAACATTTGACCTCCTTCAAACCATGGCCGAAATACAAGAAAGTTGGATCGGTGGCACCTTCCTTGTAGTATGCAAACACCATGGTGCTGTCATCGTGCATGC	0.955	1	A/T
ITA	OLIVESNP905	Contig1490	235	GABQ01070145.1	255	TTCTCAAGATGTTGAGGACAGCATCTGCAAGTTTGCAAAGAAAGGAATGACCCCGTCACAGATTGGTGTTATTCTACGTGATTCTCACGG[T/C]ATTGCTCAAGTAAAGAGTGTCACTGGTAGCAAGATCTTGCGCGTACTCAAGGCTCACGGGCTTGCGCCTGAGATTCCAGAGGATTTATATCATTTGATCAAGAAA	0.943	1	T/C
ITA	OLIVESNP906	Contig1490	496	GABQ01070145.1	516	TCTTGTGGAGAGCAGGATTCACCGTCTGGCCCGATACTACAAGAAGACCAAGAAGCTCCCGCCCGTCTGGAAATATGAGTCAACCACTGC[A/C]AGCACTCTCGTGGCTTAAGATAGGTAATTGTCTGGATTATTTTTTGATCGTCCTCTGGATGTGGATGCTGTGGTTCACTTTGTGGACAAGATTTGTATTCTCGTA	0.909	1	A/C
ITA	OLIVESNP961	Contig2397	511	GABQ01070148.1	305	CTGGGGAGTCGATGAATTGATCGTGGAAGACTCCTGGAAAAGACAAGTAGGAGGTGACTAAAATGCTTGTGCCCGATAGCTGACGTGTTA[T/G]GTTTATATCGTGTGTGTGAGCGTACTGGAGTACTGCCTTTTAAGAATCATGTACCAGACTTATCTACATTCCCTGCTGGTTGAGAAGTGTTAAAAACACAAAATT	0.941	1	T/G
ITA	OLIVESNP960	Contig2397	159	GABQ01070148.1	656	CTACGACATGGACGGGGGATACGAAGATGAGCCAATTGAACCGGAACCCGATGAAGGTGTAGAGTTGGAAGAAGAGAACAATGAAGATGC[T/C]CCAGATGACATTGTAGGCGAAGGCGAAGAGAAACAGGAGGWCGAACCCGTTGAACGCCCTCGGAAAACGTCCAAGTATATGACCAAATACGAGCGTGCGAGGATT	0.981	1	T/C
ITA	OLIVESNP899	Contig1432	393	GABQ01070177.1	417	CCATTGAAGTTCCGTCTGCCCAAGCTTGGCAAAAACACCAGACTGAGCAGCGGCTGCCACTGCTGCTAGAGTCAAGTAGGCCATTATCTG[A/G]TCACCAGAGAAAATGACCCAAGCTAAGGGCTTGTTGAACAGCACACTTCCTCTAATCATACCCAAAACGCACCTCAGAACTTGGACCAGTGAGTAGGCCGCAGCT	0.991	1	A/G
ITA	OLIVESNP898	Contig1432	194	GABQ01070177.1	615	AAASTTGATAGGACTGGTAATGTACGACGAAATTTACCAGCTTTCATTGTTCTTTCCTTTGTTATCTCCATACAGACGGAACAGACTAAA[T/C]GCGGAAATAGCAGACAGGACGACCATAGCGATGCTTACAACTAGTGCACCGGCTATGCCTTCCCCGACTTGGTTGCAGAATTTCAAATACATGTTGCAAATCTTC	0.969	1	T/C
ITA	OLIVESNP897	Contig1432	104	GABQ01070177.1	702	AACTCCTTTTATTATACAAACAAAAGGGYCATCGTCTTTCACATATATGGAACAAGTTACACAACTTCGAGTCTAAGGGAAAGTGAAAAA[C/G]TTGATAGGACTGGTAATGTACGACGAAATTTACCAGCTTTCATTGTTCTTTCCTTTGTTATCTCCATACAGACGGAACAGACTAAAYGCGGAAATAGCAGACAGG	0.914	1	C/G
ITA	OLIVESNP896	Contig1432	41	GABQ01070177.1	764	AACACAAAGAGAAACTCCTTTTATTATACAAACAAAAGGG[T/C]CATCGTCTTTCACATATATGGAACAAGTTACACAACTTCGAGTCTAAGGGAAAGTGAAAAASTTGATAGGACTGGTAATGTACGACGAAATTTACCAGCTTTCATTGTTCTTTCCTTTGTTATCTCCATACAGACGGAACAGACTAAAYGCGGAA	0.85	1	T/C
ESP	OLIVESNP458	Contig3945	350	GABQ01070235.1	465	ATTAAACCTCTTTCACTTCAACAGCTGCAGCAGTTTCTTTAACTTCCTTAGCAGCAGCATTCTCCTCCTTCACATCATTTGGCTCCTCTT[T/C]GATCTCAAAAGCCGACACCGGAAAGATTCGCGACAGCCCGGCCGGAGTCTTGAACGTGATCTTTCCGGTCGGCGGATCGTTTACGTAAATCTCATTGAGAGTGAT	0.845	1	T/C
ITA	OLIVESNP996	Contig3003	267	GABQ01070295.1	240	GGAACGCTTGAGGTTCTTCTTGTCAGCGCCAAAGGCCTCGAGAACACAGATTTTCTATCTAACATGGACCCTTATGCGGTCCTCACTTGC[T/C]GGACGCAGGAGAAGAAAAGTAGTGTTGCATCAGGTAAAGGAACTAACCCTGAATGGAATGAAACCTTCCTGTTCACCGTCTCTGATGGTGTTGTGGAATTGAAAA	0.967	1	T/C
ESP	OLIVESNP535	Contig4713	118	GABQ01070356.1	607	CAGTTCAAAGGAAACATTCTAGTCCATAGAGTAATAGCTGTGAAAAGTATAGTTTCCATCCAAAGGGAACACTACCATTACAACCCATAA[A/C]CAGCACTAACAATAACTATTTGAGCTTAATACTGTCTAGCATCTTTATGCTTCTTAACAACAAACTAAAMTAAAAAACACCATCACCACACACCTTGTCCGAGAA	0.901	1	A/C
ESP	OLIVESNP547	Contig4847	285	GABQ01070363.1	253	GAAAGCTAAAGACACATAACAGCACGTTCAGAAATAATTAACAACTCAAATATACTGTCCGTCAATAAGGCATTATAACATATCAGATTC[T/C]ATGTAGGCGCAGAAGTCGACAGTCAATTATTTCAATCTTCAGCTTCCTGGTATTTCTGGAGTATCTGGGGGCAGCTAGCCAAAGGCACATTCTGGGAGAATCCCA	0.902	1	T/C
ESP	OLIVESNP445	Contig3809	533	GABQ01070384.1	284	TCGGAAAATGTAGAGGAAAAACCAGGCGGCGAGAAGGCCAGCGAGGAGGAAGAGGGAAAGAGGATTAGTTAACAACGAGATCGCGAGCAC[A/G]ACAGTGATGATCGAGATGTAATTAATCCGGAAATACGCGTAGTTCTTGCGGAYCCGAAGGGTGGCTTCGGAGATCGACTCAGGCTTCGAGAAAGCAGATCGGTCT	0.994	1	A/G
ESP	OLIVESNP476	Contig4188	281	GABQ01070425.1	533	ATCAAACAAAGTCCAAGAAACATCATAATATTCGAGCTTGTGGTTACCAGAGAAGTACGACAGCTTCATTGCAAGTAACCAAGAAGCAGG[A/C]GATAGCTACCCTCTGTTCAGGTCAGGTAATTGAGGAACTCTGCAGCAGTTGCAATGGCACCTCCAGCTATGGCATCCGTTACAATCTTGTCTCGACCATTGTTGC	0.967	1	A/C
ESP	OLIVESNP871	Contig9847	162	GABQ01070445.1	130	TTTATGAAGCTCATCATATACAGCATCGTCGCCTTTAACAAGAAATTTAGTGCGGCGAGCAGTTTTGTGAGAGTAGCGGCGCTTCTTCAC[A/G]CTCCTGTGCGGGCACTTTCCACCCATTCTTTGTTATTTTTCCTTAATTTGTGAAATTAGGGTTTCCCTTTCTTCGATTTAGAATCCGAAACCATTGAGTCGGTTA	0.66	1	A/G
ESP	OLIVESNP422	Contig3607	294	GABQ01070448.1	233	GCCCATAAGCCCACCCCAAGCCTCAAGATTTTTTATCCGGATCCCATATCCATTAGCATCATAAAGARTCAAGGTAATATTTGAATCAGT[A/C]CCAGCCTTTATGATTGATCCGGTTCTTACGTACACCGTGTACACACAATCGGCATCATCAGATCTGCAGATGGTGAAGATGGAGAGGAGGATAAAGAGAGAGGCG	0.674	1	A/C
ITA	OLIVESNP893	Contig1346	546	GABQ01070448.1	604	TCGAGCAATGGTTAGCTACGGATACGAAACCATATGAGCTCACTGCCATAAGGAACTCTTGTTTGTCGTCTGATGACAAGAAACGTGTGA[A/T]TGACGATCATGACTCGTCTATGGTTTCTGTGATGTAAGAGTTGTTGGGCTTTTATGGGCTTTTGGCCCATATTATTGCGGGTGTTTACTGCTTTTCGTTTTTCTT	0.948	1	A/T
ITA	OLIVESNP930	Contig1912	284	GABQ01070461.1	297	CAAGCCAAAGAGGCCCGCTAGTGCCTTCTTYGTTTTCATGGAGGACTTCAGGAAACAATACAAAGAGAAGCACCCCAACAACAAATCGGT[T/G]GCCGCTGTTGGAAAAGCAGGTGGTGACAAGTGGAAATCCTTGTCAGARGCTGAGAAAGCTCCCTATGTCGCTAAGGCTGAAAAAAGGAAGGCTGAGTACGAAAAA	0.661	1	T/G
ESP	OLIVESNP486	Contig4318	74	GABQ01070461.1	453	AGGAAGGCTGAGTACGAAAAAACCCTACGAGGATTACAATAAGAAAACGGYTGAAGGAGCTGGAGCTGAAGA[A/G]GAGGAATCAGACAAGTCCAAATCCGAAGTGAATGATGAGGACGATGACGACGAGGACGGAAGTGGAGAAGACGAAGATGACGATGATGAGTAGAGAGATGGTTGGATTAATTGAAGAAACTGA	0.938	1	A/G
ESP	OLIVESNP175	Contig1395	848	GABQ01070473.1	80	AGCTTCATTGGACACCTGACACAAACAAAGAGGGGCAAAACGTAGTAGAGTTAAAACCATCAACAAATTCAGACTCCGATCCCCCATTCT[T/C]TCCCTTTCTCTGGATATGTATAGGAAATGCAGTACTGCTTAGGAGAATTTGAAGTGTTGAGGGACAGACTTGTTCCCCCCGCGTACTCTGCGTTGA	0.994	1	T/C
ESP	OLIVESNP174	Contig1395	574	GABQ01070473.1	347	TTTTTCAACTGCAGATTTTATCGCATCAATGACTTCAAATCCACGAGCTGAATTCCTGTTAGGAACCGAGTTCTTCTCGCTTATTATGCT[T/C]CCACTGCTGTCCAAAAGTACTGATGCATCACATCCCTTGACAAAGCAGTCATGAAAATGGAGTCGGAGAAGTGAAGCCGCCATACGAGTTTCTTTGGCTACAGCC	0.955	1	T/C
ESP	OLIVESNP173	Contig1395	243	GABQ01070473.1	671	ATCCAAGGTAGAATCAGGTTTAGCATTTCCTGATTGGTTGTAGAGCCTTTGTCTGAAGCTGGTACATCTTGAATTTCCAATCGTGTGACT[T/C]CCAGACAATGCCACGAGATCAGTAATGTCGAGCCCTTTTAGCTTAAATTTGGTGAGGATTGTTTGGAATGTGTTATTAGGAGCAGGAATGTTGTTATTGGAGCCA	0.897	1	T/C
ESP	OLIVESNP780	Contig8285	228	GABQ01070603.1	474	GCCACACGGTGTCTTGCATCATATCCCTTTCTTTCCCTGGTGCATTTCTTGTCATCTCCAGGTATGTCTGCCAGACAAGCTGAAAGAAGC[T/C]CATATAGAACTGCCACTTTCCTTGGATAACTTACCTCTTCCAATTGTTTTTCTATCAAATTCAAAGTTGGCTTGTTACATGTGCTTGTTCAGTGATAGATGGCTT	0.989	1	T/C
ESP	OLIVESNP73	Contig11428	266	GABQ01070606.1	305	GGTGCCAATGATTAATGCCATTCGCTGCATGTCTACAAAGCTTTTTATTGGTGGGCTTTCATATGGAACTGATGACCAATCCCTTAGGGA[T/C]GCATTTTCTAGCTTTGGTGATGTTGTTGAAGCTAGAGTCATTACTGATCGAGACACCGGAAGGTCAAGAGGATTTGGGTTCGTGAACTACTCAACTGAAGAATGT	0.971	1	T/C
ESP	OLIVESNP805	Contig870	919	GABQ01070640.1	563	GCTGAAGGGGACAATGTCGAAGAGCTTATTTAGCAGTTCGGCATCGTTAATATCTCCGTTGACTACAAAGATTTGATGCTTCCCAAGTAA[T/C]TTCTGTCTCGCCCTTTTCAACGATGGATCATAGTAAGAATTAAAATTATCCAAACCCAAAACACCATCTCCRCGTTTCTTCAACGCCAAGGAACAATGCGCGCCG	0.95	1	T/C
ESP	OLIVESNP464	Contig4026	319	GABQ01070723.1	471	AGCGGTTAAATGAAAAGGACACAAGGGTTCATGTGGACCATCACTTTAGTACTCGAACTGACAATGAAAGTGCAAGAGATTTGACTTCCC[A/T]CCCCGTTGGTTTGTTACTTCTTTCCTCGCAGCTTCGCTCCGAGAGCCCTCTCGAGTTTAGAAATTATCTGCTGATTTGGAATAGCCTTTCCAGATTCATATTCCT	0.941	1	A/T
ESP	OLIVESNP595	Contig5350	146	GABQ01070729.1	243	ATCAAGAAAACACTTATCGGGATCAAGAGGATCCTCACCTCGACCCAAAAAATTGAATTCCTTCACATAATTAGCCTTGAGTAATCTTAT[A/G]TTCCTCTTTGAAACTGGCCCAGATTTCACTCCCTCTTGAAGGATGAGGAGGTTTGAGGGGCGGTCAAAGGCGATGACTTGCGCTTGGAATTCTTCTTYAAGAGTG	0.933	1	A/G
ESP	OLIVESNP331	Contig2763	446	GABQ01070744.1	3	CATGAACTCCACCATCTCTTCGTAACGCTCGGCCTGCTCGGCCAGCTTAGCCATGTACACGCTCTCCTCCCGTGGGGATGCCATTGATAA[A/G]GGGATTTCTAGAGAGAGAAAGGTACAAGTTTTCCTACAGAGCGCGTGTGTGTGAGTGGATTAACACGAAGTAGTGTTTTTGTATTGTGTGATGTTTCTCTTTTTC	0.945	1	A/G
ITA	OLIVESNP1011	Contig344	433	GABQ01070791.1	425	GGAGGTGGCGGCGCTGCACCCGCTGCTGCTGAAACAAAGAAAGAGGAGAAAGTCGAAGAGAAAGAGGAGTCCGACGATGAATTGGGCTTC[A/G]GTCTGTTCGACGACTAAGAACAGTTTTAGATGTCCTTTTGTACGAAACACCTCTGCAACTTACAACACCATGTTCATTTTAGAAGATTTTCCATCTGTCTATGTT	0.947	1	A/G
ITA	OLIVESNP979	Contig2748	138	GABQ01070815.1	138	CGTAAAAGTACGTACAAGAAYCAAAAATTCGAATAAATCGAAGATGTCGTGGCAATCATACATAGATGATCACTTGATGGCGGATATTGA[A/G]GGTAACCACCTCRCCGCCGCCGCCATCCTCGGTCATGATGGCAGTGTCTGGGCTCAGAGCACTAMCTTCCCTCAGTTCAAGCCTGATGAAATCACTGCTATCATG	0.153	0	A/G
ITA	OLIVESNP980	Contig2748	524	GABQ01070815.1	524	GCAACATGGTTGTTGAAAAAATTGGTGATTATCTTATTGATCAGGGTCTTTGATTGTTTTGTGAAACCTGATACAAGTATCTGATGTTGC[T/C]TTGGGGTCTTGTTCATGACAAATAGTCTGGTGTTTGAGAAGCGATAAATAGTGTGATCTGTTCCTGAACTGAACAATTATGTATTTTTGAGTTTTTAATTATGGG	0.964	1	T/C
ESP	OLIVESNP110	Contig12075	188	GABQ01070851.1	21	GTGAAGAAACAGAAAAATCTTGTAATGGATCCTAATGAGTCGAAAGAAGCATTCGGTAATGGCGTTGAAACTGCAACACAAAGTGTAAAT[A/C]AGTTGACTATGAAAGAGCATACTACTCAAGATGGTGGTGGTGTGCAAGTCACGTGCTTCTCTGAAGTCTCCAACGAGGTTTA	0.817	1	A/C
ESP	OLIVESNP144	Contig1274	1020	GABQ01070887.1	581	ATCGGAAGAAAAAATGGAAGAGACTTTAATATCATTCTGCAAACCCCACCTGGTGAGTGAATAGTGTATATTCTTGATGGCAGGCAGAAC[T/C]AACTTAGTTTCTTTATCATTTTTGCACAAAAGATCGTGACCAATAACAATGGAGGTTATGTTGGTGGCTGGATAATGTGATAAAACATGGGCCCGCACCCAAGTT	0.922	1	T/C
ESP	OLIVESNP123	Contig12354	113	GABQ01070976.1	319	CACAGCTAAAGAAAGAGATGACRGCTCCGCACAACCGTAAGCTGGTTCAACCTCCCGAAGGGACCTATTTCTAGTATAAAGATATGTATA[T/C]GTCTTGTTGATTTAAAAATTTGTGCTGGGAAGTAAAGATGAAACTTTTAAGATCCCCAGAAAAGCTCCTATTCACTCAGTTGCCTCTTGGATATCTTTTTCTGCT	0.615	1	T/C
ESP	OLIVESNP867	Contig9727	345	GABQ01071014.1	327	TAATAGATTTTTGGACCTGATGTCCAAGCATTTGAAGCCTGAGCCGTTTGATCGCCAGCTAAGGGATGCGTTCAAGGTGCTGGACAAGGA[A/T]GGGACTGGGTATGTTGTTGTTTCGGATCTCAGGCATATTTTGACAAGTATTGGGGARAAATTGGAGCCCTCGGAGTTTGATGAGTGGATTCGGGAGGTAGAGGTT	0.936	1	A/T
ITA	OLIVESNP928	Contig185	557	GABQ01071031.1	411	TCTTGTCATAGTCAAACTTCTGCAGCCCGTGGCTGTACCAGGCCGTTTTGAGGCATATTTTGGTGCTGGTGGGGAAAATCCAGAATCATT[T/C]TACAACGCCTTCAGCGATGAAATACTCGATGCTGCATTAAATACAAAAAGTGATAAGTGGCGGAGGCTGTTCAGAAAACAGAGACAGGGAGCTATCCTCAAGGCT	0.847	1	T/C
ESP	OLIVESNP597	Contig539	247	GABQ01071063.1	671	TGAAAAGATTCTGAAGTATATTAGATCTGGTACGGAAGGTGGAGCTACCCTCGAAACTGGAGGCGATAGACTTGGGATGAAGGGCTACTA[T/C]ATTCAGCCCACTGTTTTCTCCGATGTTAAGGACGACATGATGATAGCAAAGGACGAGATCTTTGGGCCTGTGCAGACTGTTTTAAAATTCAAGGATCTTGATGAA	0.879	1	T/C
ESP	OLIVESNP77	Contig11501	182	GABQ01071067.1	126	AAAAAATGAATTGTGCTCTGAAAATCTCCTCTTCTTCAATTTCTTCATTACCCAAAGTTTCCCCATCGATTTGTTATTCCCATAATGTTT[T/C]ATGGATTAGTCCCGAGCCCATTTACAGAAATCACCCAAATCTCACGGGTTCTCGCTCGCTTTCTTCTCCACGGGCTATGCCAAGTTCTGTTGGGGATGTTCATAG	0.986	1	T/C
ESP	OLIVESNP626	Contig5738	320	GABQ01071110.1	315	TTAACGAAGAATCCTTGACCTTGTAGTATTGGTTTTGGTCAATATTCAAAAGTTTCTTTATGCTATCAATTGCCGGATCAATTATGTCTA[A/G]GAATCCCATAATCCATGATGCATCATCAACAACTTCAGTACGCTGTTGGAAATAGAGGTTCCGAATTTCCTCAGCACGCACAGAATTCCCTTGATCTTCTTCGAA	0.88	1	A/G
ESP	OLIVESNP36	Contig10665	229	GABQ01071113.1	506	GCAAGGCAAGAACTGGAAAAATTACGGAGTCAGGCGAATGAGTCGCTGGAGGCATCTGAGGGACACATGAATAGAACTCATCAGCAACCC[T/G]AGGAACCATGGCCGTGAGGTGATTGAAATCTTTATCGCACTGAGCAATTGTTAGCGACACAGAACTCCCCCACGACATAGCGCGAAATAGGCCTGCCGGAGTCTA	0.936	1	T/G
ESP	OLIVESNP466	Contig4029	78	GABQ01071136.1	87	CAACGCAGAGTACGCGGGGACGCACAAAACATATAGAAATAGTGAGAGAAAGTGAGGTTCTTGAGAGAAAAATGG[A/G]AGACTGCAGAAGAGTGGGTGTGGCAATTGATTTTTCACCGTGCAGCAGGAAAGCACTTGAATGGACAGTGAATAACATTGTACGAAAGGGAGATCACCTGATTCTGGTCACTGTCCTCCG	0.982	1	A/G
ESP	OLIVESNP465	Contig4029	434	GABQ01071136.1	434	GTTGCTACTGCTTCTRGGCAGAAAGAGATAACCGTGCTCCTRAAAATCTTTTGGGGAGATGCTCGAGARAAGATATGTGAATCTGTTGAG[A/G]GTATTCCTCTCGAATGCCTTGTCATTGGAAACAGAGGCCTTGGCAAAATCAAGAGGGCCATAATGGGCAGTGTGAGTAATTATGTTGTCAACAATGCTACTTGTC	0.466	0.5	A/G
ESP	OLIVESNP610	Contig5540	404	GABQ01071166.1	416	GCGAAGGGACAAAAGTCGAGGTGAACAAAATGGAATATCAGATGTATAATCCGATTACACATTATGCAAATCCGATGTACCATCAAAATT[A/C]TGTCCATCACGACTATAATGCACCAATGTACAACCAAGGTTATGCCAATACTGGTTATGTGGTACAATATTCACAGGGGCCTCCTCTACCACCACCAACCTATGT	0.939	1	A/C
ITA	OLIVESNP909	Contig1510	690	GABQ01071197.1	105	AGAAGTAGAGGCTTTGATGATGGAGAATTTGGCCATGGAGATGATGGATATTTCAATTTAAGTTGAGATGTTTATCATCAATTAATGCTT[A/G]GCAAAAATACAATGTATCTTTTCAATTTTCCCTTCTTTTTGCAAGAGTTTAAATAATGTAGATTATTATTTCATATAATTAATATGGTATTATGCG	0.733	1	A/G
ESP	OLIVESNP469	Contig4073	408	GABQ01071197.1	550	ACCTTCTTTAACAACTGCTTTTACATATTCTATTTTCATTTCTTCCAATTTCTGAATAATTAGTTCCATGTCCGTGCATTGGAATGATAT[A/G]TGATTGTCTTTTGGATTTATTTTCCCTTTCTTCTGTGGGATTTTCTCTGTTTCGAGTAAATGAATTCCAATTCCATGGTTGAACAACCAGGCTCCTTCAAAGTCG	0.74	1	A/G
ITA	OLIVESNP908	Contig1510	87	GABQ01071197.1	796	AGTACGCAGGCGGGGAAAGAAAGAGTGAGTTGAAGAGAGAAAAGAGAGAGATTAGAGTCAAGATGGGGAGAGAAATTGTTGAAGT[A/G]TTAGAATCTTCAAACCAAGAAAAYAAATTGCCTTATTTGTCTTTAAATCACGTCTCGTTTRTTTGCAAATCCGTCCGAAGATCTGTYAAATTTTACGAGGAAGTTTTGGG	0.893	1	A/G
ITA	OLIVESNP911	Contig1605	240	GABQ01071216.1	221	TATGTTCAAGACATTATAAGCGGTCCCAATCAAACTGTCTGGGAGGTGGCAAGAGCCGAAATCACTGCCAATTCAGCAACAACATTTGGC[T/C]TAGTCAGAGTCGTGGATGACCTAATAACAGCTACGGCCGATCCCAATTCAAAAGCACTGGGACGGCTTCAGGGCCAAGTTACTTTCGCAGACTTTGAAGAATCGG	0.9	1	T/C
ESP	OLIVESNP844	Contig9397	170	GABQ01071231.1	659	ATCAAGCACAAGTTGCAGTAACCCCACACTGCAATAGAACARCCCAAGCAGAGGAGGTACCCAAATATTTGTGTGAAGAGGACCAATATC[A/G]ATTGCCCCATTTTGGTATTCCACAAGATTTACTCTGGAATGGATCCCATCTATGAGGGGACCTAAGAAGAAGCCGGTGCCGAAAAGGGTTGCTGATTATGGCTGC	0.99	1	A/G
ESP	OLIVESNP842	Contig9362	154	GABQ01071277.1	533	TGTGAGCAAAGAAATAAGAGACTCGTACTCTGGAAAATGCGAAATGAGCTCAGAACGTTTAGCCAGCTCAAAATCTTCAAACTGGAAGGC[A/G]GGAGCACAGACGCATCCTACAAGAGAAAAGTGCTTCTCGGAATCCCTTGGTGCTTTTGTAACTGTATTTTTCCCGTCGGCAGAGACGTCAACGTCCTTGGTTGGA	0.953	1	A/G
ITA	OLIVESNP880	Contig1064	151	GABQ01071283.1	216	CTCTGGTACCTTGCGATGCCCACCATCTATTTGCCGCTTATCAAATTCGACTCCATCTGTATCTTCTTCTTCAGCCTCTTTCCGTTTTTC[A/G]CCTTCGATTTTCAATAGCAAAAGGCCCCTCTTGTCCATCAGGTCAGCTTCAGTGGAAGCACCACCTACATCTGGAGSACTTGCACCTGCAATTTCATTGACCGAC	0.811	1	A/G
ITA	OLIVESNP881	Contig1064	562	GABQ01071283.1	627	GGATTACAGTGATGCACTGATTGGGGGAGGMTTTAATTTCAAGAACCCAAATGCTACACAAACCTGTGGCTGTGGTAAATCATTTGCTGC[A/G]GAGATGTAAGGTCGTATACTATAGAATCTAGTCTAGAATTGGAGGTGTGATGTACTAAAACTTGGTTGAAACTTATTCAACTTGTTGGCTGCATATTTAACGGTG	0.699	1	A/G
ITA	OLIVESNP943	Contig2127	368	GABQ01071285.1	434	AGCCAGCAAAGAAATTGGATGTGAAACATCTTCATTCCGCATCTCATACTCCAAAGTCCACGAGACCATATCTATGTTACCTTTGGTTTC[A/G]ACATGAATAGTTACAATGAAGTCCTTGTACTCCTCCATCACATCTCCTTCAAGCACCTTAAGYTTGATTAATTTATTTTCCTCCTCTATGGCTTCAATCAACTGT	0.765	1	A/G
ESP	OLIVESNP348	Contig2896	509	GABQ01071292.1	356	ATATTTATCCGATGCATCATTTCTTCCCGACAAAGTGATTACGCTTCCGCTGAAAGCGCCCGACTTGAATACAACATTGAAGTTCATAAC[T/C]GGTCCTGATTCTTCTAAGTCTGCGAAAGTAATTTGGCCCTGAAGCCGTCCCAGTGCTTCTGAATTGGCATCGGACGTAGCTGTTATTAGGTCATCCACGACTTTA	0.945	1	T/C
ESP	OLIVESNP653	Contig6243	300	GABQ01071302.1	434	TTTGGGTCCCTTTGGCTGCCTCTTGGTACTAATCACTTCACCTCTTGCCTTAGCCTCRGCCTTAAGTTTGTCGTTAGTCTTGATCCTTTG[T/C]AGAAAATCCTCATGACACCTTGATGGCTGCACATGCTCAACTCGGACATGGATCCTCTTTCTAATGATTCTGTTGCCTACCTGCTTGTTGACTTCAACGCCGATG	0.936	1	T/C
ITA	OLIVESNP937	Contig2066	127	GABQ01071357.1	201	GTTAGCAACTGCAACAACAATGGTTCTCAAGACAGAGCTTTGTCGCTTCAGTGGTGCCAAGATATACCCAGGGAAGGGTATCAGATTTAT[T/C]CGCTCAGACTCCCAGGTCTTCCTCTTTGCCAACTCAAAATGCAAGAGGTATTTCCACAACCGCCTGAGGCCTGCAAAGCTTACATGGACTGCTGTGTACAGGAAA	0.94	1	T/C
ITA	OLIVESNP1013	Contig3545	528	GABQ01071413.1	524	AACTACTAAAGAAACCAAAGTAACAATTCAGAGGCGTCGGAGTGTTCTTGATGATGATTAGCCTATTTCAACTTTCTGCCTCGTACTTGT[A/G]GAGTGCTTCAAAATTGTGGAGAGAGGTAGCTCTAATTGAACGTGGAATTTTTATTTTCTACTACTTAAATGCCCCCTCCTCTTTTAATATAAACAACATTTTAAA	0.751	1	A/G
ESP	OLIVESNP122	Contig12347	165	GABQ01071437.1	169	CTCTCGTTCAAAATCCTGTTTCTACAAATCCGACCTCAGTTCTAATGGCGATTTCTGTGGGTGTTTTCTCAAGCTTATATGTGGGCGATA[T/C]GGCGTCGTTGGTGAAGTTTTCTCCTGCTACTGTTAGGCTCGTTCCATCCAACCTGCGCACTGTGCGCACGGTGACTTTAGCTGCCGCGTCGAAACCGGCTACAGA	0.879	1	T/C
ITA	OLIVESNP927	Contig1840	472	GABQ01071465.1	515	AATTAGGAAGCACTTGGAGAGGAACAGGAAGGACAAGGACTCCAAATTTAGGTTGATTCTGGTGGAGAGCAGAATTCATCGCCTTGCCCG[C/G]TACTACAAGAAGACCAAGAAGCTCCCGCCCGTGTGGAAATACGAGTCTACCACTGCCAGCACACTTGTGGCGTAGGTGATTTTCGTCATCAGTTTTGAATGACCG	0.965	1	C/G
ESP	OLIVESNP68	Contig11327	68	GABQ01071467.1	653	TCAACGCAGAGTACGCGGGGAAGATCTTCTCAAGGCAGAAGAAATGGCAGCAAAGTATCGTGCCAC[A/G]GGAACTGCTCCGAAGAAACTTCTTGGGTGTTTTTGAAGCTGAAATTATCTGCTATTATATTTTAATTTTGTGTCGCATTTGTAAATTATCAATTTGGAGCATAATWTATCGCTTAAATGTATTGTGTGT	0.905	1	A/G
ITA	OLIVESNP947	Contig2150	82	GABQ01071517.1	799	GTACGCGGGGAACACAAGAAGTTGTGACCAATTCTCTCCTCACACATTCTTTAACTACTTCCTCCACCACTCACCTCCGCA[A/G]ATGGCCAGTCTCGCCACCACCATGGTCAGCACCGCCCTGCTTCCGAGGAAGCCGGCTGCTGTGACTAGCCTACGTTCACTTCCAAACTTTGGGAAGCAAGCCCTTTTTGGACTC	0.684	1	A/G
ESP	OLIVESNP102	Contig11942	127	GABQ01071545.1	549	CCTCCATTGCTATGCATTTTTTGCCTTTTTCAGATATTTCTTGTGAAGTTTCATGGCACCAGTGCAAGCTTTCTTGGCATCAAGGTCTCC[A/C]GTAATGTCATTCAATATCTTAACAACGTCATCTAGTCCTCGAGCTTCTGTCAACAATTTGGTACTCTTGTCTTTCAGGACACTAGCTACAAGAAAAACAGAAATT	0.924	1	A/C
ESP	OLIVESNP618	Contig5634	105	GABQ01071599.1	172	AGAGAGGAGATCCAAAATGTCGAAGCGAGGACGTGGAGGATCGGCGGGTAACAAGTTCAGAATGTCGCTGGGTCTTCCGGTGGCTGCGAC[A/G]GTAAATTGCGCCGATAACACTGGTGCGAAGAACCTGTATATCATTTCGGTGAAGGGGATCAAGGGGAGGCTCAACAGGCTGCCCTCTGCCTGCGTCGGCGATATG	0.814	1	A/G
ESP	OLIVESNP89	Contig11682	109	GABQ01071599.1	172	GACACACACAGCCAAAATGTCGAAGCGAGGACGTGGAGGATCGGCGGGTAACAAGTTCAGAATGTCGCTGGGTCTGCCGGTGGCGGCGAC[A/G]GTGAACTGCGCCGATAACACTGGTGCGAAGAACCTGTACATCATTTCGGTGAAGGGGATCAAGGGAAGGCTCAACAGGCTGCCCTCAGCCTGCGTCGGAGATATG	0.602	1	A/G
ITA	OLIVESNP985	Contig2834	421	GABQ01071599.1	496	AGTTATTGTGAATCCCAAGGGTGAAATGAAAGGTTCTGCAATCACCGGCCCAATTGGAAAAGAGTGTGCTGATCTTTGGCCTAGAATTGC[C/G]AGTGCTGCCAATGCTATTGTCTAGATATAGTTTGGAGTGATAAGTAGTTCGTGGTTTTGTTCCTCTGTTCAAGTCTTCAAATTTGATGCTTTTGTTAAGAGAGAT	0.913	1	C/G
ESP	OLIVESNP510	Contig4490	65	GABQ01071625.1	157	CCATTACCTCGAACAACGGCTGTGTATAGTCGGAAAATGTACGAGTCTCATCTATGCTTCTTGG[A/G]TTGATGCCCGAGGCTGCGAGATCCATCGCCGTGACGCGGTGGCCCTCCGCCTCCAGCAGTGATTGTAACCTGTACCAGCACCAAGCTCCATGGCACATACCATGCACTAGAACAAAATTGTTTTTTGTTGA	0.879	1	A/G
ESP	OLIVESNP291	Contig2373	212	GABQ01071625.1	394	CTTGGGGCCAAAGAGATTAGCTAGAAGATGATCTTCAGGTCTACCAATCGGTATGATTTTATTGTCCATAACATCATCATCCGAGATCCC[T/C]TCAAACTCCTTTTCAAAAAGATAAATTGGCCTATGTACAGTATCGGGCATGGAAGCCGCAATAAAAACAGCAACAGAAATCTTTTGAGGGTATTTCTCCATTGCA	0.976	1	T/C
ESP	OLIVESNP225	Contig1844	459	GABQ01071646.1	394	TATTGTTTGTCCAGGGCCTGTAGCGACGTCTACCAGCTCCGGAGCAAGCATCTCAGAACAGAAGGGTTCGTCTGAGAAACGCGTATCATC[A/G]GAGAGATGTGCAGAATTGACTATAATCGCTGCAAGTCATGGTCTGAAGGAAGCTTGGATATCATATCAGCCTGTGCTTCTTGTTATGTACTTGGTACAGTATACA	0.981	1	A/G
ESP	OLIVESNP141	Contig12666	68	GABQ01071751.1	713	CGCAGAGTACGCGGGAGGAGTTGAATCGCTTGAATGCCTTTATTCAGGGAGGATACTAAGTGATGAC[T/G]ATGATAAATAAACAGATTCGAGCTATTTTTAAACTTGAGTTTTGTAAATTTTCTGTTATGTTGTTATGCTTGAGAAGATGAAGCTTTCTACTGAAATAATAAGCGCTCCGAACAATGTTCATTAATGT	0.841	1	T/G
ESP	OLIVESNP496	Contig4369	286	GABQ01071754.1	280	GTGAACTGAAAGATCTTTACATCAATTCTGCCATGCAAATTGATGTCTCTGGAAACAAGAAGGCTATTGTGATCCATGTTCCTTATCGGT[T/C]GAGGAAAGCTTTCCGCAAGATTCATCCTAGACTGGTGAGGGAGCTTGAGAAGAAGTTCAGTGGAAAGGAAGTTGTTTTCATKGCTACACGAAGGATAGTGCGACC	0.855	1	T/C
ESP	OLIVESNP497	Contig4369	585	GABQ01071754.1	575	TGGAAAACGTATCCGATACAGGCTTGATGGATCAAAGATAATGAAGGTTTTCTTGGATCCAAAGGCAAAGAATGACACTGAAAATAAGCT[A/G]GAGACATTTGCTGGAGTCTACAGAAAGCTTTCAGGGAAAGATGTAGTGTTCGAATTTCCCATTACAGAGGCCTAAACCATTGCTTCCTGTTTTCTTGTCGATTCT	0.9	1	A/G
ESP	OLIVESNP863	Contig9693	238	GABQ01071761.1	590	CACCGAATGTGGAGGTGAGCGTTTCGCCTAGTAAATTGGTGTTCAGCGAGGAGAACGATTCACTCGGGTACGAGGTTACGTTTACGAGTG[A/G]TGTTGGAGTGGATGAAGTTGGCAGCGTTCCAAAGGCAGCTTTTGGATAGATTGAGTGGACCGATGGTGTCCACCTTGTCAGGAGCCCGATCGCAGCGTCATGGCG	0.985	1	A/G
ITA	OLIVESNP910	Contig1575	288	GABQ01071775.1	331	AACCGTCCAAATTCTCACGTTTCGTGCACGGCTAATTTCTGCAAGAACCCATCTCTCTTCACTGCCCAATATGAAGAGAATTTTCGACAG[A/T]CTATACCCAGATGCCAAATTTTCTCCAARCAGAGATTTTGATGGGTTCAGATGCTTTTCGYTAAAGAATGAAATGGGTTCCGAGAATTTGGCAAAAGATGCSCTG	0.941	1	A/T
ESP	OLIVESNP414	Contig3549	247	GABQ01071781.1	253	GCATAATTCTCATATCACGATATACAGAATTAAAAAAGACCATAAACTAGGCATATTTCATGGAAGAACATAGGAATGGGGTGACCTTGC[T/C]AGCTTGTTGCATTAACCGTAGCATCTGATTGGGTCAGTGCACCCTTTAGCAGMTGACTGTTTCAGACCTTGGCCTCCACCCTTCTCCAGGTATTGCTGGTGGTAC	0.911	1	T/C
ESP	OLIVESNP415	Contig3549	302	GABQ01071781.1	306	TATTTCATGGAAGAACATAGGAATGGGGTGACCTTGCYAGCTTGTTGCATTAACCGTAGCATCTGATTGGGTCAGTGCACCCTTTAGCAG[A/C]TGACTGTTTCAGACCTTGGCCTCCACCCTTCTCCAGGTATTGCTGGTGGTACTCTTCTGCTCGATAAAATTTCTTTGCAGGAAGAATTTCAGTGACAATCCTCTT	0.849	1	A/C
ESP	OLIVESNP416	Contig3549	460	GABQ01071781.1	460	ATAAAATTTCTTTGCAGGAAGAATTTCAGTGACAATCCTCTTATTCGGGAATTCATTCTGCTTTGCTTCCAGTGATTCACGTGCCAACTG[A/T]GCCTGAGTCTCATTGTAGTAGTATATTCCAGACCGGTATTGAGCCCCCACATCATTTCCCTGGCGATTGAGAGTAGTAGGGTCATGTTTACCCAG	0.848	1	A/T
ESP	OLIVESNP586	Contig5214	366	GABQ01071804.1	506	CCTTCTTTGTTTCAGTAAGTTCTCAGTGTCCATCAGTTTGTGCTTTTGCTCCTCCACTGTCGTCGATTTTGCCTTAATTGTCCCTGAAAT[T/C]GAGTTCAACAGCTGCTGGCACTTCTCAAATTGGTTGTTCAACTCGGTTACCAATGCATCAGTTTGCTGATCCCGCGTCCCATTCTCAACAACGTCCGCCAAATTT	0.861	1	T/C
ITA	OLIVESNP1025	Contig554	217	GABQ01071847.1	219	TCCATCGAGATTTCAGCCCAAAAATGGTGTAAATACAAGAGCCACTTACACCCTGAATCCTGATGGCACTGTACATGTTCTTAATGAGAC[A/C]TGGAGTGACGGAAAAAGAGGGTTCATTGAAGGCACTGCATATAAGTCTGATCCCAATAGTGACGAGGCGAAACTCAAAGTCAAATTCTATGTGCCCCCTTTTTTG	0.991	1	A/C
ITA	OLIVESNP1035	Contig8	272	GABQ01071940.1	328	TAGCCGGCAGGGGAAAGTGAGGTTAACAAAATGGTATTCACCTTATTCTCAAAAGGAAAGAACCAAGGTTATTCGGGAGCTTAGTGGCAC[A/G]ATTCTCTCTCGAGGTCCTAAACTCTGTAATTTTGTGGAGTGGAGGGGGTATAAAGTTGTCTATAAAAGATATGCCAGCCTTTATTTCTGCATGTGTATTGACCAG	0.967	1	A/G
ESP	OLIVESNP459	Contig3952	765	GABQ01071942.1	106	TGGACTCATAACATGTTTCAAAAAAAGCACTTAAGAGACAATTTTCCAGCTGGTTGATGATGTCATTATGGCTGATTTATTTTGTGCTTC[A/G]CTCAAAAAGTTGGTTGTGTATTGTAAATTAACTTATATCTGTTTAAGGTTTAACGACAATTGACTTTTGCGTGTTGGTTTGTTAATAGTATCCTTTTTTCCATTA	0.892	1	A/G
ESP	OLIVESNP480	Contig4276	367	GABQ01071953.1	376	TGTTCAAGGCTTCTACATTGTTTCTTATGGTTTGGGGATTTATATTCTGAATTTGCTCATTGGGTTTCTGTCACCTCTTGTTGACCCCGA[A/G]CTGGAACCTTCCGATGGACCTATGCTGCCAACAAGGGATTCAGATGAATTCAAGCCTTTCATTCGTCGCCTCCCGGAGTTCAAATTCTGGTATGCCATCACAAAG	0.757	1	A/G
ITA	OLIVESNP884	Contig1226	236	GABQ01072079.1	227	AGGCCTGGTTGGTGAAATCATTGGCAGGTTTGAGAAGAAAGGCTTCACTTTGAAAGGTTTAAAGYTCATCACTGTGGATCGCCATTTTGC[T/C]GAGCAGCATTATGCTGACTTGTCTGCAAAGCCTTTCTTTAATGGGCTTGTTGAGTATATCATCTCTGGCCCAGTTACGGCTATGGTTTGGGAGGGTAAGAATGTG	0.915	1	T/C
ESP	OLIVESNP150	Contig12887	366	GABQ01072079.1	356	TAATGGGCTTGTTGAGTATATCATCTCTGGCCCAGTTACGGCTATGGTTTGGGAGGGTAAGAATGTGGTGACTACTGGCAGGAAGATTAT[T/C]GGAGCCACCAACCCAGCTGACTCTGCTCCTGGAACTATCCGTGGKGATTATGCCATTGACATTGGCAGGAATGTCATCCACGGAAGTGATTCAGTCGAGAGTGCA	0.937	1	T/C
ITA	OLIVESNP955	Contig2321	302	GABQ01072081.1	222	GGGGATATGGTTGGACGTGCCGAGTTCAGGAACAAAATGCGTGTCGGAGGATTTGCATAGCAAAGTCGTCGTTTTGGCTGATTACTTTGT[T/C]ATCGGCGATGAGCATCATATAAATAATAGCATTGTCCCCACCATTTCCGTTAAGGTTACTTCACCATATGGTAACAACCTTCATCACCAAGAAAATGTCACCCAT	0.891	1	T/C
ESP	OLIVESNP430	Contig3659	526	GABQ01072098.1	395	CGCAACGGCATCGGAATCCAGTCAACCCTACTTTCCTTCGGCAACCGGAGCACCGATTCACCTGCCTCTTCACTGTCACGCCATCAGTTA[A/T]ATCCGATTTCTTCGGATCTTCACTCGTCTCCTCTGTATCCCTAACCAGAGAAAACCTGAAAACGGAGCTAGAACTGCAAGATTTATCGTCAAATAAAAAAGTTTT	0.818	1	A/T
ESP	OLIVESNP220	Contig1827	291	GABQ01072113.1	559	TCAATTCCGTTTTCATCCGAAAAGTTTCCACAAATTCTTGATAGRTTTTTAGTGAATCCCAGTTCAGAAAAAGCTGAAATCATGAAGAAA[A/T]CTATCCAAGAATGCGAGGAGAAAGGGATAAAAGGAGAAGAAAAGTACTGCGCAACTTCCTTGGAATCCATGGTCGATTTCAGCACCTCCAAAATGGGACGAAAAG	0.959	1	A/T
ESP	OLIVESNP779	Contig8220	252	GABQ01072153.1	584	TTGAAGAACTTTGCCTTGGTTACTTCACACAGGGAAAGTATATAGGTGACAGGCAATTTCTTGTGGAGTCTGCAAGAAAGGTAGGACTGG[A/T]AGGGGCAGCAGAGTTTCTTGAAGATCCAAACAGTGGACTGAAGGAGGTTAACGAGGAACTTCAGAAGTACTCGGCAAATATAAGCGGAGTCCCATATTACGTGAT	0.718	1	A/T
ESP	OLIVESNP574	Contig5116	326	GABQ01072205.1	248	CTACCGTCCTGGTACTGTTGCTCTTCGTGAAATCCGTAAGTATCAGAAGAGTACTGAGCTCTTGATCAGGAAGCTTCCATTCCAGAGGCT[T/C]GTCCGTGAAATTGCCCAGGATTTCAAGACTGATCTACGTTTCCAGAGCCATGCTGTTTTGGCACTTCAGGAGGCTGCCGAAGCTTACCTTGTGGGTCTGTTTGAG	0.748	1	T/C
ESP	OLIVESNP801	Contig8614	383	GABQ01072217.1	185	TGGACGRTGGCGGAGATTTTTGGGTTTTGACAGAAAGAAGCTTGAATCGGAKGCGGTGGTTCTCCATGTACTGGTAGAAAACGGAGACGA[T/G]GAAGCACGCAAGAAGAGAAAGCAAATAGCTGGTCCATGAATCGGTTTTCCATGAATCAAACAAGATCGTAACCTTTTTGCCCCAGTAGAGGGTCATGTGCATCAT	0.944	1	T/G
ESP	OLIVESNP26	Contig10494	71	GABQ01072264.1	379	ACGCGGGTGACAAAGCAACCAATGAATGCTTTATGTGAATGGAAAAATGATGAGTTGAAGAAACTAGTT[T/G]ATTCTTCATGTTCACATCCCTGCAAGGTTTCTGTAGCCAGTTTTGCTGTTGGAAGAATAGTTACTTCAGAAATAGCAATGGTTATAAAATGTGGTCGACGAGAGCGTGAAGARCTGAAACTGATGG	0.953	1	T/G
ESP	OLIVESNP455	Contig3936	66	GABQ01072292.1	55	ACGCGGGGATAGCCAAAAACTTCAAACTTGTCGGAGATGACGAATTACGGCACGATTCCGACATC[A/G]TCAACGCCAGCCACCACGACTTCAAGAACTGAGTATCTAACACGCKCCAAGGAACGCATCAAAGAAGGTCTCGGCACGCGCCGCTCATGGCGCGAGATGTTCGACTTCCATGCCTTCAAACTCCCGTCCT	0.679	1	A/G
ESP	OLIVESNP454	Contig3935	181	GABQ01072292.1	611	ACTGACGATCTGTGCACCGATCCGGAGGCTTCTGGAGGYTTGTTGTGGCCTCCAGCCTCCAGGTAGTGCTCTGCTCCTCCTTAATTCTCC[T/C]ATTCGCGATCTTCGGTAGAACAATGACTATTCTCCTCGTGTTGATTTCTGATCCACTAATGTTTTCACTTCGCTGTTGGTCGGACTGTAGTGGTGTTTGCTGATT	0.95	1	T/C
ITA	OLIVESNP1041	Contig855	355	GABQ01072299.1	351	ACGCAAACATCATATGAGGACAATATAAAGAAGATCATAGAATTTAGCACGGTTGAAAGTTTCTGGGTCTGCTACTGCCATTTGGCTCGG[T/C]CCTCAACAATGCCAAGTCCAACTGATTTACATCTTTTCAAGGAGGGTATTCGTCCACTGTGGGAGGATTCTGCCAACTGCAATGGTGGAAAATGGATTATTAGAT	0.731	1	T/C
ESP	OLIVESNP210	Contig1775	592	GABQ01072301.1	528	CAGGCTTTGAAAGCTTCGGGCCAAATTTGGCTGYTATCGAACTTCGACTCACAGGAGGACATAGCATATCCAAACGATCCCCGAGCAGTT[A/T]TTAAAGTTGATGATGATCTGAAACAATTATTCAGGGGGATGGAACTCCCACGTGATATGATTGACATTGAAAAAGAACTTCAGAAGAATGGAATGAAACCGGCCA	0.971	1	A/T
ESP	OLIVESNP209	Contig1775	534	GABQ01072301.1	585	GAGGGTATTGCTGTTATTGATCTCAAGGATTCATATCCCAATGTCATGGAAGATTTACAGGCTTTGAAAGCTTCGGGCCAAATTTGGCTG[T/C]TATCGAACTTCGACTCACAGGAGGACATAGCATATCCAAACGATCCCCGAGCAGTTWTTAAAGTTGATGATGATCTGAAACAATTATTCAGGGGGATGGAACTCC	0.719	1	T/C
ESP	OLIVESNP154	Contig12937	104	GABQ01072309.1	98	AGAGAAAACAGTAATGGCTTCAACTGCATGCTTCTTGAACCCCAATGTACTCTCTACTAGTACCAGATCATCATCTCAACGTTATGCGCC[A/G]TCGTTCAAGCCTAGCCACTTAGTTTGCCGCGCCCACAAACAGGATGATGACAACAATTCTTTTCCTATCTCTCGTAGATTGGCTCTCACCATCCTAATTGGTGCT	0.865	1	A/G
ESP	OLIVESNP537	Contig4722	427	GABQ01072338.1	601	TATAACATTGCTATTGATAATTGTGTGTCCTCATCAAATTACAAGGCTGAGGGGAACACAGGAAGGTATTACTCTTTCGTTGGTAATAGC[A/G]GTTTACTTGGCTTTCCAGCATTTTTCAAGAGCTGGCAGTTTGAGGAAAGCAATTGATCAAGGTTCGATCCTAGCCACCTTAGCCGTGATCTGTATAGTTGCTGTC	0.913	1	A/G
ESP	OLIVESNP874	Contig9939	104	GABQ01072423.1	94	GGGGGAGAGAGTGTGTACAAATATATCAATGGCCTCAACAGCGTGCTTCTTGCTCAACCATGCAGGTGCAGCATTCTCTACTTACAGATC[T/C]TCGTCTAGCAGCTACCTGCCATCACTCAAGCCTACACGGCTGATTTGCCGTGCGCAGRATCAGGCAGCACTTCATCAAGAAGATGGTGCAGCCACCATTTCTCGA	0.997	1	T/C
ESP	OLIVESNP875	Contig9939	162	GABQ01072423.1	152	CATGCAGGTGCAGCATTCTCTACTTACAGATCYTCGTCTAGCAGCTACCTGCCATCACTCAAGCCTACACGGCTGATTTGCCGTGCGCAG[A/G]ATCAGGCAGCACTTCATCAAGAAGATGGTGCAGCCACCATTTCTCGAAGACTGGCTCTCACTGTTT	0.714	1	A/G
ESP	OLIVESNP138	Contig12632	131	GABQ01072426.1	680	TACGGGRATTGAAACGGTTAAGTCYGTGGATCAGAGATACCATATTTCAGACACGACTAAATCAGCTGCATCGGCTGCTGGGAGAACTGC[T/C]TTTTCTGCTGCAAATGCCGTGGTTAATAGTAGTTATTTCTCCAAGGGAGCTCTTTGGATGTCCGGTGCTCTAAGTCGAGCTGCTCAAGCTGCTGCTGATTTGGGT	0.627	1	T/C
ESP	OLIVESNP49	Contig10872	207	GABQ01072477.1	716	ACTATTGTATTAGTTAATTGCTGGTTTTATAAATAATCTGTAGCTTAGTAAACTGCTATGGTTGTTTTATTTAATTTCAAGTGACTTTGT[T/G]TGATGTTTGATGAGCCTTTGCGGCATTAAGAGGACATAACTACCATGGGACGGCCTCACGGAAGACAATGGGTATCTTTTAAGTATGATATACTGGAGTAGAGCC	0.946	1	T/G
ITA	OLIVESNP1001	Contig3158	78	GABQ01072478.1	96	ACGCGGGGAACTCTCACACACTGCGCACACGTACAGAGCGAAACAATGAAGACGATACTGTCATCGGAAACCATGGA[T/C]ATACCAGACGGGGTGAAGATCAAGGTCAAAGCAAAAATGATTGAAGTGGAGGGTCCGAGRGGAACACTGACCCGAAACTTCAAGCATTTGAACTTGGATTTCCAGCTGATCACCGATG	0.798	1	T/C
ITA	OLIVESNP1002	Contig3158	138	GABQ01072478.1	156	GAAGACGATACTGTCATCGGAAACCATGGAYATACCAGACGGGGTGAAGATCAAGGTCAAAGCAAAAATGATTGAAGTGGAGGGTCCGAG[A/G]GGAACACTGACCCGAAACTTCAAGCATTTGAACTTGGATTTCCAGCTGATCACCGATGAGGAAACTGGGAAGAGGAAGCTGAAGGTGGATGCATGGTTCGGGTCG	0.889	1	A/G
ESP	OLIVESNP619	Contig5672	188	GABQ01072501.1	187	TAAGAGCCATCTGTGATTTCATTCAGGACACTAAGCAGAGCCAAATTCTCAASACCTGTTAACATTTCTCTCTCTTGAACAGCAACAAAG[A/G]GGGAAGGTTAAGATGGGTTCTGTTTTCAGTTCAAAAAAGAACAGAGAGCAAATTGAGATGGCTCTTGCCAAAGCCAAGCAGATYGTCAACTCCAACCCTGCTGTT	0.925	1	A/G
ESP	OLIVESNP620	Contig5672	392	GABQ01072501.1	388	TAGTAAAACTTACTGTGGATATTGCAAGAGGGTTAAGCAGCTGTTTTCCCAGTTGAATGCAACATACAAAGTCATCGAACTTGATGAGGA[A/G]AGTGATGGAGATGAGATTCAAATGGCTCTAGCTGAGTGGACTGGGCAGAGAACTGTGCCAAACGTGTTCATTGGTGGCAAACATATTGGTGGTTGTGACTCGGTC	0.951	1	A/G
ESP	OLIVESNP471	Contig4108	409	GABQ01072508.1	416	CTTACGAGCTGATGCAACGACACCAATGCCCTCCCAGGCCATACACACGACAGGCCCCGACGTAATGTAGTTAATCAGTTTCGGGAAGAA[T/C]GGCTTCGACTGCAGATCCTTGTAATGCTCCTGAGCTAATTCTTGGGGGCATTGGAAGAGCTTCATTCCTTTTAGCTTAAACCCCTTTTTCTCAAATCTTGAAATT	0.993	1	T/C
ESP	OLIVESNP470	Contig4108	282	GABQ01072508.1	542	TGCTATTTCACGCTTGCCATTYTCAGGACTGTCACTGCCATGAACSACATTCCTTCCAGTTTGAACTGCAAGATCTCCTCTGATTGTGCC[T/C]GGTTCAGCATTAAGAGGATTTGTCACTCCAATTAACTTACGAGCTGATGCAACGACACCAATGCCCTCCCAGGCCATACACACGACAGGCCCCGACGTAATGTAG	0.983	1	T/C
ESP	OLIVESNP667	Contig6453	414	GABQ01072555.1	628	CTCAATTTCTTTAGRAGGTTACCTGCTAGAACAGATTGCATGTTGTGAGCAATCTGTGTTTGGGCTGTCTAAGTCCATTGTTTTTCAGAA[A/G]CTGCTGATAAATGGATTCTTTTCTTTGTTACACCAAACGGTGAACTTTGGTCCCTGGTAAGATGTGTAGGATCTCTCCTGGAACTTGCAGATTTTGGGGGTTTGC	0.887	1	A/G
ITA	OLIVESNP1007	Contig336	104	GABQ01072562.1	93	AACAAGGATATTGGATAAAGGTGAAATAATTCGGTGCAAGTGTGTAGTTTTTTGTGAGAAGAAAGGAAGAAAAATGGCACGAACTGTAGC[A/G]AGGAATTTGGCAGCTCCATTGCTGTTTCTGAACTTGATTATGTATTTTATTGTGTTGGGATTTGCAAGTTGGTGTATGAATAGGTATATCAATGGCCAAACTAAT	0.697	1	A/G
ESP	OLIVESNP821	Contig9096	223	GABQ01072592.1	299	AATTGAAAAGCGTCAACAGGATCGCAAGCTTGACCCCCATGTTGAGGAGCAATTTGGTAGTGGCCGTTTATTAGCTTCAATCTCTTCACG[T/C]CCTGGACAGTGTGGGCGTGCTGATGGATATATTTTGGAGGGCAAAGAATTGGAGTTTTACATGAAGAAACTCCAGAAGAAGAAGGGAAAGGGTACCAGTGGTGCT	0.904	1	T/C
ESP	OLIVESNP765	Contig7971	198	GABQ01072657.1	266	ATCCAATTGAAAACATTGTGTCTTCTAATGCTCCTATCTGTTTGTTTATCAAGCTGGCACCCGCCCATGAACTTAATCGGTTTTGCCAGT[A/T]TAAGCCCCACGAACGAACAAGTCATCATAAGAAAGTTGCTAAATTATCTAATCTGTGTAGGAGAACACAGTAAGCCAGATGCGTCAGATCCTACCTCTGCAAGGT	0.901	1	A/T
ITA	OLIVESNP954	Contig2283	343	GABQ01072667.1	311	CAGATGCGAAGAAATTTGCCTCTCTGGTGGACTCGTCCGCCAGAAGATGAAGTACCTAAGATTCCTCCGTAAGCGCATGAACACCAAGCC[A/G]TCTCATGGCCCGATCCACTTCCGGGCTCCTTCCAAGATTCTCTGGCGCACTATCCGTGGAATGATTCCTCACAAGACTAAGCGAGGAGCAGCTGCTCTTGCCCGT	0.636	1	A/G
ESP	OLIVESNP152	Contig12915	101	GABQ01072695.1	831	TAGAGATTAGTGGCATGCGCGAAATCCAAATTACATTCSAGATTAAAAGATCTAAACATGAAACAAAAATATTGCCCTTGAGCCTCTCTT[T/G]TCTAATTCTAGGCTTTATTGACCCGAATCTTCTGCCCTTCAAGCACCGCATTATTAAGAGATGATATGGCTGTGTCCACGTCCTCTTCAGAAGAGAAACTAACAA	0.96	1	T/G
ESP	OLIVESNP397	Contig3340	420	GABQ01072697.1	413	AGAGCTCGGACTGCAGCCTCGACAGGTCGCGATTTGGTTTCAGAACAAGAGAGCTAGATGGAAGTCGAAGAAACTCGAAAAAGATTACAA[T/C]ATACTTCTTACCAACTATAACAGTCTAGCATCACAATTTGAAACCTTAAAGAATGAGAAACAGTCCTTAGATAACCAGTTGCAGAAATTGAATGAAATGGTGGGC	0.689	1	T/C
ESP	OLIVESNP460	Contig4001	229	GABQ01072731.1	716	AGAAGAGTCGTTCTCCTATTCTCGGTCTTGTCTAGTATGGGAACTATAATCCTAATATATCTGACACTGAGAGTGAGGCAGATTGGCGAC[C/G]GCTCTGGTAATCTTTAGCGCAGTTTGTTGTGCCRAGTGTTACGATCTTTTGTGAAAGAATCCCGTTTGGTACTATTTGGCTTCTCTTCCTCTTTTGCTTCTGTTT	0.945	1	C/G
ESP	OLIVESNP461	Contig4001	263	GABQ01072731.1	750	GTATGGGAACTATAATCCTAATATATCTGACACTGAGAGTGAGGCAGATTGGCGACSGCTCTGGTAATCTTTAGCGCAGTTTGTTGTGCC[A/G]AGTGTTACGATCTTTTGTGAAAGAATCCCGTTTGGTACTATTTGGCTTCTCTTCCTCTTTTGCTTCTGTTTATCTGGTGTATATATTTCATCAAAGTACATAAAT	0.995	1	A/G
ESP	OLIVESNP588	Contig5256	594	GABQ01072757.1	722	GCGCATATGGTTTCTTGCAGTGTGCAGCGATTTATTTGGTCCCAGACTTGAGTGAAGTGGTGCATGGTGTTTGCCTGAATTTTATCCAGT[T/C]GAGAAACTAATGTAAAAGTAGATGCCTTCTACAAGAAATGTATATCTAACAATGCTTCGTTGATTGCCTCTGGCGTGTACATGTTCTGACCAGCTAATCGAAATG	0.921	1	T/C
ESP	OLIVESNP748	Contig762	103	GABQ01072780.1	326	ACTTGCATATGGGTTTTTGCAAAATATTTTAAGATTTCTTCAAACACAATCAGTTATCGTTCCGTTGGTTGTGTGCTCGTTGCTCCCTCT[A/C]CTCCTCCATATTGGCATCGCCTATGCTTTAGTACATTGGACTGCACTTGCATATAAAGGAGCACCATTAGCAGCTTCAATTTCACTGTGGATCTCGGTCCTTATG	0.725	1	A/C
ESP	OLIVESNP51	Contig10929	233	GABQ01072789.1	440	ACCTACGGGGCGGCTTTTCCGTTGAAGATGGAGCTCGACCGTCAAATTATTTCCAAATTTCAAAGGCCTCCTGGAGCTATACCATCTTCA[A/T]TTTTGGGGTTGGAAGCCATGACTGGAACTCTCGAAGATTTTGGTTTCCAAGACTACCTCAACGATCCAAGGGAGTCGGAATCATTCCGTCCAGATGACATGCATC	0.954	1	A/T
ITA	OLIVESNP984	Contig2783	496	GABQ01072816.1	430	CATTCCGGCCATAGCTTGGGTACTCTACAACATCCTGCAACCAGCACTTAACCAGATCAACAAAATGAGAAGCGCCAAAGGAGTTATTGT[C/G]GGACTCGGTCTAGGTGGGCTTGCCACGTGGAGTTTGATGCAGCCATCTGATGCATCAGCTAGTGAAATTGCTATGATTGCTGATGCCGCGAATGACAACAGGGGC	0.804	1	C/G
ITA	OLIVESNP983	Contig2783	397	GABQ01072816.1	529	TTTCTCGACATTGAGCGCGTGTGATCCTGCCTTTGCTGCACAACAGATTGCTGAGATAGCCGAAGGTGATAGTCGGGGACTAGCACTTCT[A/G]ATTCCGATCATTCCGGCCATAGCTTGGGTACTCTACAACATCCTGCAACCAGCACTTAACCAGATCAACAAAATGAGAAGCGCCAAAGGAGTTATTGTSGGACTC	0.926	1	A/G
ITA	OLIVESNP982	Contig2783	124	GABQ01072816.1	799	GCAAATCAGGTCTTTTGCTTAGTAATCTTTGAACGTTTGATCAATTCAACTCCTCGCTTAGGCCTAACAAGAATCTGCATCAATGGCAGC[T/C]ACAATATCTACCATGGCTATGCTCAATTCTAAGTGCTTAAGCACCAACACCAAGTGTTTTAAGCCTACCACAAGACCAGTTTCTCYTGTCTCCAACCAGAACCTC	0.977	1	T/C
ESP	OLIVESNP74	Contig11464	227	GABQ01072818.1	683	CCCTGGTAGAGTGAAGCGAAAGAACCAGAAGGCAGCTGCAAAGAAGGCTTCAGGTGGTGATGGGGATGAAGATGATGAAGAGTGAAAGCT[T/C]GGTGGTTAATGCGGTTAAAGGTAATACCAGGCAGCTGCATCCTTAGTTTTTCTTTGCTGTCGTAGCAGTGTCTTAAA	0.938	1	T/C
ESP	OLIVESNP318	Contig2636	637	GABQ01072855.1	350	CACGGCCTCGCCAAATTTGACACCATTGCGAGCCAAGAGCTCGGGGAAGACACATCCAAGAGCTCCAAGCATGGCCCATCTGCAGTGGAT[A/C]ACTTCCAACTCACGGTTCTTGGCAAAAGTTTCTGGGTCAGCTGAGAGTCCAGCAGTGTCCCAACCGTAGTCACCTGGGAACTCACCGGTCAAGTAGCTGGGGGGC	0.84	1	A/C
ESP	OLIVESNP432	Contig3700	183	GABQ01072911.1	250	GCCCCCAGACCATGAAGATTTACGATAAAATTTCTAGCAATTCCGACTAGAAAATCTTGGTATTCATCGACGGTGTACTGCATTTGTCTT[T/C]TAGGAAGCGTGTAATAATTTTCWAGAAAGTCGTTCGTTCCAATACTTATCAAGTATAACGCATCAGCAATAGTTTCACTGGCCTTCTGCTCACCTAAGTAGGCTT	0.887	1	T/C
ESP	OLIVESNP266	Contig2135	304	GABQ01072925.1	627	CAAGCTAAAGCTAGAGGAATTCCATACAAGAAGAAGAAGAAAAAGAAGAAAATTGTCAATCCTCACAAGCCACAAGAGGATCAGCTAAAC[A/G]TTCATACAAGCAATAATTCAGTTATCTGATTTTAAGGATGTCTGATGAAGGAAATGGATTGAGATTGGCAAGTCGCTAGSGTTGGAGGTGAAAAGGAACAGCGRA	0.933	1	A/G
ESP	OLIVESNP479	Contig4256	232	GABQ01072965.1	159	CTTGAGGCAATGGCAAGATTAACGCCCTTGTCCTTGAGTGCATATAATATTCCTTTGGCATGAGGATACAGTGATGGCATTTCACGCTTC[A/G]AGCGACATTCACAATAGAAAGGCCAGAGTGTGTAATCGAGATCAAAGACGACAAGACGAGGCAGCACTTGGAAGAGACCTATTATCTCCATTGCTTCGTTCTTCA	0.935	1	A/G
ITA	OLIVESNP959	Contig2381	298	GABQ01072965.1	290	ATATTATATGCACTCAAGGACAAGGGCGTTAATCTTGCCATTGCCTCAAGATCGCCAACTCCAGATATAGCAAACACTTTTCTGGATAAA[T/C]TGGGGATAAAACCAATGTTTGTAGCTCAGGAGATATTTTCGAGTTGGACACACAAGACTGAACACTTTCAAAGAATTAAGCAGACGACTAGAATTCCATACAATG	0.962	1	T/C
ESP	OLIVESNP468	Contig4056	350	GABQ01072981.1	770	AACAATTGTTGGCTTGAAAATCAGAGACCTCTTTGAGCAGATAGTTGCTAGCAAAACTGGAGCTCCATTGGAAGCTACTAAGGCATAAGA[T/G]ATGCCTATAATGCATGTTTGGTACGGTGCATAATTAGACAGTATGATGGATGAGATTTTAAATTATTTTTCTTCTTTAATACTATCCAATATTAATTAATCCGTC	0.952	1	T/G
ESP	OLIVESNP852	Contig9524	234	GABQ01073012.1	350	CTTCAATTCATTCTCTTCCTTACTTGCCCATTCCATAACAGAGCTGCAACTTGAAGAAACTGATGACAATGACGAAGATGATGAACTCCC[A/T]GCCGATCTCAACAAACCCTTCTTCATTTTCTTGGTTTCAAATCCAAATCCAAACGACTGTTGGGACCAAATCACATTCCCCATATTATTGTTGTTGAAATCTTCA	0.948	1	A/T
ITA	OLIVESNP886	Contig1232	425	GABQ01073036.1	536	TAATATTGTTAAATCGCTCGAGTCCTCCCTAGCTACTGGCAATTTGCAGAAGATGTCTGAAACTATGGACCGATTTGAACAACAGTTCGT[T/G]AACATGGAGGTGCAGGCTGAGTTCATGGAAAGCTCGATGGCTGGAAGTACTTCGCTTTCGACTCCAGAAGGTGACGTTAATAGTCTTATGCAGCAAGTGGCGGAT	0.847	1	T/G
ITA	OLIVESNP885	Contig1232	251	GABQ01073036.1	710	GGTMAAAAAGGCAATCGAAAAGGGGAACATGGACGGSGCGAGAATCTACGCCGAAAACTCCATTAGGAAACGCAACGAACAGATGAACTA[T/C]CTCCGGCTTGCCTCACGGCTCGACGCCGTGGTGGCGCGGCTCGACACCCAAGCCAAGATGACTACGATTAGCAAGTCCATGGGTAATATTGTTAAATCGCTCGAG	0.769	1	T/C
ESP	OLIVESNP517	Contig4557	265	GABQ01073039.1	223	AGTTTATTGTGGGATTTGATATCATAATACACAATGGCAAGCCAACCCCAGTCCGTGCACGAATTCACTGTCAAGGATGCTAAAGGGGAC[A/G]ATGTTGATCTCAGCATTTACAAGGGAAAGGTTCTGCTGATTGTCAATGTTGCATCAATGTGTGGTCTCGCCAATTCAAATTACACCGAGTTGTCCGAAATATATC	0.972	1	A/G
ESP	OLIVESNP546	Contig4844	125	GABQ01073077.1	71	TCTCCCACCCTTTAAACCTCGCATGCGCCACGGCCGTCTCTTGGATTTTCTCTCAGAGCTGAAGCTAGGGTTTACCTGGAATACACTCTA[A/G]CCTTTTAATCGCTCTACTGAGATCTTTCAACATGTACACTGCATTGCAAAAAATTCACAAGGACAAGGATTCTGAGCCCACTGAGTTTGAGGAGACTGTTGCTCA	0.844	1	A/G
ITA	OLIVESNP895	Contig138	466	GABQ01073143.1	461	ACCAGTTAAGGAAGCCAAGGAGTCTKCAGGCGATGATGATGATCTTGATCTCTTCGGTGATGAGACAGAAGAGGAAAAAAAGGCAGCAGA[A/G]CAGAGGGAAGCTGCCAAGGCATCTKCCAAAAAGAAAGAGAGTGGAAAATCATCTGTTCTTTTGGATGTAAAGCCTTGGGATGATGAGACAGACATGAAGAAGCTG	0.813	1	A/G
ITA	OLIVESNP1037	Contig836	180	GABQ01073153.1	130	TTTAAACCCCTTTATGCAATTTTTATGCTTCTTTTCGTCGTCCACAGCCATGGGATATTCATCAGAGTTCAAAACAACTGTCCCTACACA[A/C]TCTGGCCTGCAGCCGTGCCTGGCGGAGGCCGCCGCCTTGACAGTGGTCAAACATGGACTATCGGCTACCCTTCAGCGAAGTCAGCCAAAATCTGGGCTCGTACTA	0.872	1	A/C
ITA	OLIVESNP1038	Contig836	376	GABQ01073153.1	326	ATTGCACGTTTGATTCATCGGGCAGGGGTAAGTGCCTCACCGGAGACTGTGGAGGCCTGCTTGAATGCAAAGAGTTAGGTGCAGAACCGG[T/C]GACTTTAGCTGAATACGGCCTGAACTCCTTCGCCAGTAAAGACTACTACGATATCTCTGTGATGAAAGGGTTTAACGTGCCGTTATCGTTGACCCCTACGTCAAA	0.909	1	T/C
ESP	OLIVESNP815	Contig8993	181	GABQ01073178.1	711	CGTCGATTATGCCTTCATTGTTGCACTCGTGGTCATTCTCGAGGAAATTAACGAGGACAGATCGGGTGAAGATTGAAATCACCATCAGAC[A/G]ATGATCGTGTTATTCCGTAAATGTAACCTCATCCATGTATTTGGATATTTCCCTTCAACCAATCATGTCAAATAAATGTAGAGTTGAAGGAGAGATCTGAGCCCG	0.904	1	A/G
ESP	OLIVESNP411	Contig3497	229	GABQ01073213.1	706	TTGTTTGCTTGATGCACAGGAAGTTCTTGAAGGATTCAGAAGTCGTCTCTATGAATAGAAACTCCAACTGTCCCATGGCAGTTGGCTATC[A/G]GTACAGCTGGTGGAGTAATAAGAATCATTCCATAATACATAACATGGGAACCTTGGTTGTCTGTGTTAAAGACACATCGTTGTCCCTGTTATGAGATTTCGTATA	0.991	1	A/G
ESP	OLIVESNP802	Contig8646	151	GABQ01073291.1	22	GACAAAAACCACAGATAATGCTGCTGGAAGCCAGGCTATAAGAAGAATAAGAGCCTTAGAATCATTTCCATAGACAGCCAAATAGATTTG[T/G]GTCAAAATGGCACCACTTAATCCAGTAAAACCCTTTAACAGACCTAACATAACTCCCCGGTTTTCGGGAAAATTTCTAACAGAAGTAACAAGAGCACCTGTATTG	0.972	1	T/G
ESP	OLIVESNP396	Contig3336	145	GABQ01073299.1	344	TGACAACTATCCAGACCTACAAGAGGCTTTGGTTTGGGTATATTTCCATTCCAACATACCAGAATTCAACAAGATGGAGTGCTGGGGTCC[A/G]CTCAAAGAAGCATCATCTCCATCCCGTAAGGTCAATGGGCCCCACAAATTATATGATGATCATAATCCCCAGCCATGCAAGGAGGCTTGCAACTGTTGTTTCCCA	0.918	1	A/G
ESP	OLIVESNP391	Contig3259	238	GABQ01073333.1	416	GGAGTATCTGAAGCTGAAAGCACGTTATGAAGCCCTACAGCGTTCACAAAGGAACCTTCTTGGTGAAGATCTTGGTTCATTGAATAGCAA[A/G]GAACTTGAATCACTGGAGAGGCAACTCGATATGTCGCTTAAGCAAATCAGATCAACAAGAACACAAGCTATGCTGGATACTCTCACGGACCTTCAAAGAAAGGAG	0.96	1	A/G
ESP	OLIVESNP527	Contig4620	91	GABQ01073356.1	164	ACGTCGGGGGATTCACGGCCGGGCAAATACTCCTCGGCCACTGCAGCCAATCAGATTTTCGCACATGGCGGCCCAAAATGTTGATTCGAC[T/G]GATGATCGTATTTCTCGGATTTCATCTTCCATTCGGGTCATACCCGATTTCCCCAAACCTGGGATAATGTTTCAGGATATAACGACTTTGCTCCTTGATCCCAAG	0.957	1	T/G
ITA	OLIVESNP1010	Contig3417	348	GABQ01073358.1	322	TGGCCAAGAAAGGTATCGTGCCATAACTAGTGCTTATTATCGAGGAGCTGTTGGTGCTTTGCTTGTATATGATGTGACTCGACGTTCTAC[C/G]TTTGAGAATGCTGTGAGATGGCTAAAAGAGTTGAGAGATCATACAGACCCTAATATAGTCGTAATGCTCATCGGCAACAAATCAGACCTACGACATCTCGTGGCC	0.981	1	C/G
ESP	OLIVESNP282	Contig2275	651	GABQ01073380.1	301	TACAAAGGCGTTCCACACAGACACGTTGGCACCCAAAGCAAATGCAGATGTTTCCAGTCCACCAGTTGAGAACAAAAGGAGAAGACAAGC[A/C]ACAACAGATCCCAGCAATTGAGCGATGATGTAAAGGATACCTCTGAACAAAGAGATGTTTCCACCAAGAAACAAACCGAAAGTGACGGCAGGGTTGACATGACCG	0.982	1	A/C
ESP	OLIVESNP281	Contig2275	242	GABQ01073380.1	694	TAACTAATAGAACAAACTTAATTATATTATCTCACCAAGCAGCATAAAATAGCCAGCTGCTTTTCATTTAATTACTCAGTACTCCGATCC[C/G]GGCAGTGGCTCGTGAGAATGACTGATGAAGAAGACTTCATAAACAATACCAGCAAGTCCCCCACCGATTAGAGGTCCAGCCCAGTATACCCAGTGATGGGTCCAG	0.604	1	C/G
ESP	OLIVESNP615	Contig5596	375	GABQ01073408.1	686	AAGGTGATGATGTGGGTAAAAGTGACTGCTATTACGTGCGAAAAATCAAAGCTCCATTTCACTGCTGGTATGAAGAAAACTCGGAGCAGA[T/G]ATGCTTACGAGGTTCTTAGAGATGGYGTAGGTGTGGATAAGTTCTAAGATGGTTGAGTTGMTATCAGTTATTTGGTTGTCACRATACATTTTAGTGGTATTTGGA	0.956	1	T/G
ESP	OLIVESNP278	Contig2260	188	GABQ01073412.1	733	TCATTTCTTGTTACCACCTAAAACTTCATCTCCTTTATCTTCATCAACTACAACTGTTGCACTCTTCAAGTCAAAAGCAAAAGCACCCGC[T/G]AAGAAGATTGCAGTTGTGAAGGAAAAGACAAAGGTAGAAGATGGCATTTTTGGGACCTCTGGAGGATTTGGTTTTACAAAGGAAAATGAACTCTTTGTAGGTCGT	0.93	1	T/G
ESP	OLIVESNP279	Contig2261	133	GABQ01073412.1	905	ATACTATCACACTCTCTTTCTCTCTCTAAAACCTCTTTCTCACACAACACACACTAAACCTAGCCATGGTTCAAACCATGCTATTCTCTG[T/C]TAGTAGTACAGTTTCTGGGCACGCATTGGATCTGAAGAAGGAGCAATTGATGATTCAGAGACTGAAGCCAAAGCCCTTTTTCTCATTTCTTGTTACCACCTAAAA	0.934	1	T/C
ESP	OLIVESNP280	Contig2262	107	GABQ01073412.1	931	GAAAAATAATTCTCCATTGATACAAGATACTATCACRCTCTCTTTCTCTCTCTAAAACCTCTTTCTCACACAACACACACTAAACCTAGC[C/G]ATGGTTCAAACCATGCTATTCTCTGCTAGTAGTACAGTTTCTGGGCACGCATTGGATCTGAAGAAGGAGCAATTGATGATTCAGAGACTGAAGCCGAAGCCCTTT	0.875	1	C/G
ESP	OLIVESNP31	Contig10566	154	GABQ01073435.1	534	TTTGAAGCTTCAAAGCAATACCCAGCCCAACTSCGGAGAAAGGGACGTGAAATTCCAGTTGGCAAAGGATACTCTGGAAACGATGTTAAG[T/C]TCCATGTATAGTATTAGGGACCAGTTGACTGATCCTAGTGAAACATCCGAGAGAGATGCGGTCTCAACTAAGAAGGTGTTGTCCTAATTTGGCCTGTGCTAGCGA	0.861	1	T/C
ESP	OLIVESNP21	Contig10456	162	GABQ01073450.1	148	TTGCAATTCCCATCGAACCCTAAGCAATTCGTCAGATACAGAAACATCCGTAATCCATCAATGGCTGTGGAGGTCTGTGTTAAGGCTGCT[A/G]CCGGAGCTCCTGACATTCTTGGCGACTGTCCATTCTGCCAAAGGGTACTCATGACTCTGGAAGAAAAGAAAGTCCCTTACAAGACGCATTTGATCAACACCAGTG	0.879	1	A/G
ESP	OLIVESNP424	Contig3629	111	GABQ01073479.1	122	AATGGCTTACTCAGCAAAGCATCTTACCCTCTTTTTCCTTATTTCCCTCTTCTCCACATTTCATTCTCATGCAAGAGACAGCCAATTCTT[T/C]GACAAAGTTCCTAGCACCACGACCAACGTTGTCAAGGAAACACAAGTCCCAAACAAAGAAGACCCTCTAAGCTACCAAGAGCWGGAACCAAATTTCCTTCCACAA	0.864	1	T/C
ESP	OLIVESNP425	Contig3629	194	GABQ01073479.1	205	AATTCTTYGACAAAGTTCCTAGCACCACGACCAACGTTGTCAAGGAAACACAAGTCCCAAACAAAGAAGACCCTCTAAGCTACCAAGAGC[A/T]GGAACCAAATTTCCTTCCACAAAATGAAAATGGCTATAGCCTTTATGGTCATGAGTCCGGTCAACTCCCTCCTTCCACCACCACCAAGATTCCATACAACACTGA	0.973	1	A/T
ESP	OLIVESNP423	Contig3628	389	GABQ01073479.1	754	CATATGAAAGCTTGAAAGGAGTTCGCGCAAGGAATGAGTACAACAACAGGAATATTTATGGGAACAACGAGAATTCATATGAGTATAATA[A/G]CAAGTACTCCATGGAAGGACAGTATCAAAATGAGTTCCAAGATGAAGAGGATATGCCTTGAGTCTGAAAGAAATGAGATGAATTTCYGAATCTTCAGTAGTCGTT	0.851	1	A/G
ESP	OLIVESNP457	Contig3944	747	GABQ01073606.1	240	CATAAGATCATCTTTTCCATTAGGGAATGAAATGGTACAAGTCTTTGGTAGATTTAATTCACTTATATCTTTGTGAAGGCGTAGTTCTCC[A/G]GCACTTTGCTTCTTGACTGGAGGCTTCCCATTGGCATTTTCAGCAAGTTCCCTCTGTTTTTCCTTTACTTTAAACAATTTAATCATGATTCCTGCAAGAAAAGCC	0.946	1	A/G
ESP	OLIVESNP456	Contig3944	268	GABQ01073606.1	717	TAAGACCAAAGATAGATGGGGATCCAAATTTACAAATCTCTCAACTTAAAGCATCTACAATGTCGACTGAGTTGAGAAACTGACTGACAC[A/T]GTCTCCAAACGCTATATGCAGCGATTGAAGAAACTCTGTCCCACATAGCCACCAGCCATCGCCCTTCGCACATTGGATTCAAACATCTTTGGGTTATCCCTCAAC	0.984	1	A/T
ESP	OLIVESNP594	Contig535	275	GABQ01073694.1	557	TCATGACCGCGAAATTTGGGGAGAGGACGCAATGGAGTTCAAACCAGAGAGATTTAGTGAAGGAATATCAAAGGCACAGAAGAAACAAGG[T/C]TCATATTTCCCATTTGGGTGGGGACCTCGAATATGTATTGGACAAACTTTCGCCATGATAGAGGCAAAAATAGGCGATGGCCATGATTCTACAACGCTTCTCTTT	0.925	1	T/C
ESP	OLIVESNP254	Contig2062	844	GABQ01073703.1	310	TGGCAGGAGCTGGGAACTGAATGCCCCATGGACCGGGGCTCAGGTGAAAGTGCCAGCGAAGTTCATAGTYGGGGAATTTGACCTGACCTA[T/C]CATATACAAGGGACCAAAGAATTCATACACAAAGGTGGGTTCCAGAAATACGTGCCATTGTTGAAGGAAGTTGTTGTGATTGAAGGTGCAGCACACTTTATCAAT	0.802	1	T/C
ESP	OLIVESNP253	Contig2062	697	GABQ01073703.1	456	CCTGGACCATTTTATTTTCCTAAAGGTAAAGGCTTCGGCAGTTCTGCTGATAAGCCAAATTGGTTATCAGAAGATGATTTGGACTACTAC[A/G]CCAAGAAGTTTGAGCAAACTGGATTCTCAGGAGGAGTGAATTACTACCGCGCTTTTGGCAGGAGCTGGGAACTGAATGCCCCATGGACCGGGGCTCAGGTGAAAG	0.944	1	A/G
ITA	OLIVESNP992	Contig2981	728	GABQ01073707.1	713	GCAAATGAGTGTCAACTTTCTAGTTTCACTGCTGAAGAAAAATTGGCAGAATGTGAGATGCTTGTACTTGAAAAGTACTATGGGGAAGCC[A/G]CAGCGTATTTTTTAAGAAGATATACATCTCAGCCACAACTGTTTTGGGAGAATTGTACGAGTTYAAATAATTAAATGTTTCCAAAGACGAGTTTTGAATGTCTAT	0.845	1	A/G
ITA	OLIVESNP993	Contig2981	793	GABQ01073707.1	777	TACTTGAAAAGTACTATGGGGAAGCCRCAGCGTATTTTTTAAGAAGATATACATCTCAGCCACAACTGTTTTGGGAGAATTGTACGAGTT[T/C]AAATAATTAAATGTTTCCAAAGACGAGTTTTGAATGTCTATCATCTTGTTTCGTCATGGACGTTGTTTCCCTCAATGTTTCTGGGTTGAAGCTTACTATTATTAA	0.916	1	T/C
ESP	OLIVESNP387	Contig3225	225	GABQ01073717.1	199	ATTTAAAGCTGCGTTTGCGCGGAATGATTTTGACAAGTGTAATGAACTCCTATCCCAGCTCAAGGTTCTGCTGACAAAATTGAAGAGTCT[A/G]CCTCCATTATTCGAAGAAACGCCAAATGCAATCCATGAATTGACACTAGCAAGGGACATATATGAGCATGCRGTTGTTTTAAGTGTGAAGATTGAGGATCTGGAT	0.975	1	A/G
ESP	OLIVESNP388	Contig3225	297	GABQ01073717.1	271	GACAAAATTGAAGAGTCTRCCTCCATTATTCGAAGAAACGCCAAATGCAATCCATGAATTGACACTAGCAAGGGACATATATGAGCATGC[A/G]GTTGTTTTAAGTGTGAAGATTGAGGATCTGGATGCTTTTGAGAGGGACTTTTTCCAACTGAAACCTTACTACACAGATGCACGTGGCCGTCTTCCACAGTCCCCA	0.954	1	A/G
ESP	OLIVESNP317	Contig2634	289	GABQ01073796.1	527	TAAAAAGCTTGAGGCACCTGAAATTCCTAATGGATTCATTCCCAGAGGGCAATGGGAAAAGAGGCTTCAAGCTGATATAAGCACAGCCAA[A/G]CAAGCCCTTGAGGATGCATTATCATATGAAAACACCATCCAAGGATTCACCTATGCTTCCAGCACTGAAAACATAGCCAGACTGCTCAAAAATTGGAATCCTCCA	0.919	1	A/G
ESP	OLIVESNP577	Contig5149	545	GABQ01073866.1	279	GGGGTCTTCGAACAGCTATGCTATTAAGAAGAAGGATGAGATTGAGAGGGTGGCGAAGGCCAATCGTTGAGAAAACTATATGTGTGACTG[A/G]AGAGTTGCTATTTTTAGAGAGTTATTGCTTTGTACTTTTTAGTCTCTACCTGTTTTGGTGGTTTTTTCTTGGAGAAAACCTTAAATTTCAGTTGCTTGGAATTGT	0.766	1	A/G
ESP	OLIVESNP303	Contig2514	98	GABQ01073912.1	452	GGATGTAGCATAAGCATGAGGAATATCCCAATAAATCACAGAGGCGACACTAGAAGTAAAGATAATGCTCCCTTTCTTGGCCGGAATCAT[T/G]ACCCTTGCAGCGTGTTTGGCGCATAGAAACATGCCAAAAACATTAACGTCGAAAACCCTCTTGTAATCTTCATATTCGGTAGCCAAAATTGATGTGTCGCCCTTG	0.677	1	T/G
ESP	OLIVESNP15	Contig10356	221	GABQ01073938.1	289	AGCATATGGGGAGTTGGCATTCCTTCTGATCCAAGCCATAATTCTAGTTGCAATCATCTACTACTTTTCTCAACCTATGGGAACCTGGAC[A/G]TGGATGAGGGCATTAATGTACTGTGGTGTAGCACCTACTATCTTAGCCGGTCAAATCGATCCCCTTCTTTTTGAAGCTCTATATGCATCACAACATGCAATTTTT	0.948	1	A/G
ESP	OLIVESNP258	Contig2070	391	GABQ01073967.1	415	GATAGATGTCAAGTTGAACCAGSGGAGAAGAGAGGGGTCGTCAAATTTGTGGGGCAGGCAGAAACTCTTGCACCTGGTTTTTGGGTTGGA[A/G]TTCAGTATGATGAACCTTTGGGAAAACATGATGGCATGGTGAAAGGAAAGCGATATTTTGATTGCCCTCCGCTTCATGGTGGAATGGTCAGACCAGACAAAGTGA	0.914	1	A/G
ITA	OLIVESNP919	Contig1664	381	GABQ01073967.1	764	GAAGAAATGTGGTACTTCTGTCAATTCCATGTTCCTCGAGCTTTATGACGATACTGGAGCTAAAATTGCAGACGTAGGTGATGATGCAAG[A/G]TCCCTGGGTTTTTATTCCCCACAAGACGGTTTCCGGCTGCATGTCATCGATCAGGACCCATCATCTGTAACATCTGGGGGTTGGCTGGAAGACACGTCACTTGTT	0.903	1	A/G
ESP	OLIVESNP161	Contig13145	275	GABQ01073977.1	300	AAATCTCATATTTAATATTCATCCTGTTTTAATGCTTATAGGATTTATCATCATTGGAGGTGAAGCCGTTATGAGTTACAAATGTCTCCC[A/G]TTGAAGAAGCCAGAGAAGAAACTAATACATCTAGTTTTGCATGCTCTTGCTCTCATACTCGGCATAATTGGAATATACACCGCATTCAAGTTTCACAATGAAAGC	0.849	1	A/G
ESP	OLIVESNP380	Contig3189	520	GABQ01073978.1	112	TGGGTCGAGAGCCGCATCATATGTCAACTTGTTGTAAGCAATGGCTGAGCCGACTCCAGCGAAGACGAAGAGCAAAGTCGAGATGAATTC[T/G]GCTAAATAGGCCTTCAAAGAGCCAACGCTTAATGAATCATCGATTCGTCCGAAGGCAATGGTCGGCATTTTTATCCCAAAAAGGTTACAAGAAATGCTTGAAGAA	0.951	1	T/G
ESP	OLIVESNP379	Contig3189	286	GABQ01073978.1	343	AGTTGGAATGGCCAAGCCACCTGTGACAAATTTGAGCAAGAAGCATGCTAYAATGGAGCCCAAAAGTTGAGCAATCCAATAGAAGAGGCC[A/T]GTGAGAATTGTAATTTGGCCACCAATAGCCAAACCAAAGGTGACTGCTGGGTTTACATGGCCACCGGAGATGTTGGCTCCGATCGAAACCGCCACAAACAGAGCA	0.92	1	A/T
ESP	OLIVESNP822	Contig9097	231	GABQ01074013.1	344	CAATTCTTTGACATTCTTTTCTGCTCTAATAAATTGTGCCTCCTCACTTCGAAGTCGGCCCAGTGTATGTCGGAACATAAACCTTCTAGG[T/G]CCACGCATAAGGAGGAGGGCAGCTGTAACAGCAACTCCACCAGCCACAGCTGGGTGTTCTCTTGCTCTATTTAATTCATCTTTAGCTTTGTGAAAGAAAGCTTCT	0.966	1	T/G
ESP	OLIVESNP24	Contig10481	330	GABQ01074043.1	665	ATCCAACACCGCRTACATTTTCTTGAGCTTGACCATTGCCTTCTCAGCAAAAGAGTCCACCTTGTCCTCGTATTTCTCATACAAGACAGG[A/C]ACCGTGCACAGCAAYACTGTAATTGTGTACRCCAGCGTCAAGAAATCGCAGCAACTCCCAATAATCGACAAAACCCATAAACCCGCAATCACGGAGAGAAACTTC	0.921	1	A/C
ESP	OLIVESNP23	Contig10481	252	GABQ01074043.1	743	ACCTCCAAGATCATATGCTCAAGACCTTTTTTTGTCTTTTGATGGTCGTCCTCTCGGGATCTTACTTAAAACTCTATCATCCAACACCGC[A/G]TACATTTTCTTGAGCTTGACCATTGCCTTCTCAGCAAAAGAGTCCACCTTGTCCTCGTATTTCTCATACAAGACAGGMACCGTGCACAGCAAYACTGTAATTGTG	0.901	1	A/G
ESP	OLIVESNP572	Contig5100	174	GABQ01074068.1	139	AAGATTGCGTGGAATGGAGAAGGAGCTTACTGAGCTTTTCGAGGCAGTGAAGAAGGCTGCAGATGCAGCTGAGAAATCACCTGGGGAGGA[A/G]GAACGGTGCCTTGATGCATTAAAACAGCTCAACAAGTTCCCCGTCAATTATCAGCTCCTTGTATCCACACAGGTTGGAAAACGCCTCCGGCAACTGACAAAACAT	0.703	1	A/G
ESP	OLIVESNP652	Contig6206	235	GABQ01074096.1	643	CACGGAAGCCACAGACACCACTGGCTCTCCACCGCCAGCACTGTCCTTCTCATCGGGATATCTAACCACAACAACCGGGCATACACAATG[T/C]CTCACGCAGTAATCACTAACACTGCCAAGCCTCCCATCGCTCCCTCTCTTGGTGGCGCCAAATCCACGGCTCCCCATAATCAGCGTACTTAGCCCAAGCCTCTCA	0.985	1	T/C
ESP	OLIVESNP450	Contig3877	170	GABQ01074109.1	150	ACACTCTCAGTGCTGTGAAAATCCACCAACTCTAGGCTCAAGCACTGGGATAGGGCATGTTGAAGAGCTTGGAGGCCTCAAATGCTATAT[T/C]TCTGGCTCTGCTGRTTCCAAGCTTGCTGTTATTCTGGTTTCTGATGTTTTTGGATATGAAGCTCCTAACTTGAGGAAGCTTGCGGACAAAGTTGCTG	0.633	1	T/C
ESP	OLIVESNP451	Contig3878	143	GABQ01074109.1	318	GCTTGCGGACAAAGTTGCTGCTGCTGGATTTTATACTGTTGTGCCAGATTTCCTGAATGGAGATCCATATGAGCCAGAGAATGTTGATAG[A/G]CCCTTTCAGATATGGATAAAAGATCATGGACCAGACCAAGGATTTGAAGATGCAAAGCCAGTTATTGAAGCTCTAAAAAGCAAAGGCATAGAGAAGATTGGAGCT	0.905	1	A/G
ITA	OLIVESNP1039	Contig847	762	GABQ01074118.1	594	ATTACCTAATGAAGCTTCACCTGCACCGGCACCTGCACCTGCTCTAGGAAGCTCTGGTTCTTCTGCACTAACCGTCTCTGTGGGGCTTCT[A/C]GTTCTTTCCATGGTAGCTGTCGTATCTTCGGATTTATTCTGAGAGCTTATTGTACTATCTTCTTTCCCAGTGAGCGTGTTGTTAGTAAATTAACCTTTAGTAATA	0.912	1	A/C
ESP	OLIVESNP398	Contig3342	434	GABQ01074136.1	500	CCCTCCAGCAACCCGGTAGCCCTCAACAGCTCCCATCAAGATGACTTGGCAAGCCCAGATGGCCAAGATGCTCTGAGCATGGATCAAGCT[C/G]GGATTACCCAAATAGTCAAGTCCACCTTCGCTAAAGATCTGGGATCCAGCCTTGAACCATACAGCCTCACCAAATTTGACACCGTTGCGTGCCAAGAGCTCAGGG	0.982	1	C/G
ESP	OLIVESNP222	Contig1838	792	GABQ01074142.1	271	TTGTGTATTGCACTCCCGAATGTTCTTGGATTCGCTTTGGGACTTGTTCAGATGTTGCTGTATGGGATCTATAGGAAATCGAAGCCGGTT[A/G]TCATCGAAGAGAAAAAGTTGCCAGAACATGTAATGAACATTAAGTTTCTAGGAACCCCTGAAGTCCATCCAGTTGATTCAAAAACCTGTGAAAATTTCGAGGATA	0.879	1	A/G
ESP	OLIVESNP614	Contig5587	240	GABQ01074156.1	232	TTGAAAAGTTTCGATGACTTTGGTGGATTGAAGATAGCCTAGGAAAGTCTGGAATGGACCGGCAACGGAGAGTAAGTCAGTCAGGTTTAC[A/G]TGTTCCGGTGCTGGTGCAGGGGCAGGAGTTGGAGTTGGAGCTACAACAGATTGTGCATTTGCTGATGCAAAATAGAAAACAACTAGTATTGCACTAATAAAGGCC	0.929	1	A/G
ITA	OLIVESNP879	Contig1039	559	GABQ01074180.1	553	GCCTGCAGGAATATATCACCGCTTTACCCTAGATTCAGACAACTATATTAAGGCAATGCGGCTTTTTGTTGGTGATCCCATTTGGACTCC[A/G]TTCAATCGCCCACATGATCATCTACCTGCAAGGAAGCAGTATGTGGACACTTTTGTGCAGAAGGACGCTGCTGGACATGCAGTTGGGGCTGCAGCTTAAAACCGC	0.816	1	A/G
ESP	OLIVESNP356	Contig2937	708	GABQ01074180.1	682	GTATGTGGACACTTTTGTGCAGAAGGACGCTGCTGGACATGCAGTTGGGGCTGCAGCTTAAAACCGCCTTTTACAAAATCTTGGAAACTA[T/G]TGTCTTTAAGCATAAACTTAGCCGTATGGAGTTGCCGAATTTGTGTACCTTTGGTTGGACGTATGGCTTGTGTGTTATTAAATAAAATAAATGTGTTTTAAATTG	0.915	1	T/G
ESP	OLIVESNP442	Contig3804	75	GABQ01074209.1	578	CTCACTGATCTTCAAAGAAAGGAGCTTAGTCACTCAATGAAGCAAATAGGAGTTTGAAACAATGGTTGATTGAA[A/T]CAAACCAAGTCAGTCTGCAGTGGAATCCAATTGCTCAAGATCAAGATCATGTGRGCTATGGGAGACCACCAGCAGCTCAACCTCAGACWACCGATCCTTTCTTTCACCCRCTGGAATGTGA	0.955	1	A/T
ESP	OLIVESNP443	Contig3805	275	GABQ01074209.1	789	AACCTACTCTCCATATTGGGTACAGTGATCCRACAGCAGGGCCTAGCGTGAATTACGTATCAGGATGGTTGCCATGACAATTTAACAAAG[A/C]CTCGATTAATAAGATCAGCCCAAGATATAYTGTTGCTTTCTACCCGTTTGTTTCTACTTCCTGTCTTCGTTGCTGATTGTAATAGTGTCCAAGTCATTAGATGCT	0.905	1	A/C
ESP	OLIVESNP444	Contig3805	305	GABQ01074209.1	819	CRACAGCAGGGCCTAGCGTGAATTACGTATCAGGATGGTTGCCATGACAATTTAACAAAGMCTCGATTAATAAGATCAGCCCAAGATATA[T/C]TGTTGCTTTCTACCCGTTTGTTTCTACTTCCTGTCTTCGTTGCTGATTGTAATAGTGTCCAAGTCATTAGATGCTGCGGCTTATAGCGTGCAACATTGATTCAAA	0.96	1	T/C
ESP	OLIVESNP452	Contig3887	140	GABQ01074234.1	866	TTGCTTTAACCGCTGCAGTCGTCACCTTGATGTCTTTCTCGTCATCCGAATCAGACGATGACGAAGAATTGTCGCCATGAAACTTATCAG[A/T]GATCTTATCAATCAGTGATTCAGCGGCCGATTCGTGTTTCTCGTGGTCATCAACGTGGTCAGCCATCCTTCAAAACTCCAATTTCAATCGCCGGCAATCTGAACT	0.95	1	A/T
ESP	OLIVESNP438	Contig3774	332	GABQ01074264.1	408	AAAGGGAGGTGGAGGAGGGCGTGGTGGTCGTGGTCGTGGAGCTGATGACTCAAAATGTTATGAATGTGGTGAACCTGGTCATTTTGCTCG[A/G]GAGTGTCGCTCGCGCATTGGTTCGCGGGGATTAGGAGGTGGCCGACGTCGCAGCCCTAGTCCTCGACGCCGCAGGAGTCCCAGTTATGGGAGGAGGAGTTATAGT	0.805	1	A/G
ESP	OLIVESNP439	Contig3776	217	GABQ01074264.1	721	CGCCCTGGCTACAGTAGGTCACCAGTACACCGTCGTGGTCATCGTGACTCACCTTTTGCAAATGGAGATTAAAGCTGAGGCTGGATTGGA[A/T]GGAAAATTTCAGTGATGAGAATTTGCTATGATGTAATACAGGACAATATGATGTGTTTGGAACCTGATCTTAGATGTGGCATATTTGCAAGTAGATGCAAAAATG	0.972	1	A/T
ESP	OLIVESNP719	Contig7325	389	GABQ01074273.1	523	CCATCCTATGTTTTGGAACAGTACTTCGAACGGTACTCGATGGAGTATTTGTTGGACACTCAAACCATATATTATGGAAAACCCGAAGAT[A/C]ATCGTACAGCAGTTCTTTTTGGCCCCAAGTTCATGTCGACCAGATTGTATCAACTTTCCCCTCCAGAGGATCTGAACTTAGCAAAAACATTGGTGAGACCGACGT	0.989	1	A/C
ESP	OLIVESNP370	Contig3144	253	GABQ01074294.1	312	TCGAATCCTAATGTTAGATATCTTTCCATATGGTTCAAAATGCCTTTCAAGATCTCTGGTCCTGGTACTGATAGGATCAAAGTTGATGAT[A/G]AACAAAGTTTTTGTTGGTCTTGTGTTAGCTGCAGATCTTCTTGATCTATCAGGCTTCCTGCCACCACGTTCTTGCTGCTTTGTCAGTTCAACACGAAGTCGGCGA	0.881	1	A/G
ESP	OLIVESNP369	Contig3144	159	GABQ01074294.1	405	AATAACTCGATCCATGAACTTGCTGTTGTCTGTTGCTTCTAATGCACGGATAGCATCTTCCTGCAACTCAAATTGCACAAATGCAAAATT[T/C]CTTCGAATCCTAATGTTAGATATCTTTCCATATGGTTCAAAATGCCTTTCAAGATCTCTGGTCCTGGTACTGATAGGATCAAAGTTGATGATRAACAAAGTTTTT	0.915	1	T/C
ESP	OLIVESNP368	Contig3142	158	GABQ01074294.1	805	TCGTGCCTATGACTAGTTGATTAACCTTGTTCAAATAAAGTGTAACAGATGGCAATGGAAGACAGAAATCAACAGCAGATAACAAAGACT[A/G]TAGAAAATGCAAGGAACTCTTCTTACATGCTTCTCAGGATCGAAATCTTTCACGAGGAGATGAACGGCTGTTGTATCTGTCATTGACAGGGCTTCTTGCTTTCCG	0.834	1	A/G
ITA	OLIVESNP1040	Contig85	141	GABQ01074303.1	124	GAMACCAAGAAAATTTATTTCAGCTTCTCTGTTTAGAAGAAAGAAGAAAAAAATGTTGGCCATATTTCACAAGGCGTTTGCTCATCCACC[T/C]GAAGAGCTAAATAGCCCTGCATCTCTCAAAAGTTCAAAGAAGCCTAAATTACCTGAAGAAGCTCTTCAAGAATTCCTTTCTTCTCACCCTACTAACACTTTCTCT	0.908	1	T/C
ITA	OLIVESNP918	Contig1662	63	GABQ01074311.1	56	ACGCGGGGGATGCTACACTACTGAATAGATAAAAACCACATCCAAAGGCGGCCGCTGGCGGG[A/T]GGAAAACCATGGCTACTCAGATGAGCAAAAAGCGAAAGTTTGTAGCGGATGGAGTTTTCTTTGCGGAATTAAACGAAGTGCTGACTCGAGAACTGGCCGAGGATGGGTACTCTGGTGTGGAGGTTCGAGTRAC	0.654	1	A/T
ESP	OLIVESNP400	Contig3371	554	GABQ01074325.1	899	AATTACTGCCTCCTCCTTTAGGCCTTCTTGCGGAAATAAAGTGTAATTTGCAGAGGCTGCTGTTCTTTCCAGCCATGAAAACTGATTAGA[T/C]GAGTCAAAAACATTGTTATCCGATGCCATTTGCATCATATTAGGCATGAAAAGATTTGAATTTGGATCAACTGGATTGAGTTGAGAATTCACTTGATCCAACCAA	0.945	1	T/C
ESP	OLIVESNP329	Contig2737	401	GABQ01074380.1	223	ACCATAAAATCATCCCTCTGGACCTCTTCAAATGGCTGAAACACCACACCGGTAAGTGGCATACTAGCAGTTTCAGACAAGGCATAACCA[A/G]CGAAACCATTATCGCGCTTTCTTGACAGAGCAAGGCTGGAGGAAGAAGAGTTACAAGATGCTGGAGTTAAAAAGGCATTGGCACTAGCTGATTTTAGAAGGGGCC	0.957	1	A/G
ESP	OLIVESNP395	Contig3321	207	GABQ01074394.1	705	AGTGACAATCACTGTAATATGCTGCAGCCCTGAGAAAATTCGAGACAAATTGATCTGCAAGGGTGGCAAGATTATTAAGAGCATTGAAAT[A/C]AAAAAGGAGGCGGCTCCCAAGCCGAAGGATGATAAGCCGAAGGATGACAAGCCGAAGGATGATAAGACGAAGCCGGCAGAACAGAAGCCGAAGGGGGCCGAGAAA	0.941	1	A/C
ESP	OLIVESNP294	Contig2403	765	GABQ01074397.1	239	CCCAAGGAAGATGAAGTTCAGAGGATGCTTTTGTTGATAAATGTGCAAGGGCCAAAGTAAAATGAAGGGGGTGAAGATGAGCAACAGCAA[A/G]AGCCCAGAATTTCCACGTAGGAGGTCATTGATGGGTGCATAGAGAACAATGACGGCGGACACGACGGTGGTGAGGAGGATCTGCGCGGCCAAGATTCCATAGACT	0.847	1	A/G
ESP	OLIVESNP293	Contig2403	435	GABQ01074397.1	565	TAAGTGAATCGCTTGATCAGATTGTCGGTGTCATATATTATGTAGCCAGAAAATATAATGGCGCTGAATGCACCGTAGATAGCAACAGAT[A/G]CAGGTCCAAGAGGGAAGACCATCTGGATAAAGCTGGTCACAAGCAGCACAACGAGGCTAGTAAACAAGATTGGTCCCAGAAAGCTGAAGTCCTTTCCCTTCTTAG	0.902	1	A/G
ESP	OLIVESNP788	Contig8421	127	GABQ01074434.1	100	CATAAACAAGCTAAGGCCTAAGGGTGAGTAGAGTTAAACGACACACAAATTACATCCAGCGCSAAGGGATCACCAGCAGCGTGTGTGAGA[A/G]AGAAGGGGGAGAAAAATGACGCTAAAAGTGTATGCAGATCGGATGTCTCAACCTTCGCGTGCAGTAATTATCTTCTGCAAAATAAATGGGATTGAATTTGAAGAG	0.834	1	A/G
ESP	OLIVESNP789	Contig8421	238	GABQ01074434.1	211	GCTAAAAGTGTATGCAGATCGGATGTCTCAACCTTCGCGTGCAGTAATTATCTTCTGCAAAATAAATGGGATTGAATTTGAAGAGGTGAA[A/G]ATCGACATCTCCAGACGCCAGCATAGAACTCCTGAATTTGAAGAAATAAATCCCATGAAGAAAGTTCCAGCAATAGTTGATGGGAGGTTCAAGCTTTTTGAGAGT	0.944	1	A/G
ITA	OLIVESNP883	Contig1207	574	GABQ01074435.1	572	TGTATGATATAACTAATCCTGAATCATTTGCCAAAGCACAGTATTGGATCAAGGAATTACGTAAACACGGAAGTCCTGAGATAGTCATGG[T/C]TTTGGTCGGTAATAAAGCTGATCTCCATGAAAAACGAGAAGTACCAGTTCAAGATGGAATCGACTGTGCTGAAAAGAATGGGATGTTCTTTATCGAGACATCTGC	0.926	1	T/C
ESP	OLIVESNP39	Contig10747	205	GABQ01074482.1	573	TCTCTCGTCTTACAAGTCTGCTCAGGATATTGCAAATGCTGAGCTGGCTCCAACACATCCAATCCGGCTTGGGCTGGCACTCAACTTCTC[A/G]GTGTTTTACTACGAGATTCTGAATTCTCCTGAACTTGCTTGTAATCTTGCTAAACAGGCTTTTGATGAGGCGATTGCGGAGTTGGACACTCTTGGGGAGGAGTCG	0.97	1	A/G
ESP	OLIVESNP241	Contig2034	285	GABQ01074483.1	808	GAATAAATATGGAGGAGGAATCAACCTTGATCTATAATGTATTATCTGCTATTTAGCAGTCTAATTTCCTCTCCATTTACCCCTTGCCTT[A/T]CAAATTTGACGAAGTGCTGCGAGGGGCAAAGACGAAAGTTTTATTGTTTACTAGTGATAAAGATTTAAACTGTGTTTGTGTATGTGTGTGTTGATGTTTAGTTTG	0.841	1	A/T
ESP	OLIVESNP292	Contig2381	218	GABQ01074486.1	700	GCTGGACGCGGATCCTATGAGCTTTGTGTCGAGGAGTTTCAAAATCCCTTCGCAGATGGACGAGAGCTCAGATTCGATCTTAGATCTATA[A/T]CCCTTTATCGCGGACACGTGACTCTCGTTACCGCGGCTCTCCTCCTTCTGCTCGATTGAGGAGATGATACGCCAGGAGGCGCGGCGGGCGCCAATCACATTCTTG	0.97	1	A/T
ESP	OLIVESNP277	Contig2251	350	GABQ01074542.1	324	CAGCGAGCACGTTCCCTGAAATTTTACCCTCGGCGCCTAGTGCGGGAGGAACTATTAGTCCTTCATCTTTCAGTCCCGCTTTTCCCAGCT[T/C]ATTTCGTAGGTCCGATATTTTATCAGTAAATTCGGCCACCGTGAATCCATAGGGTAATACCTTTACCAATGCTCGCTCATAAAGGAGAGCTCTTATAACCGCATC	0.97	1	T/C
ESP	OLIVESNP159	Contig1309	515	GABQ01074547.1	468	TCTGCAAATGAACAAGAAGAGAAGGAGCCTGAGGAAAAGGTGATGACTCTGGAGGAGTATGAGAAAGTACTGGAAGAGAAGAGAAAGGCA[T/C]TGCTCGCTATTAAATCTGAGGAAAGGAARGTCAATTTGGACAAGGAACTTGAATCCATGCAACTTCTGTCCAACAAGAAAAATGATGATGAAGTCTTTATCAAAT	0.923	1	T/C
ESP	OLIVESNP559	Contig4942	144	GABQ01074557.1	133	ATTCAAAGTTGATTATAAGTTATTGGGAGCGATAATGCCAAAAGCACATTTCGTTGCAGTGCATGGTGTAGGCCATGGAGCTTGGGTTTA[T/C]TACAAGCTGAAGCCGCGTATCGAGGCAGCTGGCCACCGGTTCACGGCGCTCAACTTGGCTGCCGCTGGTGTCAATGAAAAGAAACTGGAGGAGGTTCGTTCATTG	0.672	1	T/C
ESP	OLIVESNP558	Contig4940	314	GABQ01074557.1	307	ACTGGAGGAGGTTCGTTCATTGTCTGAATACACAACGCCTCTGTTGGACTTTTTGGCCTCAGTTCCTGAGAATGAGAAGGTGATACTGAT[T/C]GGACATAGTGGTGGCGGAATGAGCGCCGCCGTGGGCATGGAGAAGTACCCGGGGAAGATTGCGGTGGCTGTGTTTTTGAATGCAATTATGCCGGACTCCAAAAAT	0.988	1	T/C
ITA	OLIVESNP900	Contig1449	269	GABQ01074560.1	262	CCTGAAGCTACGGCGGAGCCACCACTTGCGTCGGCGGCGATGGAGAAGCCAAGCARTGTGTCGGAGGATAAATCTGTTATTCCGGTGCCT[T/C]ACGAGAAAGTCGATGATTCCAAAGCTCTAGCCATCTCCGAAAAGGCTCCAGAACCTTTACTGAAGAAAAGCTCGAAAGGATCCCTCGGCAGAGATATTGCTCYCG	0.862	1	T/C
ESP	OLIVESNP810	Contig8731	138	GABQ01074565.1	832	TTTCTTCTTGCTCAAGACCTACATCAGCAGGCTTGATTTGTCTAATAGATTGCGAACTTTGTCGAGAGCCTCTTCTGACACGGGTCCATT[T/C]GGCGAAAGAGATGCTTTACACGCATTATAAAGCTTCTGTACAGCTGGCATTTTTATAGAAAACCCAACCAACAAACCCCTCAGAAACCGTTACCTCAACTGTATG	0.912	1	T/C
ESP	OLIVESNP341	Contig2823	334	GABQ01074576.1	397	GTTCTCAGCCACCTTGAATATCTTGGCGATTCTCTCAATTGGCACTAAAGGCAGGTAATACGACAGCGGATAGCCTTTCTCAGCCGTATA[A/T]GCCACGGCTTGATTATATTTCTCAGCCCAATAGACGGCCGTGGGAATCATGATGTCAGCCAATTGTGGGAACAAAGGAAGCCGGTTCAACAGGCGCCAAGCTGAA	0.947	1	A/T
ESP	OLIVESNP342	Contig2824	340	GABQ01074576.1	814	CTCGGTTATGGACTCATCRACCTTGCGATCGACAAATTTGAGTAGCTCAAAGGGAACATCCTGGAATTTGTCGTAGACCGGTCCAATGAC[A/G]GCTTTGACAGTCCCTTCGACGGTCTCAACTCCGGGCTTCAACGGACCGGAATTCTCCTTGGCGTATTCGTACAGTGCTGAGCTTAAAACGACGATGTAAACAGCA	0.849	1	A/G
ITA	OLIVESNP967	Contig2515	322	GABQ01074595.1	297	GATTCAGACAACGAATTCTCATGCGATGGTTGGTGAGCAGCAGTCTCATGTACAACAGCCAATGGCAAGAGAAATTTCTTGGTTTAGGCT[T/C]ACTCTCAATGAGGTTGAGAACCAATTAGGTGATTTAGGTAAACCATTGGGCAGCATGAACCTTGATGAGTTGCTTAAGAATGTTTGGAAGGCAGAGGCAAGCCAY	0.914	1	T/C
ITA	OLIVESNP968	Contig2515	427	GABQ01074595.1	402	TGAGAACCAATTAGGTGATTTAGGTAAACCATTGGGCAGCATGAACCTTGATGAGTTGCTTAAGAATGTTTGGAAGGCAGAGGCAAGCCA[T/C]TCTTCTGGAATGGACCCAACTAGCGCTTCCCCTGCGGCCTCGCTCCAGCGCCAGGCTAGCCTGTCACTTGTGAGGACGTTGAGGGGGAAGACAGTTGATGAGGTG	0.83	1	T/C
ESP	OLIVESNP495	Contig4365	554	GABQ01074598.1	739	AGCATGCTGTATCCCAGTGCACGTTGGACAATTTTGGAAACTGGGTACACTACCACGTGGGAGATTTTGTTGTTGAGGATCCAAATGCTT[T/C]GACAAAGATCAAATACTCTTTGACTCAGATTGATTGTACTCACACTAAAGGTGGTTTATGTGTAGATTCGGTTTTGATATGCCCTAGAAGCTTAGGTAAAGAGTT	0.953	1	T/C
ESP	OLIVESNP97	Contig11822	144	GABQ01074601.1	455	ATTGCATTCTCAACACAGCTGCCTCAGCATTGATACGTAGTTCGTCTATATGGAACACTTACCTCCCCATTTCTCTGGGTCAAGAATCCA[T/G]GCACAATACTCTTCATTAGGCTTTCCAAGGAATGCTTCAGAAAATTTTTCTGGATCACTGGCCACAGTTGCAGCTATAACCTGTCTTAGCTCAGGTGCTTTATTT	0.978	1	T/G
ESP	OLIVESNP672	Contig6604	281	GABQ01074601.1	800	GGGGCCAGCCGAGAGACTYGTCCTTAATTTGGTTAAAGACCAGCAAAGGAAAAGGAGTTATACTGACACTGCTAACTTCACTTTGCGATG[T/C]GGTGTCTGCCAAATTGGAGTTATTGGCCAGAAGGAAGCAGTGGAGCATGCACAAGCAACAGGCCATGTGAACTTCCAGGAATATAAATGATTTATCGGTTGCCAT	0.916	1	T/C
ITA	OLIVESNP998	Contig3097	186	GABQ01074620.1	192	AGCGGAAAAGGTAGTGAATCCTCTATTCGAGAAGCGGCCAAAGCAATTTGGAATTGGTGGAGCGTTGCCGCCGAAGAAGGATCTCCACCG[A/G]TTTGTGAAATGGCCTCAAGTGGTGAGGATTCAGCGCAAGAAGATGATTTTGAAGCAACGCCTTAAGGTCCCGCCGCCAATTCAYCAGTTCTCTAAAACCCTCGAC	0.825	1	A/G
ITA	OLIVESNP999	Contig3097	270	GABQ01074620.1	276	CCACCGRTTTGTGAAATGGCCTCAAGTGGTGAGGATTCAGCGCAAGAAGATGATTTTGAAGCAACGCCTTAAGGTCCCGCCGCCAATTCA[T/C]CAGTTCTCTAAAACCCTCGACAAGAACTTGGCAACAAGCTTGTTCAAGATGCTTCTCAAATACAGGCCTGAGGATAAAGCTCAAAAGAAAGAGAGGCTTCTAAAA	0.86	1	T/C
ITA	OLIVESNP1000	Contig3097	516	GABQ01074620.1	522	CATTGTGAAATATGGTCTCAACCATGTTACCTATCTAATTGAGCAGAACAAAGCTCAACTTGTTATCATTGCCCATGATGTGGACCCCAT[A/T]GAGTTGGTGGTATGGCTTCCTGCATTGTGCAGGAAAATGGAAATCCCTTACTGCATCGTGAAGGGAAAGGCTCGATTGGGAACTATAGTCCATAAGAAGACRGCA	0.815	1	A/T
ESP	OLIVESNP392	Contig3290	424	GABQ01074620.1	531	CTTCTTATGGACTATAGTTCCCAATCGAGCCTTTCCCTTCACGATGCAGTAAGGGATTTCCATTTTCCTGCACAATGCAGGAAGCCATAC[C/G]ACCAACTCAATGGGGTCCACATCATGGGCAATGATAACAAGTTGAGCTTTGTTCTGCTCAATTAAATATGTAACATGGTTGAGACCATATTTCACAATGATCGGC	0.799	1	C/G
ITA	OLIVESNP969	Contig2561	349	GABQ01074634.1	361	CAGTTTTGSACAGTTACAATTTGGGTTTYCCCCTCTTTGATTCAGATTTCTTGAATAGCTCAATCATGAAGGTTCATCCGGTGCCGATCA[A/C]CCTGCAGTACGACATAGCATCGGCTCTCTCTCAGGCGAACGTCTGCGGGCTAAGGAAGCTCCGGCGACTACCCCACATCTTCGCCAAGGTGTTGGAGCTACCTTT	0.867	1	A/C
ITA	OLIVESNP970	Contig2561	591	GABQ01074634.1	603	AGATTTATCATCGCCGTYGGTGGCATCACCGGTGATGTTGGGGCACACGCCGTTGAGATTTACCCTGGGGTTACCAAGATTGTTATCCGA[A/G]TAGACGGAGTGGTTAACTTGTCAGGTAATGAATTGGAGATGGATTTGTGGCGGTTTCGACTCCCGGAATTGACATTGCCGGAGTTGGCATCTGCCGTGTACCATC	0.944	1	A/G
ESP	OLIVESNP413	Contig3527	711	GABQ01074696.1	730	ATGAACTTAGTCTAAGCACTGGCAATGCTGGTGGAAGATTGGCATGTGGTGTGGTTGGTTTGACTCCCATGTAATGGAAGCTATAAAAAT[A/G]GAATCACCCTGTTCTTTATCGCGTGACATTTCTCACTGTATGTCTCCTATCGAGATTGTATGCATGCTATGAACACTGGTACCTTTGCTGCTTAATGCGGTTCAA	0.992	1	A/G
ESP	OLIVESNP112	Contig12090	76	GABQ01074704.1	1009	ACGCGGGGATCTCCGACTGTACAACCAGCAGCAGCATTCAATTCTCCATCCTTCAATTATGGCTTACTCAGCCAA[T/G]AATTTTACCCTCTTCCTTCTCATTTCCCTCTTATCCACGTTTCATTCTCATGCAAGAGACAGCCAACTCTTTAACAAAGTTCCTAGCACCACCACCACCACCAATGTCCCATACAAAGAA	0.942	1	T/G
ESP	OLIVESNP332	Contig2777	192	GABQ01074728.1	346	CTTCTTTCACCAAATCTTGGGCTACCCATGATGCCTTGATGATGATTGATTGGGTTTTTCTCAATGCTTTCTTGGCCAAAGGTGGAGCGC[A/G]TTCGTCAAATTTGTACGTTGCTTCATCRACCTTTTTATCAAGAAAAACAAGAACATCACCAGGGACATCCTTGAATTTCTCGTAAACGGGGCCAACAACAGCTGT	0.811	1	A/G
ESP	OLIVESNP833	Contig9282	210	GABQ01074736.1	913	GCTGAAATTGATGCCATAGTTGCTGAAATTGACGCAGAGAAAGCAGCTGCAGAGGCTGCCAAGAAGGCCCCTCCTAAGGAAACTTAGGAC[T/C]ATGGCTCAGGGTTTGCTCAACATGTTGTCTTTCGTGATCTTTAATTCAGACTGTAATTTGTTGCTTTTGACAATTGATATCTGTTACCTTCTTCCCTCTATTATC	0.875	1	T/C
ESP	OLIVESNP540	Contig4759	159	GABQ01074747.1	401	TCTTGAGATCTGGATGGTTGAATTCGTTGCTAGGGAGAATAATGAGTTGGCCCTTATCTTGACTCTTCTCCATGTCCCAGCCCGAGTTGG[T/C]GACATGATGCTCGATGAACTTGTCCAGAGACAGACCTTCAATGTTGATGGCCTCGGCAAGAACAGATCTTGGAACCCTCTGGTAAGTCAGTTGCAGTACGTGAAT	0.876	1	T/C
ESP	OLIVESNP170	Contig1372	637	GABQ01074764.1	343	TGAACTCGAATATATAGAATTCGATGAAAATGAGCCGTATGTGAGCTTAACAGAAAGAATGAAAGATAAAGGGCCGGTTTGGGATGAAAT[T/C]GTGAAGAAAAACAATCTTGAGGCTACTAAATTAGAGGAGGTTGCARCATTCTGGTTTGCTGATGTGATTTTTGGTTTTGAGTGTATGTTGGACAGTATGAATAAA	0.912	1	T/C
ESP	OLIVESNP169	Contig1372	434	GABQ01074764.1	541	GCACGAAAACGCGCCCTTCAAATTYCCCGGCACAAAAGCGGCCTGGAACTGTTATTCAGTGGCATCAGATGCAGACTTAATAGCCGAGCA[T/C]CAAATTTGGAGCGCGGTCGACCCCAATGGGAAGAACGAAGGTTTCAACTGCAGCAATGGGGACCTTTTCAAGTGGAAGCATATGTGGAAGATATTGGCTGAACAA	0.837	1	T/C
ESP	OLIVESNP168	Contig1372	367	GABQ01074764.1	607	CGGCTTTTCTCCATACAGCAAGATGAACTTAATAGGCTCCCTTTGTGTCTATGCTGCAATATGCAAGCACGAAAACGCGCCCTTCAAATT[T/C]CCCGGCACAAAAGCGGCCTGGAACTGTTATTCAGTGGCATCAGATGCAGACTTAATAGCCGAGCAYCAAATTTGGAGCGCGGTCGACCCCAATGGGAAGAACGAA	0.608	1	T/C
ESP	OLIVESNP94	Contig11788	171	GABQ01074778.1	264	TGGGCTTCTTTACTGGTTCATGGCATCAAGCGCATTGAAGGAAGATCCTGGCCCGCCCCTATCAGAGGTCGACTCTGGATTCATGCTGCT[A/G]GTAAGGTCCCAGAACCAGACACAATCAAGGTGATGGAGGACTTCTATAGAGAAATCTACGCAGTGAATGGAGTAACACATATCGAGTTTCCTGAGCACTATCCAG	0.844	1	A/G
ESP	OLIVESNP86	Contig11632	212	GABQ01074826.1	1003	AATTTAATTGTAAAACTCTCTGTAAAGGGGGAAMTGAAAAGAAGATATGGAAGAAGAACTTCATAGGATGTATTAGTTACACTTATTCTT[A/T]GGCATAACTGTCTGTTTGTGTATCACTGCTATGAACTATTATTAGTTTAAATAAATGAAATATGTTCCAAT	0.603	1	A/T
ITA	OLIVESNP1018	Contig382	523	GABQ01074838.1	494	CGTTCTTCGGGTAGAAGAGAATATTGGTGGACGCCTTCGACATGCTTTTATTGGTATAGGATTTCGAGAAAGGCCTGAAGCTTATGACTT[T/C]CAAGCTGCTCTCCATGACCATATGAAGTACCTGAATAAGAAGAAAACTGCTGAAGAGATGGAACAGCAACACCAGAAGACTTCTTCAGTTGATTACAGTTTAAAA	0.929	1	T/C
ESP	OLIVESNP130	Contig12510	220	GABQ01074902.1	816	GGTGTGTAGAAATGCTGGCGAGGGTACGACGCGGGTTCGGAAGCGGAAAATTTCATGGCAGGACCCAGTTGCGTTGAGTGTTTGAGTTCC[A/C]ATCGAGGCTTGACCAATGCACTTTTGGGAGACCGATAAACTTTCGGTACTTCACCGAGTCCGTTGCCAACTTGCCTTTTAGTCTGTAGTTTTATGTGATTCCTTC	0.884	1	A/C
ESP	OLIVESNP185	Contig1448	408	GABQ01074914.1	697	TGCCGGCAGAGTGGTTGCAAATCTCAACTCCTCTTTCTCCACCCTCTTCTCCTCAAAAAGAGGTGACAAATCGAAACCTTCAGACAATGA[A/G]ATGATATGGAAAGCATTCAAAGTCTCAGCCTCCTTTTTCTTCCCAATATTCACTTCATCTTCAATCGCAAATTCCTGCTCTTCTTTAGTCATCAAAATCTTTGGC	0.942	1	A/G
ITA	OLIVESNP902	Contig1469	615	GABQ01075015.1	606	CACCTGAGGATGTTGCACTAGCAAAGACTTTAGTGAGGCCAGGCAGTTTTTTTTTTGGCTGATTTGTCAAAAAGGAGCCCGTTTTCCAAC[A/G]ACAAGTATGGATCYGTAAAGCGTGCTTTCATTATAGCTGGTGCATCTGAAGCCGAAAATGATTTCTATCGYTGGGAAATTGAAAATTTTAACGTGTCAATAGTGA	0.239	0	A/G
ESP	OLIVESNP701	Contig6933	342	GABQ01075048.1	355	TTACCAGTGCCTTCAGAAGCTTCCTTCTTCCAACAATAAGTTCACCTACAACTGCGATAGCCACACCTTCAATTATCTTGTTCACGATGG[T/C]TTCACATACTGTGTGGTTGCTGAAGAATCAGCAGGAAGACAGGTTCCTATGGCCTTTCTGGAGCGTATTAAGGATGACTTTGTAGCAATGTACAGTGGTGGAAAG	0.96	1	T/C
ITA	OLIVESNP1017	Contig371	393	GABQ01075072.1	716	TTGGATTCAGAAATGTTGATGGGGTTTGATGAAATGGATTTGGATCATGATATAAGGGAGGAGTACCCATGCCCATTCTGTTCTGAATAT[T/G]TTGATATTGTGAGACTATGTTACCACATCGATGATGAGCATCCTGCAGAGGCCAAGAATGGGGTGTGTCCAATTTGCGTAATGAGAGTGAGCGTCGATTTGGTCG	0.948	1	T/G
ESP	OLIVESNP330	Contig2758	664	GABQ01075138.1	643	CATCTTGATGGGAGCTGTTGAGGGCTACCGTGTAGCTGGAGGGCCACTTGGTGAAGTAGTCGACCCACTTTACCCTGGTGGCAGTTTCGA[T/C]CCATTGGGTCTTGCTGATGACCCTGAAGCTTTCGCTGAGCTCAAGGTTAAGGAAATCAAGAATGGAAGATTGGCCATGTTCTCTATGTTTGGTTTCTTTGTTCAA	0.816	1	T/C
ESP	OLIVESNP448	Contig3841	108	GABQ01075139.1	125	ACGAAGAGGTCCAGCTGTAGGCCTAGGGAAGACCTTCACAGCCTTCTTTTGTCTTGCAATTCTTCTCCTGGTYTTGCGAGCAGGCTGGTT[A/G]AACCATGTCTTCACATAGTTCTGCCAATGCTTTCTGAAGTGCCCATTAGGAATGACATTGTTGTGCTTGACCATGATTTACGGCGGCGGCTGGGATTGGGTGGAA	0.837	1	A/G
ESP	OLIVESNP8	Contig10147	504	GABQ01075210.1	548	CTCTTTTGATCCGGCACTTGTTGCCTTATGWCCATAAAAATGGCCAGCAGGATCACATTTAAAGAGCTGAGGTCCTTTCTCCTCATCAAT[A/G]CCCAATATCATTGCAACTATTCCAAGGGGTCTCATATACGCATGCTGTGTATAAACCTGAGACTTGTCTGCAATCCATTTGGCCAATATGTCAACAGGCATTTCA	0.958	1	A/G
ESP	OLIVESNP276	Contig2215	250	GABQ01075211.1	709	GAACAGGATGGCAACAAATGTCAAGAAACTGGGGCCAAAACTGGCAGAGCAATACCTATCTCAATGGTCAAAGTCTCTCTTTTCAAGTCA[T/C]CGCCAGTGATGGAAGAACAATTACTAGTAACAATGTTGTCCCGGCTGGTTGGCAATTCGGACAAACATTCCAAGGAGGACAATTTTAGTTATAATATCAATTGGA	0.969	1	T/C
ESP	OLIVESNP265	Contig2117	499	GABQ01075226.1	600	GTATGATTCCTCGCCCAGAGTATCTAGCTCGGATATGGCTTCATCAAAAGCCTGCTTGGCAAGGTTGCAAGCTCGATCAGGTGAGCTGAG[T/G]ATTTCGTAATAGAAAACAGAGAAGTTAAGTGCAAGTCCAAGCCTGATCGGGTGTGTGGGAGCCAATTCAGCTAATGCAATATCATGAGCAGAC	0.96	1	T/G
ITA	OLIVESNP924	Contig1787	708	GABQ01075273.1	417	CACCTTCACACATTTCTCTGAAATGATGAGACATTCTTCCTTGTGGATACATCTTTATGACTAACTCAAAATATCCGACATCAGAATCCA[A/G]AGTAGTGGGAGTGTATGGTTTAATAACCTCTTCACCAAGACTATCCTTACCCCTGCAACTTATATGCTGCCCAATAGGAAGTCCCAGCACAGAAGTAGGTGTAGG	0.94	1	A/G
ITA	OLIVESNP923	Contig1787	483	GABQ01075273.1	641	GTTAGTAGCAAGACTATCCAATTGTTCCTTTAAAAGAATGTCCTCGTAGGTCACATTAGCATAAATCAGATGCACCTTTGTTTTGTCATT[T/C]GGGTTTTCAAGAATAGCTCTGGTAACCTGGAACATTGGAGTAATGCCAGACCCTCCAGCAAGCATCCCAAAAGCCCTCACTTGGCCTGGTTGGTACTTAAAACGA	0.957	1	T/C
ESP	OLIVESNP133	Contig12555	226	GABQ01075314.1	76	CCGACCGGACGGCGAGATCGACCTCCGAAAAGTTGACGCTATTGGTAACACCGGTCCGCTTGATTTTCTAGAAGACGTAGACATTTGAAC[T/G]AATGAGATTATTTCTAGAGAAACAAAGATTATATTATGTAACTGTATTTTTCTGAAGGGCCCCGAGGCTCTTCAGTTTGGACCCCCGCGT	0.664	1	T/G
ESP	OLIVESNP14	Contig10354	196	GABQ01075346.1	988	TCTTATGGAGTACAAGGGCCTAAACCTCCAGGAGGCTGTGGATTATGTGATCAAGAAGCGGCTGGACAACGGCAAGGCTGGGTTGATAGC[T/C]GTATCTAATAATGGCGAAGTGGCTTATGGGTTTAATTCAGTCGGGATGTTTAGGGGTTTTGCCACCGAAGATGGGTTCATGGACGTTGGTATTTGGTAGTAGATG	0.93	1	T/C
ESP	OLIVESNP117	Contig12151	116	GABQ01075355.1	926	ACAATATTTTATGCAAGTGGATTATGACTAGAGCCGAGGGAGGGAAAGAGTTTGTAGCTTCTTCATCATTCTTTTGAGCCTGAGCCTTTA[A/T]GTCGTGAGCCAATTACAAGCTGAGTTCACATTTACTTCCTCTATTACGGATTTTCTATATTTTACCTTATTATCATTGTTCACGACCTATTGAGAAAAGGCGGCC	0.824	1	A/T
ITA	OLIVESNP892	Contig1294	616	GABQ01075388.1	629	CATCAAGGCAAATGACACCATTAAACTTGACCTYGAGACAAACAAAATTGTTGATTTCATCAAGTTTGATGTTGGGAATGTTGTGATGGT[A/G]ACTGGTGGAAGAAACAGAGGACGTGTTGGAGTCATCAAGAACCGTGAGAAGCACAAGGGAAGTTTTGAAACTATCCACGTCCAGGATGCTGTTGGGCATGAGTTT	0.869	1	A/G
ESP	OLIVESNP255	Contig2068	193	GABQ01075390.1	394	TGATTTGCTAGCAATTTTAGAAGAATATCAGGTTAATRAATGCATATTTGTTGGCCATTCTTTGTCCTCCATGACTGGTGCTATAGCTTC[T/C]ATCTTTCGGCCTGATCTCTTTCAAAAAATCATCACGATTTCTGCTTCTCCAAGGTTTATAAATACTGAGGATTACTATGGAGGATTTGAACAAGAAGACATTGAG	0.933	1	T/C
ESP	OLIVESNP256	Contig2068	310	GABQ01075390.1	509	AAAATCATCACGATTTCTGCTTCTCCAAGGTTTATAAATACTGAGGATTACTATGGAGGATTTGAACAAGAAGACATTGAGCAGCTATGC[C/G]GAGCAATTGAATCCAACTACAAGTCATGGTGTTCTGGTTTTGCTCCACTAGTAGTAGGTGGAGACATGGATTCAGTGGCTGTCCAAGAATTCAGCAGGACATTGT	0.946	1	C/G
ESP	OLIVESNP257	Contig2069	151	GABQ01075390.1	873	AGTCCATCGTTGAAATCATGTCGACTGAAGGTCACCTGCCCCATTTGAGTGCACCAGAAATCACTATCCCCGTGCTTATTCGACATATTA[T/G]GCACGATATAATGGACGATGCTTAAGAAAGACGAAGCCAATTATTACATTTCCAGGTTTGTATATATAYGTTAGTTTGCGCATCTTTTGTATTTCCCTTTAGTTT	0.908	1	T/G
ESP	OLIVESNP824	Contig913	487	GABQ01075392.1	201	CGATCAAGGGAAGGCAGGCACTACTCTTGTCGGATCTGCTGAAGAGAGGGGGAAACTGGTGGATGAGTGTGATGACTTTGGCAGTAGTGA[A/C]TCTACTTCCAAGTGATGAGGATCATACCCCACCCAGTCCTTACCCCAACGCTGTGCTTTCTTCCTGTTTCTTTTACTTTTGGATTAATAATAAACAGCTTTGCTT	0.933	1	A/C
ITA	OLIVESNP986	Contig2835	381	GABQ01075410.1	417	AAGTGAGGGTGTTGCGCTGATTGCCCCGGATACTTCTCCAAGAGGCTTGAATGTTGAAGGAGAATCAGACAGCTGGGATTTTGGTGTCGG[T/G]GCTGGGTTTTATCTCAATGCGACACAAGAGAAGTGGAAGAATTGGCAGATGTATGACTATATTGTGAAGGAATTACCATTRCTTCTTACTGAAAATTTTCCACAG	0.846	1	T/G
ESP	OLIVESNP308	Contig2576	442	GABQ01075433.1	892	AAAATTCACTCAGCCAATTAAGGATGACATAGGAGACAAATCAGTCTTCATTTTTAACGCTTTGCCTGAAGAGGAGAAGAGGACACTTAC[A/T]GAGAAACTTGAACGCCAAAACTAAACGAGCTGTATACAAATTTCTGCTTGAAGGCAGGAACTGCATTGCGTTTGGGCACCATTCGAGTAAAAAATTCTGAGTCCC	0.902	1	A/T
ESP	OLIVESNP335	Contig2796	403	GABQ01075509.1	272	CCTTGCCAGCATAGAATGTCTTGGCCCTAACCACATCAAGTGTGGTCACGCCCAACAGTTTCTTCTCATCATATACTCCTAATCCCTTGA[A/G]GACCTCAGCAGCAATTGGGACAGTGGAGTTCACCGGGTTGCTAATCATAGTGACAAGTGCATTTGGGCAATACTTGCCAATGGCAGAGCAAAGAGATTTGACAAT	0.985	1	A/G
ESP	OLIVESNP165	Contig1357	176	GABQ01075512.1	1027	TTATAATTATTCAGTAAAAAGGCATGCAAGCGAGTCAGGATGAACGTGCATGTCGTCTGGAGAGAGAAATGTAGTTTCGCGTATAGAACA[A/G]TTCGATGCAAGCCTCTTACATTACCATGCCTCCATCAATGGTGAGTACCTGTCCAGTGATGTAACYAGCTGCCGGATTGAGGGCTAAGAATTCAACCAGTCCAGC	0.963	1	A/G
ESP	OLIVESNP669	Contig6499	130	GABQ01075573.1	117	ATAAAAGCATGTCTTTGTTGACTGGTTTCCCAATTCAAAACTGGTTGGCTGTAGCTGCCTCCACTTCTACAAAGAGGCTCTTCATTTCTC[C/G]TCCTCCACTCAAATCCCTCCTCGTTAATCGATCCGCCTCCGCCGGAAGACCATGGGTGACGCTGCCGCTGATTCCGGTATGGATGCTGTCCAGAGACGCCTTATG	0.994	1	C/G
ESP	OLIVESNP846	Contig9433	146	GABQ01075593.1	203	TAATACTAGCTGTCCTAACACCTTGAGCCAGGGACCTCACACAGCAGTTCACCTTGGGGATCATCCCACCTGCAATCGTCCCGTCCAACA[C/G]CATCTTCTTCACCCCTTTGATATCAATCTCCTTTACCAAGCTCCCTGGATCATCACGATCCTCAAGTATCCCCGCGTACTCTGCGTTGCTGAGACACGCAA	0.949	1	C/G
ESP	OLIVESNP589	Contig5258	142	GABQ01075599.1	276	GCTCAATACTCGGGACAATATCTTTCAATGTGGAAGACAGGGTTTTGAAATGGGCAATTAGTTTCTGGCATTCAGTTTCATACTCTATAG[A/G]CGAAATAATATCACGAACATAAGCCTTCTCGAGTTTCTCTGTGGCCTTTATAATCGCAAAAAGGTCAGCAAAACTATCATACATCTCTCTTTCGCGCTTGTCATT	0.775	1	A/G
ESP	OLIVESNP71	Contig11344	68	GABQ01075601.1	1033	ACGCGGGCAGAGTTTAAAAGCGCAGTACTAGGGAATAAGATGTTCAGTCTTATAATTAAGGGGGC[A/G]GTACTAAGGAATAAGATGGCTAGTCTTATAATTAAGGGGGGTCGCGGCATGCTTTTTACTCCCAGGGGACGTGTTCTGCTGGGAATGAGATTATAGTTAAAATTGGAAATGAAGGTCTCCAATAAATTCC	0.841	1	A/G
ITA	OLIVESNP1019	Contig449	474	GABQ01075622.1	472	TTGATTACATCTTCTAAGTATGATGAATTAATTGTGTTCCTTGTAATAAAAGTGCTGCTTTTGTGTTTATGACTGATTCTGTTTGGTCTT[A/T]GTAACTTTCTCTGCTTCTGTTTGGAGTTTCCTCTAGATAATATTAAAAGAAAGAGGGAGTCTGGTTGAATTAATTAATGCATGAATGAATACTCCTTTTTTCTGC	0.873	1	A/T
ESP	OLIVESNP366	Contig3075	206	GABQ01075628.1	307	GAATTTCCGAAGGAAAAGTGTGGTGGGTTTGAACTTTGATTTTCTGCTCCTGAATTTGACGAAGCACTCGTCGTATCTCATCTACAACGC[T/C]TCCCTCTACTTTAGCTCCACCGTGCAGAGGCAGTACCGCCAAAAATTTGGCCTCAATGAGATGATACCTGTGGCTGCCAATGATGTAGCTTTCTCCATTCACGCT	0.947	1	T/C
ESP	OLIVESNP776	Contig8198	374	GABQ01075662.1	194	TCTTTGCTGGCCACTTTCCAGGATGTGATACAACCTCCAAATAAGTATATCTCTGCCTCACTTCCATGAACAGATGTCAAATCAATCTTT[T/G]GTAAATTCCCCAAGCCTTGGGTAACTTTCACGTTATCCACGTTCACGCTTGCAGACGCCATTGCCACARTTGAATATCGGTTGAGTCGGCGAGGTTTAGCTGAGG	0.994	1	T/G
ESP	OLIVESNP661	Contig6348	525	GABQ01075671.1	847	CAGGTATGAAGATGTTAACCACTATGAAGAGAAGGCACCATTTGCGAAACTTGCACATCCACGGCCCGAACATTTCTATCCGTTACATGT[A/T]GCAACTGGTGCTGCCGGTGAAAATGCAAAAGCTGACCTTATCCACCATAGCTGGACTAATTACACACTCTCTTATGCA	0.893	1	A/T
ESP	OLIVESNP286	Contig2325	254	GABQ01075672.1	231	AACAGACAAGGACTATAAGGAGCCACCACCAGCACCTTTATTTGAGCCTGGAGAATTGACATCATGGTCCTTTTACAGGGCTGGAATTGC[A/T]GAATTCATAGCCACTTTCTTGTTCTTGTACATATCTATTTTGACTGTTATGGGTGTTTTCAGTGCAAAGAACAAGTGYGCCTCTGTGGGCGTCCAGGGAATTGCT	0.99	1	A/T
ESP	OLIVESNP105	Contig11986	54	GABQ01075686.1	96	ACGCGGGGGCGCTCAGTCTGTTCATCAGAGAAAACTCGGAGAGAAAAAGCATT[A/T]AAGCAATCGAGTTTACATCCTCTTCAGGTGCCATTTTCAGTTTCAGTGGTGACTTGTAGTTTTATTTATTGGTACTAATATGAGTTTTACTGGCCCTTCAGTCGGTTCTGGAACCGTTAGAAGGGCATTTCAGTTTGGGCAG	0.909	1	A/T
ESP	OLIVESNP283	Contig2300	666	GABQ01075723.1	628	CGAGATTATCGGCACTTTTGTGCTTGTTTACACTGTCTTCTCCGCCACGGACCCTAAAAGAAGTGCCAGAGACTCCCATGTTCCGGTATT[A/G]GCACCACTGCCTATTGGATTTGCTGTGTTCATGGTTCATTTGGCTACAATTCCGATCACCGGCACTGGTATCAACCCTGCCCGAAGTTTTGGAGCTGCAGTGATC	0.873	1	A/G
ITA	OLIVESNP997	Contig307	519	GABQ01075727.1	662	AGGTGTTGGTGCAACTGCAAGTGCTTTGGGTGATGATGATGTTTTGGACATAGACACTACGATACCACTGGAGACCACATGGCATGCCAT[T/G]GAAGATTTAGTTTCCATGGGTTTAGTGCGAAGCATTGGGATCAGCAACTATGACGTTTTTCTAACCAGAGACTGCTTAGCCTATGCAAAAGTGAAGCCTGCCGTG	0.98	1	T/G
ESP	OLIVESNP633	Contig5856	176	GABQ01075727.1	1004	AAATGCTTCAGCAAGTGCCTCTCCCACTTCTGCTTCATTCTTATAATCCGCGGCGCAATCAAAATGACGATAACCAATCTTAATAGCGTT[A/G]AAGAGAAGATCTTTGATGTCTTTGCCCTCCATTCGCCAAACGCCCAGTCCGATTACAGGCATTTTGAAGCCGCTGTTGAGTGCAATCTCCATTTTTCTTAACCCT	0.916	1	A/G
ESP	OLIVESNP541	Contig4794	116	GABQ01075737.1	654	TGTTACGTCAGAGAGATCCTTCAGAGTTGTCCCAACATATACCAGGGCAAAAGTAATTGGCATCATTCCCAACCACGATGCTAGCATGTA[A/C]TGTCCAATGGAGACTGGAGTCACGGATAAGAGGTAGTTCAACATGTTAAATGGAAGTAAAGGAACAAGCCGAAGAAGCAAAACAATCTTGAATCCAGATCTCCGA	0.886	1	A/C
ESP	OLIVESNP705	Contig6995	303	GABQ01075766.1	518	TATTACGATGCTTGTATATTTCAATATATTTAGTTAAAAATAATAGATGGATAACCGTTATCCTCGAATCAAGATTACTGTTTGTAAATC[A/G]TGCTTAATTCTTAATGCAATTCAGCAAGATATTTAATATTTTTTTCTCTAGTCTATCTTACTGATCCAGCCAACAGTGAATAAATGCACAGTGATCTTGCTCTCA	0.904	1	A/G
ESP	OLIVESNP261	Contig2091	161	GABQ01075774.1	186	TAGAAAAGAGAAAATGGTTGAAGAAACAGAGAAATCAACTACCAATCTCAGCAAAGAGGAACCCGAAAAATCTTCATCATCAACGTCAAG[A/G]ATAACGAATGTTAATATCACTGAAGGAGACGAATCGGAGGCCGAAGAAGGGGAGATCGTTGGTGGCGGGTCAGACATTGATGCGGAGGCGAAGGACGTGGCGCCG	0.885	1	A/G
ESP	OLIVESNP650	Contig6140	63	GABQ01075780.1	742	TCCAGCGCAGATGCTATATCCTGTTCTAACAGCTTGGCATTGTGGCCTCAATCAAGATACTT[A/G]CCTGATGCCGATATTTGTGCATTGCCTTACGTGGTCCCATTTTGAGTTTGCACAAAGCGTGGTTCATTGCTGTCAGAGGATGGTTTAGATCTGCTTGAAAGGTATGGTGGTTGGTATGACCATCTATATAGCA	0.934	1	A/G
ESP	OLIVESNP406	Contig3460	308	GABQ01075790.1	528	GGGTACAAATTTTGAGGCTTCTTATCATTTGTGTCAACTTGCACACCCATTTCTCAGGGCATCAGGTAGTGGAAGCATTGTGTTTATCTC[A/T]TCTGTGGCTGGATCTATGGCAATTCCTTCTCTTTCTTTGTATGCAGCGTCTAAAGGAGCAATGAATCAGGTAACAAAGAACTTGGCATGCGAATGGGCGAAGGAT	1	1	A/T
ESP	OLIVESNP142	Contig12706	97	GABQ01075816.1	997	TCTTAGCCTCCCTCTCCTGCTTTCTTGACTGGATGATTTGGTTGATTCTCTCTTCTCTCTCCGMCTGAATTCTGTTGAATTCAGTTTCCC[A/T]ACGACTAACAACACTTGCTTGGAATAATCTCTTGTTCTCCAACATTCGGGATAGCCTCCTTTTCTCCTCCAGGTCCCCAGCATGTCGTTGTCTGCTTAGCTCAAT	0.939	1	A/T
ESP	OLIVESNP155	Contig12956	183	GABQ01075826.1	227	ATTGTCACCTTCTAAGTACCGGTCATTCTTCATCCCATATCTGTGGCAGCAGAAAAATGTGTTTGGCTTGTACAAGCTACTTAAGAGAAT[A/T]CCGCAGCCAGAAACATAATCAATCTTCCGCTCTTTTTGGAAAGAACTTCATGGCTGG	0.976	1	A/T
ESP	OLIVESNP268	Contig2152	211	GABQ01075829.1	237	TCAATCAAGGAAAATCAGTAGGGGAAAGATCGAGATCAAGCGGATCGAGAACACCACAAATCGTCAGGTCACCTTCTGTAAGCGCCGCAA[T/C]GGCTTGCTCAAGAAGGCCTATGAATTATCTGTACTCTGTGATGCTGAGGTTGCTTTGGTTGTCTTCTCCRCCCGTGGTCGTCTCTATGAATATGCCAACAACAGT	0.829	1	T/C
ESP	OLIVESNP187	Contig1492	93	GABQ01075837.1	516	CCCGTTGGATGTGCTTTTGACGAATCAATCGTTCACAACAAGTACTTCAAGGAAAATCCCGACTACAAAAATCCTGCTTACAACACTAAA[T/G]ATGGAGTTTATAGCGAACGTTGTGGCCTTGACAAAGTGATGATGTCTTGGGGGCACGATGACTATATGTATTTGGTGGCRAAGGAGAATAAAATCAACCTTACCT	0.966	1	T/G
ESP	OLIVESNP188	Contig1493	460	GABQ01075837.1	742	CATATGGGAATGTTGTGAACTTTTGAACAACGTTGTTGATGAGAGTGATCCTGATTTGGACGAGCCTCAAATCGAGCACTTGTTACAAAC[T/C]GCTGAAGCCATTAGGAAGGACTATCCTRACGAAGATTGGCTACACTTGACTGCCCTTATCCATGATCTTGGAAAGGTTCTTCTTCTTCCT	0.907	1	T/C
ESP	OLIVESNP304	Contig2549	260	GABQ01075852.1	468	TCTCAACACGATTCTGGCTGGCCTTAATACGGTTTTCGTAGGAATGCAAACGACGTACATACTATGGACATGGCTAATGGAGGGTCGACC[A/G]AGGGCGACGATCTCAGCTTTGTTCATGTTCACATGTAGGGGAATACTTGGATATGTCACACAGCTACCATTGCCCGAGGGATTCTTGGGTTCGGGTGCGGATTTT	0.722	1	A/G
ESP	OLIVESNP753	Contig7682	275	GABQ01075866.1	943	AATGAAAACAGTACATTGTACACCTAACAAACCATTAGGACAATGCAACAAACACCAGTACAAGAGTTCCATAAAAACCTCTACCCTCTC[A/G]TATACTTCTAATATCTATTCAAGGGTATCGTTTCCACAAGTTGTCCTCTCGATTGTTTCTGAACGCGCAGCATCCCACGGAGTAGACGATTATGAGAAAGACGAA	0.691	1	A/G
ESP	OLIVESNP309	Contig2597	774	GABQ01075921.1	945	CAATGCAACTCCGGTCGACATGGAAAGTGCTGGAGTAGCCCTCGTATGTCTCCAACAAAGGACSCCTTTTATAGCAATTAGGGCACTATC[T/C]GATTTAGCTGGTGGTGGTTCTTCTCTCTCCAATGAAGCTGCTATCTTCTCTTCACTAGCTGCTCAAAATTCAGTTAMTGTTCTACTTAAGTTCATTACYTTGCTG	0.953	1	T/C
ITA	OLIVESNP950	Contig2169	389	GABQ01075965.1	388	AGTATTGCTTCCCTTGCCAATTTCATCAAAAACATTTATGGGAAGCTTGATATTTTGGTGAATAATGCTGGTATGATTGGAGTAAGTATA[A/G]AGGGAGATGTCTTAGTTATTAAAGATATAATTGAGGCAGATGTAGTTTCAATTCCTGATGACACCAAGCCACAAGAAGCTCATATCGCAGCAAATGGAAAACTTG	0.673	1	A/G
ESP	OLIVESNP272	Contig2185	178	GABQ01075965.1	405	CAATTTCATCAAAAACATTTATGGGAAGCTCGATATTTTGGTGAATAATGCAGGTATAACTGGAGTAAGTGTAGAGGGAGATGTCTTAGT[A/T]GTTAAAGATATAATTGAGGCAGATGGAGTTTCAATWCCTGATGACACCAAGCCACAAGAAGCTCATATCACAGCAAATGGAAAACTTGTTCAGACATATGAATGG	0.696	1	A/T
ESP	OLIVESNP638	Contig5978	328	GABQ01075972.1	855	GAAGAGGAAGTCGAATGTCGTACAGCCAACCAACTGAATTCGGTAGAGTATAATAATGAGGCTCCAGGATCCACTAATGAACCACTCACT[T/G]TTGTCACTGATTGACTAATGGGAAGCTGTCCAGTGACTATGCTAGAAACATCAAAGTCAGACTGGCGGGTACATTGGAACTTTGATTTTTGATGAAGGATGGCTT	0.935	1	T/G
ESP	OLIVESNP385	Contig3201	440	GABQ01075986.1	524	TGATGGTGTACAGTTATGGCAACTACAGGGTGTTCCTGCAATACGTGAACTGGCTTGGTTCTCTAATTTCATTTCCTTCCTTTTCCTCTA[T/C]CCTTCAACCTTTAACTTACTGGAGGTTGCAGCTGTTGACAAGCCCCAAATGCATCTTTGGGAAACTGGGATTATGAGAATTACGAGGCACCCACAGATGGCTGGG	0.846	1	T/C
ESP	OLIVESNP183	Contig144	1109	GABQ01075990.1	293	ACAGCATTTAACCACTCATCCCTTCTTTTCGAATACAAGAAGAGTAGTGATGGGAAGGTRTATGATTCGTTCACAATTTCAAGAGACTAC[A/C]GAGATGTCTTAGCCTGTGTGCACGACAGTTGTGAAGCAACCACTCTAGCATCTTGAWCCAAACATGTTATTGGAACGAAGCCTTCTAGTTGGTGTAATATTGCAA	0.977	1	A/C
ESP	OLIVESNP182	Contig144	1075	GABQ01075990.1	324	TAAGGATTATGATTTTGGTTTTGTCAAATTGACAGCATTTAACCACTCATCCCTTCTTTTCGAATACAAGAAGAGTAGTGATGGGAAGGT[A/G]TATGATTCGTTCACAATTTCAAGAGACTACMGAGATGTCTTAGCCTGTGTGCACGACAGTTGTGAAGCAACCACTCTAGCATCTTGAWCCAAACATGTTATTGGA	0.864	1	A/G
ESP	OLIVESNP184	Contig144	359	GABQ01075990.1	1020	GGATTTGAAGAACTATGACATAGTTATGCATATCGGAGATCTCCCATATGCAAATGGCTATATCTCTCAGTGGGATCAATTCACAGCACA[A/G]GTGGCACCCATAGCATCAACTGTCCCTTATATGATTGCAAGTGGGAATCACGAGCGTGATTGGCCTGGGTCAGGATCCTTTTATGACACTCCAGATTCTGGTGGT	0.827	1	A/G
ESP	OLIVESNP773	Contig8064	317	GABQ01075996.1	359	CGTGCTGGAAATAGAGAAAGAAGCCAACAACCATAGTGACTGTGAGAGACTTGCCAAGGCATTTTTACAGGAGATGAATACTTTTGAAAT[T/C]CCGCTTCTCAAGAGTAAAGCAGTTATAGATGCTAATATTAGAGAGAAGGAAAACTTCAACGAGTTGAAAGATGAGATAAATAGGCAGATTTTACAGGCACAGGCC	0.948	1	T/C
ITA	OLIVESNP956	Contig235	165	GABQ01076001.1	184	CTGTGCAATTTGAATAGATCCCCAAAATCCCATTAACCCCATGGATCTGCCTCCTGAAGAACTGCAATTCTTGACCATCCAAGACGTCCT[C/G]AAAGAATCAATTTCGATTCCTAAACACTCCCCCAAGACGTTTTACCTCATAACCATAACCTTAATCTTCCCACTGTCGTTCGCCATCTTGGCCCACTCCCTCTTC	0.994	1	C/G
ESP	OLIVESNP817	Contig9052	199	GABQ01076018.1	227	TGGAGTGCAAATATACTGCGACGGAGACAACAGTGGAACCAGGAAAGACGGCAAGGGATAAATGAAATCCAAAGAGGAAAACAGATAACA[T/C]TGCTGTCAGCAGCATTGCAACTGATGTAGAATACACCTTCACAATGTTGTCAGCATACTTCATGACCATTGATACTGCAATACCACTCAGAGCATGATTCAAAAT	0.989	1	T/C
ESP	OLIVESNP622	Contig5692	213	GABQ01076033.1	1165	ATGCTTGTCTATGAATATGTCAACAATGGGAACTTGGAACAGTGGCTTCATGGGGCTATGCGCCAGCATGGAAGCCTTACTTGGGAGGCC[A/C]GGATGAAGATTCTCCTTGGAACGGCTAAGGCTCTTGCCTACTTGCATGAAGCCATTGAACCGAAAGTGGTTCACCGAGACATAAAATCGAGCAATATATTGATTG	0.952	1	A/C
ESP	OLIVESNP774	Contig8100	110	GABQ01076092.1	814	CACTCCTCGTATCTTTGGAGTACCCAAGAGATCCTAGAACAGCTCGAACTGGATACTTATTATCCTATTTTCAGTCACCCTGTTGTCAAA[A/G]CATAGATTGTACTGACCTTCTGGCATGGAGTGGACTTGCATCAGAGGTTGCATCTTGGTCAGAAATGGAGGTATGAATCATAAGAATTGCACAAATGAAACAACG	0.942	1	A/G
ESP	OLIVESNP811	Contig8881	134	GABQ01076097.1	688	TTATCACATGATGTTATATCCAATATTCTGCGAGATAACTTTCACTAGGTTGTTTGTTCTGTATAGCAGAGACGCCAGAATGCCTCCAAC[T/C]GAATATTCGCTACAAGCAGAGGGCACAGAAGTTCCATGGTATGCCTTGCAGATGTAGCTTATGAAGTTCCGATAGTCATCATAAAGTGGCTGACCGTCCACAACT	0.944	1	T/C
ESP	OLIVESNP404	Contig3456	223	GABQ01079847.1	954	GAAGTTCGAAGGCAAGAGCAAAGTGAGTCATCCCTGAATCCCCTTGATGGCGAAAATCACCACCAGTGTAAACAGGCTTTGGCTCCGAAG[A/G]GCGGGGTACATTGGGTAAGTCAGATAGAAGTGGCTCCGCATATTTTAGTAGCTCGTCATGTTCAACACCCGACGCGGCAAGGACCATCCTGGAAGCACTGTAAAT	0.83	1	A/G
ESP	OLIVESNP419	Contig3587	133	GABQ01076139.1	203	GCTGTTTTCATCATAATTCAATAGAAAAATGGCGGAAGATTTGGTATTGGACACGGCGATCAGAGACTGGGTGTTGATACCACTATCGAT[T/G]GTTATGGTGCTCATCGGAATCCTCCGTAATTTTGTGTCCAAGCTCATGCGCTCCTCCAATCAAGTTCCCGATCCCAAAATGGTCAAAGAAGGGCAAGTGATAATT	0.923	1	T/G
ITA	OLIVESNP958	Contig2357	437	GABQ01076139.1	524	GCAGGCACAGATGTTCTCTGATCCAAACATGGCTATGGATATGATGAAAAAGAATCTTTCGATGATCATACCACAGACACTTACATATGC[A/G]TGGGTTAACTTTTTCTTCTCTGGATTTGTGGCAGCTAAGATACCATTTCCACTCACTCAGAGGTTCAGGTCAATGTTGCAAAATGGAATTGATTTGAGTACCGTT	0.875	1	A/G
ESP	OLIVESNP838	Contig9347	249	GABQ01076139.1	902	TGTTCAACATGAATGGGCCTTGCCAAAATTTGAGCAGCGGGCAGAAGCTGTGTTGAAGAAACTTGTTAGTTGAGGAACTGTAAGAGCTGG[T/C]AGTTACCAGCTTGTAACGTTACACCTTCTCCATGGTGTTACTTCATTACTGGTGCACACAGCACACGTCGCCTTAAGCCTTGAAGTTGGYATAAACTTCAAATGT	0.902	1	T/C
ESP	OLIVESNP839	Contig9347	342	GABQ01076139.1	992	YAGTTACCAGCTTGTAACGTTACACCTTCTCCATGGTGTTACTTCATTACTGGTGCACACAGCACACGTCGCCTTAAGCCTTGAAGTTGG[T/C]ATAAACTTCAAATGTTCGCAAAGTAATGAGTGAAGACGACTGGCTTCCGAGYTTATTACATGTATTTTTAATCGTGTTGATTTTAATTTAAGACGATGTCCGGGA	0.969	1	T/C
ESP	OLIVESNP840	Contig9347	394	GABQ01076139.1	1044	GTGCACACAGCACACGTCGCCTTAAGCCTTGAAGTTGGYATAAACTTCAAATGTTCGCAAAGTAATGAGTGAAGACGACTGGCTTCCGAG[T/C]TTATTACATGTATTTTTAATCGTGTTGATTTTAATTTAAGACGATGTCCGGGAGACTGGTTGCCTATCTTGACAAATGGTTAGCTCTCCAATTTCCTTGTTCAAA	0.918	1	T/C
ESP	OLIVESNP179	Contig1410	155	GABQ01076146.1	84	TTGCATTTTCTCTATATTCAAAGAAATGGGGAAGATCAAGATCGGAATCAATGGATTTGGAAGAATCGGTCGATTGGTTGCAAGAGTTGC[T/G]TTGCAAAGGGATGATATTGAGCTTGTTGCTGTTAATGATCCATTCATCACAACTGATTACATGACATATATGTTCAAGTATGACAGTGTGCACGGCCACTGGAAG	0.908	1	T/G
ITA	OLIVESNP966	Contig2512	490	GABQ01076147.1	566	CTTTAGCAGCAAGGAGAGGCGCTGCTGCYGCGACGGGAGGGGCACAAATTAACTGGAGTGAGATAATGACTCAGACATATGACACAGCAG[T/C]AGAATGTGTGGAAACAAACTATTATGGTGCAAAGAGAACTGCTGAAGCTTTGCTTCCTCTCCTCCAGCTATCTAATTCACCAMGGATTGTAAATGTTTCCTCTTC	0.813	1	T/C
ESP	OLIVESNP260	Contig2084	286	GABQ01076158.1	401	GACTCCGGTTTCTCAGATTTTGGAATTGAGGATGATGAGGGTGGGGTCCGTAGGGGTTTTGGTGTCGAGGAAGATGATGATGTTGAGGGA[A/G]TTGTGAGGGATGATTACTCTGATGATGGTGGTAAGAGGAAGAGGGAGAAAGGGAAAAAGAGGATAAGTGACGAAAAGAAGAGGAAAGGGGAGAAGAAGTTTAAGT	0.967	1	A/G
ESP	OLIVESNP131	Contig12531	167	GABQ01076177.1	940	ATTAACACATTCCACTAGTCCCAGTCGAGCACGTTTCTCTTCCAAAGCCCTGGCAGTAAATGGCATGATAGGAAATTTCTGATTTATCTC[A/G]CTGAATATGAATCGCGAGGCCTTCATCTTCAGGTGATAATTTTTTTCAACAGCCCTTTTGTAAATAGTCGTCTGTTTCTCATCCCCCGCGT	0.941	1	A/G
ESP	OLIVESNP226	Contig1873	473	GABQ01076182.1	695	TAGCTGATACAGMGGAACAACCACCTTGTAATAGCTCCAYTGTGTCTCCTCACCCACTTTATATGAAAGAGGACTATCGCTACAAAATGC[T/C]AGTTTTGCAGTTGAGTAATACAGAACTCCCATGATAGGTCCAGCAGAAGTAGATAAGTAGCACGCATAGTACTTTAGAAGTTTCTCATCAGCAATGGTCTCAAAT	0.916	1	T/C
ESP	OLIVESNP659	Contig6334	358	GABQ01076188.1	858	TCGGCCGACACCCATCAAGTCAAGGTAATACTGGTAATGTGATACGATGTTGTTCATGGAGTCGACATCACCTTGACCGCAAACATTGTC[A/G]CCATACAAAATATTCATTGTGGTGCCAAAACCAGGATGCCGTTTGGCCAAGGTGTCGTTTTTGGTGGGTTTCCAGTTGCCAACAAAGGCACCCGCGTACGAAGGT	0.992	1	A/G
ESP	OLIVESNP300	Contig2458	565	GABQ01076202.1	568	AATAGTTGCAAGCTGGCTCTTATCACCCCATTCCCCAAAGAAAGTAATTGAAAATGCCTTCAGCAAGATGGGCGAGAAGAATTGAGCAAG[A/G]AAAGGACGGTTTTGCTTCTTCAAATTGTCATCAWCCTTATTGTTCTCTTTGGATGATCCACCATTACCTTTTATATCACCACCCAATTTTGCTTCAACTTCAGCC	0.851	1	A/G
ESP	OLIVESNP434	Contig3710	98	GABQ01076218.1	388	GATAGTTTTTTCTACCAAGGGAAAGCTCTTTGAGTATTCCACCGATTCAAGTATGGAAAAAATTATCGAAAGGTATGAAAGGTATTCCTA[T/C]GCTGAGCAAAGATTAAATATGACAGATGACGAATCACAGGAAAAGTGGAATCTCGAGTTTCCCAAGCTTGTAGCTCGGGTTGAACTACTACAGAGAAACATAAGG	0.819	1	T/C
ESP	OLIVESNP93	Contig1177	262	GABQ01076226.1	287	GGAGCGTTTTGGCAAATTTGATGAAGTACTTGAACCGGGGTGCCATTGCTTGCCTTGGTTTCTTGGAAGCCAGCTTGCTGGCAGTCTCTC[T/C]CTTCGTCTACAGCAATTGGACGTACGCTGTGAAACCAAGACAAAAGACAATGTATTTGTCAATGTAGTGGCATCAATTCAATACCGCGCCCTTTCKGACAAGGCA	0.903	1	T/C
ESP	OLIVESNP92	Contig1177	1022	GABQ01076226.1	1035	CGTGATGTGGCAACTCAGATTCGCGATGGACTTCTTCAGGCTTCCCAGCATAATCTATCTTAACTTCTCCCTCGGTTTTTGAAATTCTGA[T/C]CGAAACAAGATTTTATCTATATTGCTTAATATTTCGTGGTGTTGGTAAATCTGTTTTTCGTTTGATTTTGGATATTCCATTTCCCATTGCTTGTATATTTTAGCC	0.897	1	T/C
ESP	OLIVESNP522	Contig4608	172	GABQ01076254.1	293	GCTAATCTTCTTAAATAGCTCATAAAGTGCTTCAATTTCACTTACGCTAAACACGGTCTCTCGTGCAAGAATTTCAGGATCCTCAAAGCC[A/G]CCGGATTGGCTGCCAGGTTCACAACAATGGATCAGTGGAGCACATAAATGCTTGATTCCCTCTAAGAACTGCAACATGGTATCTCGTATACATCAAAACTCTCCA	0.85	1	A/G
ESP	OLIVESNP232	Contig1947	248	GABQ01076273.1	965	CTAAACTATATGAAAAATAAACAAGGGTCTCATAATTCATAACCATCCACCTCTCTCATTACACACACAATCCAACAAATAACATCAAAC[A/T]GAAAATAGGACAGATGAATTCAATTTCCATACTCGTTTAGTTGGTGGGGTTGCTCCTGAAGGATCCCAAAGCCTTAAGGGCTGCAGCTCTAAGGATATACTGGTG	0.883	1	A/T
ESP	OLIVESNP336	Contig2809	261	GABQ01076307.1	112	AATTTGTGCTTCCTGCAAAATCAGTAACTTTATCGAATTTGAGAAGTGCAGTGATTATAAAGAAGAAAAATTGATAGCCCACAGTGACAA[T/C]TGCAGTGAGGGCCAAGAAATGGGAATCAATGACAGTTCCCATGATCGCTCAATCCCGAGCAACAACTTAATAGAAATCAATTGTATCTTCGTGTGTCCCCCCGCG	0.901	1	T/C
ITA	OLIVESNP903	Contig1481	170	GABQ01076316.1	201	CTCTATCTAAAAACGTTGACACCATGCCCTTGGAATTCATCAGATCAGAGGATGAACAGCCAGCAATCACCACTTTGCATGGGGTTGTTC[T/C]TGAAGTTCCGGTGATCGATCTGAGCCATTCCGACGAAGAAAAGCTCGTCAAATTAATTGCAGATGCCGCCCAAAACTGGGGACTTTTCCAAGTAGTGAACCATGG	0.822	1	T/C
ITA	OLIVESNP904	Contig1481	288	GABQ01076316.1	319	TTCCGACGAAGAAAAGCTCGTCAAATTAATTGCAGATGCCGCCCAAAACTGGGGACTTTTCCAAGTAGTGAACCATGGAATCCCAGATGA[A/C]GCCATAAGCAAGTTAATTGAAGTTGGAACAAAGTTTTTTGAACTKCCAAAAGAAGAAAAAGAGGTCATTGCAAAAACCCCGGAATCTGGGATTGAAGGATATGGA	0.989	1	A/C
ESP	OLIVESNP637	Contig5954	780	GABQ01076316.1	497	CCGACACCTCTCGGAGCTTCTTAGCATATTCCTCATTCGCTTCTCTGTAAGAGGGTGGGTTCTTTGGCCAATACTTGTGGTTAATGACAG[A/G]AGGAGGCCATATCTTATGAAACAAGTGGTCAACCCAACCTCTTTTCCCATCAATTTCTGTTTGTAAAATTGTTCCATATCCTTCAATCCCAGATTCCGGGGTTTT	0.909	1	A/G
ESP	OLIVESNP636	Contig5954	659	GABQ01076316.1	616	CGGACACGGCGGATAGTAGTTAATCTTCAACAAGTAAATCAAGTCGTCCCCGCCGACCGCCTCCTTCATTTCGTGCCCTTCCAGTCCAAC[T/C]CCTAATGATAGGTACTTAAACAAATTGTCCGACACCTCTCGGAGCTTCTTAGCATATTCCTCATTCGCTTCTCTGTAAGAGGGTGGGTTCTTTGGCCAATACTTG	0.847	1	T/C
ESP	OLIVESNP75	Contig11474	164	GABQ01076331.1	308	CACCCAAGAAACACAACAACTGATCAAGAAGAAGAATTAAAACCCTAGAAGAAGATCAGGCCATGGAAGTTGGAGTAATGAAAATGGTGA[A/G]TAAGGAAAAGTTGGGTTTGAAAGAGACTGAACTGAGGCTAGGGTTACCTGGAACTGATGAAGAAATTATGGGCAAAAATCTCATCATGAATTCTAATGGAAAAAG	0.906	1	A/G
ESP	OLIVESNP665	Contig6436	381	GABQ01076342.1	364	GAAGTGTTTGTCACTTCTAAACTGTCAATATATGATACTCACCATGATCTTGTTTTGCCTGCCCTCAAAGAAACGCTCAGGAAACTGGGG[T/C]TAGAATATGTGGACCTTTACCTCGTACACTGGCCGATAAGAATTAAGAAGAGTGCCAACCAATTCAAGCTCAGTGAAGATGACATGCTTCATTTTGACATAAAGG	0.958	1	T/C
ESP	OLIVESNP215	Contig1813	166	GABQ01076371.1	156	AGATTTCGAAAAGGAAGCAGTAGAGAKATCCAACTTTTTGGTTCCCTAGAACAAGATTCAAAGACCGATCCCCTCATTTTTGGATCATAT[T/G]TTCTTCATAGAATAAGTGACTCATCTAGCAAATTAGGTGCTTATTTTAACYGAAAATGAGCTAGTATATTGGTGGGAGTCCCATAACTTCTTCAACTTCATGATT	0.899	1	T/G
ESP	OLIVESNP216	Contig1813	218	GABQ01076371.1	207	CAAGATTCAAAGACCGATCCCCTCATTTTTGGATCATATKTTCTTCATAGAATAAGTGACTCATCTAGCAAATTAGGTGCTTATTTTAAC[T/C]GAAAATGAGCTAGTATATTGGTGGGAGTCCCATAACTTCTTCAACTTCATGATTTGCAGATTCATCCAGAAGCCAATTCTCAAGAAATGACAGAGGAGGATTATT	0.85	1	T/C
ESP	OLIVESNP217	Contig1816	254	GABQ01076371.1	610	AACTGATTCTGCAGTAGCAGTAGTACCCTCACAACATTCAGCAGTGGGATTGTTTTGAGAACCAATCTTGGGAGATGACATCCATCCTTT[T/G]AGTAATCGGGATATATTCTCTGCGCTTGAGGCATATATTGAATTAGAATTTTCGGTTAACTTGACGTCRCTTGATGAATCATTCTGGCTGCTACTGTTGACACCC	0.971	1	T/G
ESP	OLIVESNP218	Contig1816	324	GABQ01076371.1	679	GGGAGATGACATCCATCCTTTKAGTAATCGGGATATATTCTCTGCGCTTGAGGCATATATTGAATTAGAATTTTCGGTTAACTTGACGTC[A/G]CTTGATGAATCATTCTGGCTGCTACTGTTGACACCCCTTTCGTTATAACTTGTGGACAGAAATCGATAATTTGGTAAATCGGATGCCAATTGCGTATCAAAACCT	0.941	1	A/G
ESP	OLIVESNP201	Contig1652	58	GABQ01076416.1	420	ACGTCGGGGTACGTAGATCAAGGAATCTTCAAAACTTGACTCCGGCGAGGGTCGGC[A/T]GTGATGAATTTGTAGCTTAGCATTGCGCTCTTCATGTTGTATTTCAGCGTAGAATTCCTATCATAATAGACTTGCTGGATTCGGTATTGTGAAAACCCGTTTCTACAAACTCTCAGAGAATATGGTGGTTGATATATTT	0.802	1	A/T
ESP	OLIVESNP200	Contig1650	586	GABQ01076416.1	683	AGCTGAGAGGACGGAAGCTGCCGAGAGTACTTTGTCAGCTTATAAGTCTGCTCAAGATATTGCATTAGCTGAATTGGGTCCCACACACCC[T/G]ATCAGGCTCGGACTTGCACTTAACTTCTCTGTTTTCTATTATGAAATCCTTAACTCATCTGATCGCGCTTGCAACCTTGCCAAGCAGGCTTTTGATGAAGCCATC	0.709	1	T/G
ESP	OLIVESNP199	Contig1650	190	GABQ01076416.1	1076	CATGGCCAAGCTAGCYGAACAGGCTGAGCGGTATGAGGAGATGGTTGAATTTATGGAGACGGTTGCAAAGAGTTCTGATACTGAGGAGCT[T/G]ACTCTGGAGGAACGAAATCTCCTTTCTGTGGCCTACAAGAATGTGATTGGTGCCAGGAGGGCTTCCTGGAGAATCATCTCATCCATTGAGCAGAAGGAAGAAAGC	0.965	1	T/G
ESP	OLIVESNP632	Contig5837	202	GABQ01076437.1	184	GATGAGATTAACGTGGTGCTTTTCCCTAATTTTAATCCCAAATCTCTTCTACCACGTCGTATCCTCCAATCAGATCATCTCTGTTCATAC[A/T]GGTGGGACATTTGGCCGGGGCTCTCGAGAACCAAAATTCAATATTGAATTCCATTCGGAAGACTCACCCTTTTCTTCCGAAGATAACCAGGAATCTTTGATTATG	0.903	1	A/T
ESP	OLIVESNP288	Contig2348	565	GABQ01076443.1	78	GCAGCGGCAGCCTTCTTCTTGAGGTAGTGCACCACSAGTTCCTCATCCGTGGGGTGGAAGCGGAACCCTGGTGGCAAGTGGGGCTGCTGT[A/G]AAACTCCTGTGGATGAATCTGGACTCTCCATCGATTTATTCATCTCTACTTTACTTTACAACTACTACTCTCCCCGCGT	0.852	1	A/G
ESP	OLIVESNP289	Contig2351	371	GABQ01076443.1	850	CAACACTAGCCTAATTTCTCTATCAGCCTCAAAACCACTTCTTCCAATGSCACTCACACCAGCATCAAGTACTTGTASTCTCCCAGCTAA[A/G]AGGACGCTTTCGAATCAGTACTGGAACGACGAAGAAGTAGATGCGAATTCTCGTCTGAACAAGAAATTTCTTGCAGAAAATTGTGATGGAACCAATTCTATTCCC	0.672	1	A/G
ESP	OLIVESNP509	Contig4465	646	GABQ01076449.1	816	TGTGTTCTGGAACTCAGGGGGTGCGTTCTTGTTCACACCCTCTGCCTTCACAGTAAACGATGTGGGTTCAAGGCAGAACTTCTTGGCATT[A/G]TATTTGCCTTCCTTGAAGACAAAGCCGTCAACACCACCTTCAATGGTTGGGCATTGGTTAGCAGTCCCAGTACCCTTTACTTCTAGATATGTCTTGCTCTGAATT	0.884	1	A/G
ESP	OLIVESNP699	Contig6913	203	GABQ01076479.1	371	TGGAAGTGAGCCGACTGAGGATTGTCCGACTTCCAATTCGGCACAAGACCAGTAATTTCTGCATCAATCATATCTGCAATTTCTGATGGC[T/C]TCCAGTCGGCAATCTCTAACTCCTTCACCATTTCATTCGCAACATCAATGGGGGTATCGGAAACAATGTCAAAGGGAAAAAACACGTTCCTAACATCACCGTCTC	0.952	1	T/C
ESP	OLIVESNP194	Contig1606	435	GABQ01076486.1	785	CCGTCGTTCTCGTCCTGCTAGACGATCAAGGGGGGTTAGCAATACAACCTCGAACCTACGAGGAAAAATAAATGATGCATTATTCCAACG[C/G]TGCTTTCTGAAAATATGGGAGGAATCTCCTGAAGAGAAAAGGAATTTGTGTACATTTATGGAATGTATATGGTTTTCCATGTACACAAATGATCATTGGCGGAAA	0.965	1	C/G
ESP	OLIVESNP22	Contig10472	331	GABQ01076493.1	1109	ATGCTATTCTATCAAAGAGATTAGGCCCAAATATTATTGCAGTCCGATTACTCGAGCGTGGAAATTTGCAAAATAAGGATTGTTGGAGCT[T/C]TACAAGGACCTGTCGAAAATCCTTGTGCTCAATTTTTTGAATGTAATATGTATAAATTGTATTCATCAAGACCTTCTATATTGTAATTAAAGTAAAAGGTTAAGT	0.926	1	T/C
ESP	OLIVESNP204	Contig1731	127	GABQ01076525.1	819	GGAAGGGAGCTGCTCTTAAGAGTCCATCAGGCCAGAAATATGATGCAGTGATTCATTGTGCGACAGGGATTTCTTGGTCAGTTTTCGAGC[A/C]AAATTTGAGTTCAAAGGGGAAGGTAATCGATATCACTCCTGGTCCGAGCTCCATGTGGACATTTGCAGTAAAGAAACTTACCTTCTCCAAAAAGCAGTTGGTACC	0.925	1	A/C
ESP	OLIVESNP203	Contig1730	235	GABQ01076525.1	971	TTTGCAGTAAAGAAACTTACCTTCTCCAAAAAGCAGTTGGTACCATTGCTTCTAGCTCCAAAGGGTGAAAACCTTGATTTTCTTGTTAAG[T/C]TGGTTAAGGAAGGGAAACTTAAGACAGTAATTGACTCAAAACATCCTTTAAGCAAAGCCGAAGATGCCTGGGCTAAGATCATTGATGGACATGCTACCGGAAAGA	0.904	1	T/C
ESP	OLIVESNP364	Contig3042	204	GABQ01076548.1	473	TATGGAATCAAATTCATCTTCACATAATGAATCAGATGCTCTGAGCACACCAAATAACCAGYTTCTATTCAGCAGAGAAGTCATAGCATT[A/G]CAAGTGGAAGATGGCGATACAGACTACTGTTCACTTCAAGAAGGATATATAACTGTCACTCCTCTAGGCGCCTTGTCGAATGCAGAGGTTGATAGCCAAGCATAC	0.967	1	A/G
ESP	OLIVESNP849	Contig9496	240	GABQ01076563.1	1008	GCAAACCAGTTTGCCTTAGGGTTATCGGATGGTGGAGTCGTCATCATTGAACCCRTGGAATCTGAAAGTACATGGACTGCGCCCCTCCAG[A/G]TCGAAAATTGAGGGCATGTTTGGTAGGCTGGATTAGACAATATTGGACAGGTTTAGCGAGAGAAAAAAGGTACTTGCACCGAACACGTCCGAAGATATCAAGAAA	0.719	1	A/G
ESP	OLIVESNP219	Contig1822	425	GABQ01076623.1	706	TTTTGATTTGGATGAATTGCATAGGATGGTATCTGGTTTGGATGGTAAGCTACTCTCRTTGGAAGGCAAACAGGAGCTTACAAATGCTGG[C/G]GTGATGTATCTGTGTAACATTGTCAGTGGAAGGAAGGGGAAAATGCCTGAACTGACCCAGGATCAATTYAAAATTGTTGGAAACTCAGTACCAAGTCTAATGGGT	0.981	1	C/G
ITA	OLIVESNP977	Contig2704	373	GABQ01076632.1	929	GAGAATGATGAGGAACCCATACGAGTATCATCACGATCTTGGAATGAACTATACATTGATAACTGAAAATCTTATTGTTGGCTCCCAACC[T/C]CAGAAAGTTGGAGACATAAATCATCTGAAAGAGGACCAGAATGTCAGGTATATTCTCAACTTGCAGCAGGACAGAGATGTAGAATATTGGGGAATCGACCTACCA	0.972	1	T/C
ITA	OLIVESNP976	Contig2704	272	GABQ01076632.1	1030	AAATTCAAACAAATTTCTTGCAAACTTCCCGAGAGTGAAACTGAAGCAAATAAAGGGATCTCAACCAGCACGAAAATGGAAGATTATAAC[A/G]TAGCAATGAAGAGAATGATGAGGAACCCATACGAGTATCATCACGATCTTGGAATGAACTATACATTGATAACTGAAAATCTTATTGTTGGCTCCCAACCYCAGA	0.906	1	A/G
ESP	OLIVESNP775	Contig8125	298	GABQ01076635.1	828	AGGGCATTTGGTGACAAATGCTTGAAAGAACACCTTAGTTCAGAACCAGATATAGTGGTGGAGTYTATTGATGATGAAACTGAGTTTGTT[A/G]TCTTGGCTAGTGATGGCATTTGGAAGGTAATGTCAAATCAGGAGGCAGTTGATTGCATCAAGAACATAAAAGATCCTAAATCAGCGGCTAAGCGCCTTAATGAGG	0.996	1	A/G
ESP	OLIVESNP263	Contig2099	182	GABQ01076639.1	179	CAGAGGCGACAGCGTGATCGTAGTTGACAATTTCTTCACCGGTAGGAAAGAGAACGTCATGCACCATTTTGGAAACCCTAGGTTCGAACT[C/G]ATTCGACATGACGTCGTTGAGCCACTTCTATTGGAGGTCGATCAGATCTACCACCTTGCTTGCCCTGCATCTCCTGTTCATTACAAGCACAATCCTGTCAAGACT	0.848	1	C/G
ESP	OLIVESNP231	Contig1912	856	GABQ01076656.1	858	CATGCTTGGGATGATCACTGGATCTTCTGGGTCGGRCCTTTCATTGGAGCTGCCCTTGCTGCACTTTACCATCAGGTTATCATTCGAGCC[A/G]TCCCATTTAAGAGTAGCAGCTGAAGAGGATGCTTGTTTTGGCTTAGTTTTTGCCTTCATGGAGTCGATGGTGTGTGAAAACCTGCAAATTTCGTCTTATCATGAT	0.936	1	A/G
ITA	OLIVESNP978	Contig2740	645	GABQ01076663.1	629	GCAAAAGGTGTTGGTCAGACTAGTAAGTTCTTATAGATATGATAAAGAAGCAGTGGATTCCAGCATTGCCAATATGGAGGCAGTTATACT[A/G]CACGATGCCATTAGAACAAAAAATTTAGATGATGATGATCTCGTGTGGATACTCAGTATAAGGAACATTTTTCAACTCAGAGCAACTTTCCAGYGTTACAAGGAT	0.895	1	A/G
ESP	OLIVESNP212	Contig1808	242	GABQ01076730.1	249	AATATTGTGACACCAGAGTTCTTGAAGCCCTCAATGATTTTTCCCTTAACAGGGTCAGAAATTGTGCTCTCTCTAGCAAGAGCAAAAGTT[A/G]GGTGCCCAGATTTTGCACTTGCTTCAACTATGAATTTTCCGATGTACCCAGTTCCTCCGATGATCAAAATCTTGCTTTTCTCAGCCATTTTCGCGAATTTTCTTG	0.989	1	A/G
ESP	OLIVESNP214	Contig1812	151	GABQ01076730.1	382	ATTTCCAGCTTCTTTAATGGCAGCAATGATCTTAGTTTGATCGGCTAACTGAAGGGAACCCACGGTTGATATAACAACATCCACCTGCTT[A/T]ATCGCCTTCACCAAGCTCTCATGATCATATAAATCACCGATTAATATTGTGACACCAGAGTTCTTGAAGCCCTCAATGATTTTTCCCTTAACAGGATCAGAAATT	0.987	1	A/T
ESP	OLIVESNP229	Contig1906	129	GABQ01076745.1	110	TTTGAGCCTCACTTCAAGAATTCAGATTGAGTGAAAAGAAAAGAAAATACAAAAGATCTTGGAAMGGCGAAATCAAGAATGGCATCGATA[A/G]CTGCTTCTTTGGGTTCGTCAACTTTGATTCAGTCCATTGGTGGGGGTCATAAACTTCAAAAATCCTCTCTTTCTAATCCYGATTCACTCACTTTTACGAGAAGAA	0.763	1	A/G
ESP	OLIVESNP568	Contig504	708	GABQ01076790.1	6	AATCTGAAAAAGGGTCCGTTAAATCCTTAGAGAAAATCGTATTAGACAACAAATTCAGTGAAGTTCTGAATGCAGCCCGGCCTATATCCA[A/C]TGCCTCCCCGGCCTGACTATTTTTCCGGCAATAAGTAATGAGTTCTTGCACCTTCCTGACTCTCAAATGCTGGTTCGCGTCCAACCGGTTGCCRGAAAACATATT	0.649	1	A/C
ESP	OLIVESNP567	Contig504	553	GABQ01076790.1	158	GAAAAGCTCTATGATCTTGCCAAAATGAATAGTCATGCGGCGCCGTATACCTAGAGGGTCTAACTTTTCAAGAACAGGGAAGAAATCCAC[A/C]AGATTAGGCTTCCCAGCCTCCACCATTACATTCCAAACCAGGTCCTTGAATTCTTTGGCCGAATCTGAAAAAGGGTCCGTTAAATCCTTAGAGAAAATCGTATTA	0.907	1	A/C
ESP	OLIVESNP566	Contig504	427	GABQ01076790.1	283	TCGATATGAACCCTATCGATTTCTTCTGGATTTTCTTGGCTGGTGTCAAGGAGGACATCTAACACATCACTGTTTTTGCTATTATCGGAC[A/T]TCCTTCTCTTCAACCTTTCATTAATCAAGCCACCGAAAAGCTCTATGATCTTGCCAAAATGAATAGTCATGCGGCGCCGTATACCTAGAGGGTCTAACTTTTCAA	0.898	1	A/T
ESP	OLIVESNP358	Contig2950	396	GABQ01076790.1	704	TGGAATCAGTTCAAAATCTCTTCCCCTAACATCCAATTCAGATTCCATGAACCTCTCAGGCTTAAACTCCAATGGATTCTCCCACAAGGT[C/G]GGATCCCGTCCAATAGCCCACGCGTTCACCAACACTTGCGAGTTCTTCGGTACAGTGTAGCCGGAGACCTCCACATCTTCTTCGACTCTGCGTGGAATCAAGAAT	0.806	1	C/G
ESP	OLIVESNP564	Contig502	108	GABQ01076790.1	902	TTACAATGGAGTAGGGACAGCTCTGAGAGGATTAGCCTTTTGCAAAGTGATTCCAAACTTCTCCTCCATATCCAAATCCTTGGGTGAAAT[T/G]CCTCCTTCAAGTTTCCAATCAAACGAATTCACAAGTGAACCCAACATTACAGGCACCATTCTAATAGCCAAAGGCAATCCAGGGCAAATTCTTCTTCCAGCGCCA	0.92	1	T/G
ESP	OLIVESNP357	Contig2950	160	GABQ01076790.1	935	GAGTCGAGTACTATATTAGTCGAGTGTACAAGTTTACARTGGAGTGGGAACAGCTCTGAGAGGATTTGCTTTCTGCAATGTTATTCCAAA[T/C]TTCTCTTCCATATCCAACTCCTTCGGTGCAATTCCCCCTTCAAGCTTCCAATCAAATGAATTCAAAAGTGAACCCAACATTACAGGAACCATTCTAATAGCCAAA	0.941	1	T/C
ESP	OLIVESNP119	Contig12203	165	GABQ01076856.1	158	GGGGATAGAAAGGGGGAGAGTGATAGAGAAACTCAACGGTACGATGGTGGAGAACGGTGTTATCACGGAAGAGCAGCAGAGGCAGATCGC[C/G]GATAACAGAAACGACGTCGTTACCAACCATTCGAAGTCCGGGGAATCTACTYCCCCTACCGATCGTCCCGTCCGCGTATACGCTGACGGAATCTACGATCTCTTC	0.964	1	C/G
ESP	OLIVESNP269	Contig2172	482	GABQ01076883.1	1114	ATTGCTAAATGAAGTAGTTTCACAGAGCAATTAAGGGAGTAAATTCGTGCTTTTGTGTGGCTCCTTGCCTGAATAGTCATTTAAATGCGT[T/C]ATGTGGCCTTTGCAAGGGAAGTGGTCGAGGTTTAAACTGGTTCTTGAAGTAGTTAATTCGTTAAATGAGAGTCTCTATTGATGGACCTTGAGTCTAGAGGTTCTT	0.974	1	T/C
ESP	OLIVESNP162	Contig1322	1181	GABQ01076928.1	164	CTCATGGAGGATGATTTCCGCAAGAGGATTGGAATCCCGAGGAAGTGAAATATTACTAGTTTAGTTGGGCATTCTTCTTTCGTCGTGGAC[T/C]TCTAAGAGATGCTTAAATTCGGCTTTCCTGTGCCATCTTTTTGGCCTTTACTTTTACTAAAAATATCCTTATAATGTGTGATTATTTTCATGTATAAACGGGCAA	0.954	1	T/C
ESP	OLIVESNP343	Contig2854	89	GABQ01077017.1	52	TCAACGCAGAGTACGCGGGGACGTGCTAGGGTTTTTATTTGCATTTTCTTACCTCCCAATTCTAAAGCCCCCAAATCTGAATCAGGA[T/G]GTTAAAGTGACGGCGCCACCACCGTCCGCCTTGATTTAGCCACCGCTATTTCTTGGCCCTCTCTCTTTTACAATACACATACACAGAATTATACACCAATTTAATCTT	0.752	1	T/G
ESP	OLIVESNP351	Contig2905	447	GABQ01077047.1	422	CATTTTGTTGTGGCCCTTGCACATTTATCAACAAAAGCACCCACTGAATTTCGTATTCCTTGGGCTCTTTACTGCTTCTCTGAGTCTCAC[T/C]GTTGGCGTGACCTGTGCCAATACTGAAGGAAGAATTGTGCTCGAAGCCTTAATCTTGACATCAGCTGTAGTTG	0.969	1	T/C
ESP	OLIVESNP350	Contig2904	227	GABQ01077047.1	656	GTTTACTAGCCTAATTGTACTGGTTTTTACTGGTTTTATCCAGATGTTCTTCCCTCTTGGATCTACCTCTACTGCTATCTATAGTGCAAT[T/C]GGTGCTATAATTTTCTCTGGTTACATAATTTACGACACTGACAATCTGATCAMGCGCTTCACATATGAYGAGTACATCTGGGCATCTGTCACTCTTTATCTGGAT	0.654	1	T/C
ESP	OLIVESNP347	Contig2883	307	GABQ01077057.1	539	GCTGTATTGTCACAGGCCCGATATAATGACTCCCATCGAGGAGACTGTGAGGGCTATGAATTATGTGATTGATAAGGGCTGGGCTTACTA[T/C]TGGGGAACTAGCGAGTGGTCGGCTCAGCAGATCACGGAGGCTTGGGCAGTGGCGGAGAGGCTGGATCTCGTGGGCCCCATTGTTGAGCAGCCTGAATACAATCTC	0.828	1	T/C
ESP	OLIVESNP855	Contig9562	155	GABQ01077058.1	85	TTGGTTAGATCATTTGATTCAGCATCAGATCAGGACCTTAATTACATGGACTTCTGAAAATGTCAACTCTCATCGCGATCAGAGACGCCG[A/C]CCTGAACGGCAAAGATGGAGACTACTCTCCGGCGAAGGAGAAAGCTTCTAATAGAGGCGTATACAACGGCAGATTGCCGCTCCTCCACCTCCGCTTGCGGCTGTT	0.703	1	A/C
ESP	OLIVESNP482	Contig4294	475	GABQ01077074.1	392	TGTGCTCTTTTCGTTATTGTTGGTGATCAAATGGAGATAACGACTAATGGAATTTTCAAGAGCCCAGTGCACACAGCACTAACAAACTCC[A/G]ACAAGGCACGGCACACTATGGCTATATTCAGTACTCCAGAACCTGGAAAGGTGATTGAACCGCTGGGTGAACTTATAAGTGACAAAAGGCCAAGATTATACAAGG	0.95	1	A/G
ESP	OLIVESNP306	Contig2564	183	GABQ01077133.1	616	TGAGGCAATGGGGCTGGAAAAGGATGCTCTCACCAAAGCTTGTGTTGACATGGACCAGAAAGTGGTTGTGAATTTCTATCCAAAATGCCC[A/G]CAGCCCGACATCACACTTGGGTTAAAGCGGCACACAGATCCCGGGACTATTACTCTATTGCTACAGGACCAGGTTGGTGGCTGCAGGCCACCAAGGATGGT	0.94	1	A/G
ESP	OLIVESNP78	Contig11531	157	GABQ01077253.1	918	ATTTAATTGGGCTCATGACCAAAAGGTGGTAACCATATTCAGTGCACCAAATTATTGTTATCGATGTGGGAACATGGCATCTATCCTTGA[A/G]GTTGATGACTGCCAAGGGCACACATTCATTCAGTTTGACCCGGCTCCTAGAAGGGGCGAGCCAGATGTAACCCGCAGAACACCAGATTACTTCCTGTGATGCAGC	0.908	1	A/G
ESP	OLIVESNP211	Contig1786	198	GABQ01077255.1	520	TCATGGGTGGAGTAAAAACAGAAGTAAATCTTGCTGGCTTGCTAGCGAGACGCCTCACAGTGCAGTCTGCTGGCTTGCGAAATAGGAGTC[A/G]TGACAACAAAGCTCTGATTGTGAGCGAGGTAGAGAAAAATGTATGGCCGGCTATCGCCTCAGGAAAGATAAAACCCGTCGTGTACAAGTGTTTTCCATTAGCTGA	0.957	1	A/G
ESP	OLIVESNP735	Contig7502	113	GABQ01077288.1	2	GCTGGTAGATTATCAAGAAGATTGGCTTGTATCCACAGAGCAGACAGCAGTTGCAATATTTGGTCCTCATTGCACCTCAAAAAAGATTGT[T/C]CATTTTGATTCAAGCAAGATGGAGCAGTGGTTCTGTCAACTATGGAGCTTAATGTATGAATATTAGGAGAATTCTTGTGAGACCACCCATGCTTCCACTCTTCTT	0.92	1	T/C
ESP	OLIVESNP692	Contig6842	200	GABQ01077325.1	700	TAAGTACGATTCATGGGGTGTTTTTCTCCAATTAGGCGCAGTTGCTTTCGAGGCCACAAGATTGGTCATGATTCAGATTCTATTGACTTC[C/G]AAGGGTATTAATCTAAACCCCATCACTTCTCTATACTACGTTGCACCCAGTTGCTTTGTCTTTCTGTCAATTCCCTGGATTTTCGTTGAGTACCCAATACTGAAA	0.852	1	C/G
ESP	OLIVESNP125	Contig1240	169	GABQ01077391.1	163	ACTGCAACGACTTTAACGGACACCTTCGCCGAGAAAAACCCGAATCAGGCAAGTGGTTGATGGCCTGCAAGAGCTAGAGAGTTCTATCAT[A/C]CAAATCGCTGGTGACTGCTACCGTGCCCGCACCTTTGCTCGCTTTGCTCATCTGTTTGGGAAGAGGTACAAGAGTGCTGAAGAGATGAAGAGGAGGTATGAAATA	0.993	1	A/C
ESP	OLIVESNP124	Contig1237	265	GABQ01077391.1	1090	ATGGGGAGCTGACTGGGGTGACCATGGCTACTTTAAAATGGAGATGGGGAAGAACATGTGTGGTGTTGCAACTTGTGCCTCCTACCCTAC[A/G]GTTGCTTAAGTGTTATTGAATGAAGAGTGGAGTTGCTCAATGGAACGAGTAGTCTTGAACCTGTCTTGCTCAAGTTTAGTTTATCTAAGATTGTGGTATAGATTG	0.981	1	A/G
ESP	OLIVESNP191	Contig1556	1045	GABQ01077403.1	374	TGTAGCAGAAGTGGCATGTTGTTCCTCAGGAACGTTTGAGATGGGATACATGTGTGATCAACTGAACCCACTTACATGTACAGATGCAAC[T/G]AAGTATGTATTTTGGGATTCTTTCCATCCAACAGAGAAAACAAATAAGATCATTACTGATTATGTGCTCAAGAATAGCTTGCAACAGTTTTTTACTTAAGAACTA	0.905	1	T/G
ESP	OLIVESNP180	Contig1423	172	GABQ01077435.1	164	GTGAGAAAGGGAAGAAATGGAGAGCAAAGAGGAAGATGTACGAGTGGGAGCCAACAAATTCAACGAGAGGCAGCCGATTGGCACGGCGGC[T/G]CAATCCCAAGACAAGGACTACAAGGAGCCACCACCGGCGCCGCTTTTCGAGCCCGGTGAGCTGTCCTCATGGTCGTTCTACAGAGCTGGCATTGCCGAGTTCATA	0.687	1	T/G
ESP	OLIVESNP285	Contig2306	318	GABQ01077515.1	886	CTCCTTGATTGGTCCATGAACTTTAGTTTTACTTTTTTCGTGATAATGCATTCTGAAAAAACTTGCCACTGAGATTCTTGGCCCTACAGT[T/C]TTTGCCAATACTCTGTGGTAAATACTTTTGAACTTGGCATTGGTGACGAGCTCCATAAGGTCTCCAACATTTACAACTAGAGCTCCAGGCAAGTAAGGCACATCT	0.965	1	T/C
ESP	OLIVESNP515	Contig4534	990	GABQ01077547.1	967	CCTTCTCAAGGATGTTCCGGGATTGATATCGAAGAACATTGAAAAAAGCCTGACTGAAGCATTCCAGCCTTTAGGTATTTCTGATTGGAA[T/C]TCAATTTTTTGGATTGCTCATCCTGGCGGTCCAGCAATTTTGGACCAAGTCGAAGCAACATTAGCCCTAAAACCCGAAAAATTGCGATCRACTAGACATGTGTTA	0.957	1	T/C
ESP	OLIVESNP514	Contig4534	1081	GABQ01077547.1	1057	YTCAATTTTTTGGATTGCTCATCCTGGCGGTCCAGCAATTTTGGACCAAGTCGAAGCAACATTAGCCCTAAAACCCGAAAAATTGCGATC[A/G]ACTAGACATGTGTTAAGCGAGTATGGGAACATGTCAAGCGCTTGTGTGCTTTTTATCTTGGATGAGATGAGGAGGTCCGCCACCAAAGGGGGGATGAGTACCACC	0.982	1	A/G
ESP	OLIVESNP344	Contig2862	244	GABQ01077547.1	1222	GTCCGCCACCAAGGAGGGAATGAGCACCACCGGGGAGGGTCTAGACTGGGGTGTTTTGTTTGGGTTTGGACCGGGGCTAACAGTGGAGAC[A/G]GTGGTGCTGCACAGTGAGCCACTTAATTAAGCAAGCCAGGGTTTGATTTGGATTTGCTACATTGTTGTGTTGGGTTTTTGTGTGATTGATTGTTGATTGAATTTT	0.714	1	A/G
ESP	OLIVESNP606	Contig548	257	GABQ01077552.1	193	TCCACYATTACAGGAATTATCCTATTATGGATACTAATTGAAGCTTAACTCTGCAATGCTTACTGATACTTCACTTCACCACCTAACCAC[C/G]CTACCCCCTCTTCGTCATCTTCTTGACTGTACAAAATTTTCTTGGAGTGATTTGGCTTCAAACTTTCACCCTCCACCACCTCAATTCCACTCATCAGAACAGTAC	0.769	1	C/G
ITA	OLIVESNP1015	Contig3615	806	GABQ01077568.1	800	AAGAGTGTGGAAAAAGGGTGGAATTTGAATTTGGGGGAGCTGGCGAGGATTTGGAAAGGTGGGTGCATTATTAGGGCGGTCTTCTTGGAT[A/C]GGATTAAGCAGGCCTATCAGAGGAACCAGGGACTAGCTAATTTATTGGTGGACCCGGAATTTGCTCGGGAGATGGTTCAAAGGCAAGCAGCATGGAGAAGAGTTG	0.93	1	A/C
ESP	OLIVESNP873	Contig9922	91	GABQ01077568.1	1057	AACGCAGAGTACGCGGGAGGCTTCCTGCAAATCTTGTTCAGGCTCAGAGGGACTACTTTGGGGCACATACTTATGAGAGGATTGATCG[A/G]CCGGGATCATTCCATACTGAGTGGTCAAAACTTGCCCRGAAGGCCAGAGTTTAAYGCATGTATTGACAATTGAGGTTTGATTACTGCAATTGTTCTATATTGGGTGY	0.983	1	A/G
ESP	OLIVESNP872	Contig9922	198	GABQ01077568.1	1164	CTGAGTGGTCAAAACTTGCCCRGAAGGCCAGAGTTTAAYGCATGTATTGACAATTGAGGTTTGATTACTGCAATTGTTCTATATTGGGTG[T/C]TACTGAGGCATTTGTTTGAATTTGAGTTGTATCTTTTGACTAGGATTTCCTGCTAAGGCATGTT	0.915	1	T/C
ESP	OLIVESNP325	Contig2696	198	GABQ01077570.1	850	GGTGAACGCCTTCTCATCATTCTTGTGAAGAAATCGCTCCCATGACCTCTTTGGAAAGACAGCGTGGGTGACATAGGCACTCACTTTTGC[A/T]GCACCATGAGCTGCCAACACTTTCTGGCATTCAATTAGGGTTCCACCAGATTGCACCAAGTCATCGACAATGACAACATGACAACCAGCACAATCACCCTCTTTT	0.949	1	A/T
ESP	OLIVESNP327	Contig2724	165	GABQ01077582.1	946	TCCCCAAGAATTCTTTATRATCCAGTAAGGTTTATCCTTGAACCGTAGAGGAGCATAACCAGCAGCACCGTATCCAACCAGAAGAACCCC[A/G]TGATCCAAATGGTGTGCACAAATGAATGGACACGATACTCCTCCTATATATGTCTGCATCCAAACTGCATTGATTCCAACAGCAAGAGGGCCGTGCTTCACCAAA	0.911	1	A/G
ESP	OLIVESNP145	Contig12747	89	GABQ01077603.1	1142	ATCAACGCAGAGTACGCGGGATATGCAAATTATCAACAGCCACAGCAGTGATCTGCAATGGTCAGAATTCTTGGAGCTGTGGGAATT[A/T]GCTTTGATGTGTCCCTGATTAGCTTCACCAATGTATCCAGCTAGCATTACTGGTGGATAATGTTACTGAATTTGGTTTGTGTACTGGATGATGATGTGTTCTGCCATA	0.931	1	A/T
ESP	OLIVESNP163	Contig1342	231	GABQ01077608.1	1057	CATTCAAAAATGGCTACTTGAAACCAAACACAGGTCCACAGAGAAAACGATCGAACACAAAAGAAAGAAACATCACAATCAACGGACAGA[A/C]ACCATCATAGAACGACCAAAAGAACAGCAACTTCACAGGCCACCACGGAGTCGGAGGACAAGGTGAAGGGTAGACTCCTTTTGGATGTTGTAGTCAGCAAGAGTC	0.917	1	A/C
ESP	OLIVESNP176	Contig1401	92	GABQ01077614.1	165	AACGCAGAGTACGCGGGGGAAGAAGCACTCTTTACTTCGAAGATCGCTCAGAAAGGTGACAATGGCTGAACAATTTGAGATGCCGCGAGT[T/G]AAACTCGGTACCCAAGGACTTGAGGTATCAAAGCTAGGTTATGGTTGTATGGGGCTTTCAGGTGTCTACAATAATCCTGTCCCTGAGGAGGACGCAATTGCAATA	0.882	1	T/G
ESP	OLIVESNP354	Contig2910	278	GABQ01077631.1	321	AACCTTCTTCTTATTATCCCGCGAATAATACGGCATTTTCACCTCAGTTTCGAGTTCATGAAACCCTTTTATGCCTTTAATTACTTCATC[T/C]AGGGTGCTTACTGGGATCTCATGATTGATAATCTGGAAAAATCCCCAGCTTTCACAAGCATCTTTAACTTTATTAACGATTTCTTTACGCTTTGCTGCGTCATTC	0.961	1	T/C
ESP	OLIVESNP44	Contig10787	560	GABQ01077631.1	787	CACTTTTGAACTTGGCGTTGGTGACGAGCTCCATAAGGTCTCCAACATTTATGACTAGAGCTCCAGGCAGGTAAGGYACATCGACCCAGT[T/G]ATTCTTGTGGAGAACTTGAAGACCACCTATTTGGTCTTGTAGAAGTACAGTCAAGAAACCGCTATCCGTATGTTTACTGAGTCCTAATGTCAAATCTGGTTCGGG	0.567	0.5	T/G
ESP	OLIVESNP43	Contig10787	349	GABQ01077631.1	994	GTAATACCCCATCAGTGCCTCTGGTGTTTCGAGTCACAAGAATCTCTTCACTGGTGATTTCTCTGTAGATCGGTGGATTTTCTTCGGTCA[A/G]TAACTCCTTTATTGGTCCAAACACTTTATTTTTACTTTTTTCGTGATAGTGCAATCTGAAAAAACTTGCCACTGAGATTCTCGGCCCCACAGTTTTCGCCAATAC	0.956	1	A/G
ESP	OLIVESNP25	Contig1049	364	GABQ01077675.1	429	TGAAGTGATTCGTTCTGCAACTAAAATGATCGAGAGGGAAATCAATTCGGTAAATGATAATCCCTTGATCGATGTTTCAAGGAACAAGGC[C/G]TTGCACGGTGGTAACTTCCAAGGGACGCCAATTGGAGTATCCATGGACAATACTAGATTAGCCATTGCATCAATTGGGAAACTGATGTTCGCTCAATATTCTGAA	0.861	1	C/G
ESP	OLIVESNP27	Contig1050	260	GABQ01077675.1	951	TACGGTCAGCCWAGTTGCTAAGAAAACTCTAACAGTCGGTGTTAATGGRGAGCTTCATCCATCAAGATTCTGTGAGAAGGATTTGCTTCG[A/T]GTGGTTGATCGCGAATATGTTTTTGCATACATTGATGATCCCTGCAGCGCAACCTACCCATTGATGCAAAAACTCAGACAAGTCCTTGTTGAGCACGCGTTGAAA	0.915	1	A/T
ITA	OLIVESNP1009	Contig3408	585	GABQ01077680.1	587	CCACAAAAAGGTGTCTTGCTGTATGGACCACCTGGGACTGGGAAGACTATGCTGGCCAAAGCAATTGCAAAAGAATCAGGAGCTGTGTTC[A/G]TCAATGTGAGAATATCAAATCTGATGAGCAAATGGTTTGGGGATGCACAAAAGCTAGTTGCTGCTGTGTTTAGCCTGGCGCATAAACTCCAGCCGGCCATTATCT	0.97	1	A/G
ESP	OLIVESNP310	Contig2600	704	GABQ01077688.1	372	GAGGGTCTTTCTGCAATCATTCTATGGTGATCCCTTGTCCGACCGAACAACCCTGTTAGTAAAGTTGTTGAAGAGCTACAATGTAACCGT[T/G]GTCTATCAGTATACTCAAGATGGTTACCATGGTATCGAACTTCAAAACAGGACTGCTGCACAAGAGTTATACAACCATATGAAGCGTTTTATCTACTCTGCTART	0.675	1	T/G
ESP	OLIVESNP830	Contig9233	397	GABQ01077699.1	337	AATCATCTTCTGGTTTCGCAATCAGTTCGGGTGGAAATAGCATTTCGACTTCCATGGGTGTACTGAGAATAACCAGCCAAATGATACCCA[C/G]TCCTGGATTTAGTAATCCTAGTAATGATATGAATAATAATGCCAATTATCGGTCTTCCATGAACCTGGAGTCATCTAATAATGTGAGTGCATTTCCGG	0.935	1	C/G
ESP	OLIVESNP338	Contig2810	802	GABQ01077725.1	481	ATCGGATTCATTAGTTATGTCACAGTGGACAAAAGAGGCYGATGATTGTCCCAAATCCTTGCATACCTTCTCTCCCAAATCATCGTTGAT[A/G]TCTGCAATCATAACTTTAGCACCATGTTGGGCAAACAGTTTGGCGGTTGACTCGCCKATTCCATTAGCAGCACCGGTGATTAGTGCTACCTTGCCTTGGAGCCTT	0.951	1	A/G
ESP	OLIVESNP337	Contig2810	211	GABQ01077725.1	1060	AGATTACTCAAACATGCAAAACTTGGAATTCGCAACTGTGATGCCACCATCCACAAAAAGGTTGTGTCCATTCACAAACTTTGACTCATC[A/G]CTTGCCAAGAACATAACAGCTTCAGCCACATCTTCTGGCTTAAGAAAAACACCTTTGAGAATGGAATATACACTACCAAATCCTTCATCATCCATTTTGTAGAAA	0.943	1	A/G
ESP	OLIVESNP334	Contig2785	643	GABQ01077750.1	309	AATGAATGAGTGATAATCCCAGAATCCAACGGCATGAGCCACTGGCGTATTCCTCTTAGTGAAAAGATTCTCAAACTGATAGGTCTGAAA[A/G]TAATCTGTAATCGTCAAATTACAGCAGTAAATCGACAACCCTTTACACTCCCATCCTTTGTCGCACATTTTCTTCCCCTTCACCTTCTTCACTCTCAACGTCGGA	0.684	1	A/G
ESP	OLIVESNP333	Contig2785	397	GABQ01077750.1	552	ATAGTATTCGGCTCCAGGAGCGCATGGGTAGGTGTATTTAAAGAAGTCGTCACAATAAGATTGGCTTGGACTCATTTCCTTGTTGTAGCA[T/C]AGACCCCAAGCCAGTGGTCCACCAGTAGCCACCCCATAACCGCAGGTAGTTTTGCTGCCGACATGGCCAAGGAAAGCAGCCACCTCCTTCATCTGCATCAGCTTC	0.925	1	T/C
ESP	OLIVESNP864	Contig9699	97	GABQ01077769.1	875	ATCCCAATCTACTCTCTTCGGTTTTGAAGAAGGGTATGTGGGTCTTTGGATACCTGATGAGACAATTGTTCTTTGTACAACTGGAACATC[T/C]GTCCTAAACTCAAGAGATGTCCAGTGTACAGCATCAGCTTTTGCAAGACGAATTTCAACTTTTGTAGACATTACTTCATATCTACATTTTGAAGGAATWATCTTC	0.892	1	T/C
ESP	OLIVESNP345	Contig2875	409	GABQ01077775.1	988	ATCCAAAACAAGGAAGCGCAGCCCATCTCCTTTTGCAGACAGCCCTATCGAAAGAGGAAGTCCATCTCCCATTAGGGAGGAAATAGCGTC[T/C]GGGCAATATAGGTACAGTCCAAGTCCAAAGGCGTTGAGCAGAAGTCCAGCAAGTCCTGAGAGGGAAAGCCCTGCTGTTAGGAGGTACGATGACAGCCCTTATGGA	0.989	1	T/C
ESP	OLIVESNP239	Contig2006	365	GABQ01077782.1	1024	ATGGCATCTGAAGTTCCCCCTTCGAGTCTCTTCACAGCCACACACAAGTTCTCTTCTAACTTAGCCTTGTACACACATCCAAATCCTCCC[A/T]TACCCAAGATTTCACTTTCACTGAAATTGTTAGTAGCCGATTCTAACACATTGTAGTCCATTGTAGTTGCAGCAGATCCCTTTCTATAACTTGTCTTGAAAGTAT	0.945	1	A/T
ITA	OLIVESNP1016	Contig3651	296	GABQ01077785.1	382	GCCTCATCTAGATCCATCATCTGGCAGAATGAAAGAAGTCGTTGATTACAGAGTCCTATCTCCAGGAGACCTAGCCAACTCTGTGATGAC[T/C]GAAGGGGGATGGTCGGACTTCCTGTGCATGAGAAAGGAAGCTCAGCCAGCTCTGGATCTTGCACTTATTTTTGTAGGAGAACAGTTGCAGTCTCTGGATATATCT	0.915	1	T/C
ESP	OLIVESNP186	Contig1458	269	GABQ01077785.1	925	GTATTCTGAGGGCCAAATTCTCTCTGAACTTCTCAATTCTGTCGAGCAGATGGGTGCAAAATACACAGCTCTATATGTCTCTGATCCATT[T/G]AAGTCTATTATGTACCCTTCACACCGGGAACTAGAAAGATTTCTTGCTGAAAGTACTTTTGGAAATGGATCATCGAATTCAACAGTGTGTGATGGAGTTTGTCAG	0.895	1	T/G
ESP	OLIVESNP120	Contig12251	93	GABQ01077816.1	630	CAAGCTCATCTTAACTATGCCAGCATCAATGAGTCTTGAGAGAAGGGTTCTTTTGAGGGCATTTGGAGCTGAACTCGTTTTAACTGATGC[A/G]GCCAAAGGCATGAAAGGAGCTGTGCAGAAAGCTGAAGAAATATTGAATCGCACCCCAAATGCCTATATGCTTCAACAATTTGACAACCCTGCAAATCCCAAGATA	0.973	1	A/G
ESP	OLIVESNP47	Contig10840	120	GABQ01077829.1	349	AGACCCCATTGTTGCCCCAATAAACTTAGTTACATTAGGATGATCAAGTTTATGCCAAACTGCAACTTCTTGAGTAAAAGCTGCCCTCAG[T/C]GACGCAATTTCAGCTTCCGTCCTGTGGCCCTCTTCCCCCCAGTCCAACAGTTTAACGGCAACATCTTGGCCATCATAAATGCCACGGTGTACAGTCCCAAAAGTG	0.839	1	T/C
ESP	OLIVESNP453	Contig3889	275	GABQ01077847.1	539	TGGTATATTTTGTCTTGGATCTGGGGCTACAATTGTTCATGGAGTTCAAAACTTGTGGACTTCTCAGCCTCCTGAGCATATTGAGTATGC[A/G]GCTCTGGTGATTGGTGGCTCTTTCATTATGGAAGGTGCTTCTCTTCTTGTTGCCATCCATGCTGTCAGAAAAGGTGCTGCTGCGGAAGGAATGAATGTGAGAGAC	0.982	1	A/G
ESP	OLIVESNP157	Contig1298	612	GABQ01077855.1	529	TGTTGCAGTAATGGAGTGGACAGTTGTCATTAGACCCTCAACAATACCAAACCTGTCATGAAGAACCTTTGCCAATGGAGCAAGACAATT[C/G]GTAGTGCAACTAGCATTCGAGACAATATCGACATCTGGCTTGTAATCCTTCTCGTTGACACCAACAACAAACATGGGAGCATCCTTACTTGGGGCAGAAATGATG	0.961	1	C/G
ESP	OLIVESNP158	Contig1300	556	GABQ01077862.1	391	TTGACAGGCCTCAAGGACATGACCGTGGTCTGAATTCCACAGCTTGGTAGTAATAAAAAGTTCCTCCCTCTTGACAAGTTTCTTTTCAAT[T/C]GCTTCTGCAATTGCCTCACCTAATTCGGCTTCATTCTGATATTTAGCTGCGCAGTCAAAGTGACGGTAGCCTTTGTTGATAGCCTCGAGRATGAAGTCCTTCATG	0.964	1	T/C
ESP	OLIVESNP508	Contig4429	175	GABQ01077867.1	659	TTCATAGAGCCTCGCTAAAACCTTGCGATACTCGGAGATGAGGTAGCGGACATAATCAGGCAGAGAAAATTGTCGAGATCTAGCAGAAAA[T/C]GGCACCAAGTAGTAGTTGTTGACAAAGTCATTGCCACCAAGAGTAATGAGCACAAGGGCTTCATTCACTAGCCTTTGAGTTTCTGCAGGTCCAATTAGCCCACTA	0.91	1	T/C
ESP	OLIVESNP305	Contig2557	199	GABQ01077869.1	698	GCATTCTTCAAACCCTCCACGTCACCAACACTAGCAGTGTGATGAACAATGGATTCCTCTTCATCTACTTCCTCTGCTTCGTCTTCACCA[T/G]CAGCATTGTCGGCAGATGCAGCAGCTTCTCCTCCAACAGCAAATCCCATTGCTTCACCCAACTTCTGGAGAACTTCTTTGTCATTCCAGTACCTCATCATAGCAG	0.664	1	T/G
ITA	OLIVESNP1020	Contig481	684	GABQ01077882.1	671	ATGTCTTCTAGGTTGTGGTATTCCAACAGGCCTTGGAGCAGTTTGGAACACAGCAAAAGTAGAACAAGGCTCTATTGTTGCTGTTTTTGG[C/G]CTTGGCACTGTCGGACTTGCTGTAGCAGAGGGTGCAAAAGCTGCTGGTGCTTCACGGATAATTGGAATTGACATTGATAGCAAAAAGTTCGATACAGCAAAAAAA	0.953	1	C/G
ESP	OLIVESNP752	Contig7677	394	GABQ01077882.1	1013	GTCAACCTTGATTTCTTTCTTCATATATTTGTCAACAAGCCAAGGTACTTGAGAACGACTTTTAAAACCACCAAAAGCTGTACCCTTCCA[T/G]ACACGACCGGTAACCAGCTGAAATGGTCGTGTAGATATCTCTTGACCTGATGCTGCAACACCCACAATAACCGAGGTTCCCCATCCCTTATGGCAGCACTCAAGA	0.86	1	T/G
ESP	OLIVESNP29	Contig10531	108	GABQ01077908.1	662	AAAGCAAGATTTCTGTCAAGAAAGAGGCAGTAAAGTCACAAACTGATGAAAAAGGCAATGCTAAATCAGATTCTGGTGCAAACTTTGACA[C/G]CTTTAAAGAAAACAGATCATCTGATAGCACTGATTATTCAAGTGCAATCTTGAGTGAAGAAATCAACAATAGCCCGACTGCAGCTATTTCATCGTCGACCGAGAA	0.953	1	C/G
ESP	OLIVESNP808	Contig8727	887	GABQ01077917.1	500	TTATGAGTGCACTGGGGTTCCAGCCCTGCTCAATGAAGCAATTGAGGGTTCCAAAGTGGGACTTGGGACAATAGTACTGATTGGTAGCGG[A/G]CTTGATTTAAGTGGAGAGCTCAAATACATTCCCCTCTTGTGTGGTAGGACATTGAAGGGTTCCAYTTATGGTGGAGTAAGACCTCAATCGGACCTCCCTATAATA	0.927	1	A/G
ESP	OLIVESNP809	Contig8728	124	GABQ01077917.1	1325	TCCCATTTGCAACCAGGTATCCACCATGACTAGAGGCAATCCAGGAGTAATTACATGCAAAGCTGCAGTGGTATGGAAATCAGGAGACCC[A/T]TTGAAAATAGAGGAAATACAAGTGGATCCTCCCAAATCCTCTGAAGTTAGGATCAAAATGCTTTGTGCAAGTTTGTGTCACACTGATTTTCTGTGTCGCAATGGA	0.969	1	A/T
ESP	OLIVESNP472	Contig4112	200	GABQ01077924.1	1019	TTGCAGCATACCCATCCTTCGCTGCCTCATTATGATTCCACCGAGTGGGATTGGTTACGCGGAGCTTTAGCAACTGCTGACAGAGATTAC[A/G]GGATTCTAAATAAGGTATTCCACAACATAACGGATACTCATGTCGCGCACCATCTTTTCTCAACAATGCCACACTATCATGCAATGGAGGCAACCAAGGCAATCA	0.861	1	A/G
ESP	OLIVESNP11	Contig10266	195	GABQ01077928.1	901	CATATTTGATGTCAGCCACAACCAACTATCAAGAAATATCCAGCAGAGTGAATTCTCGGTGAATGCTGCCCATGATGTGAACTTGCATCA[A/G]TTTTCCGCGTTGAAACCTTTTTGCAAAACTCATTTTACGTCTGTTGGTCAGAATTATTTGGATGCTACCTCGACGCAGCGATTTCTTGGTGGAGTTCCTCTCTTA	0.879	1	A/G
ESP	OLIVESNP38	Contig10701	169	GABQ01077938.1	1157	GAGAAAACAGGGATCGGTGCACGTGACTTTGCCTGAGGATGCAGTTGAAGGGGTAGAGATTGCAAAGACTCTAGAATCTGAATTAGAGAA[A/T]TTTAAGAACCTCGATGCATGTTGTGACTCAGTGAAGGACCTGAGAATTGATAATGGTAAGTCATAGAAGATCTATTTATCTTGTGTTAGTAGGTGCTAAATCACA	0.868	1	A/T
ITA	OLIVESNP988	Contig2875	424	GABQ01077939.1	405	TGATTCTCCTGTCCTCGATCTCCTCTTTCATGCCGCTCAAGTTCATAGACATGCTCACAACTTCAGGGAAGTGCAGCAGTGTACTCTTCT[A/T]TCTATTAAGACTGGTGGGTGCAGTGAAGATTGTTCATATTGTCCCCAGTCATCCAGATATAATACTGGCCTGAAAGCACAAAAGCTTATGAATTCGGATGCCGTT	0.938	1	A/T
ESP	OLIVESNP322	Contig2690	425	GABQ01077949.1	1256	GTTTGTTATTGACATTGCAAAATCATTGAAGGCGGAGTAAAACCAGCATCAGAGTTTCATTTAGTTTGGCTTCATTAGGAAATTATGTGC[T/C]ATTGTCTAGGCAAGAAGAATGCCAGGAATTTATTCTTGTGGCCTGTTTTATTTGTCGTTTRTCATTATACTATTTTGTGATAATGTGGGATACTTAAAAGTAGCG	0.963	1	T/C
ESP	OLIVESNP323	Contig2690	487	GABQ01077949.1	1317	TAGTTTGGCTTCATTAGGAAATTATGTGCYATTGTCTAGGCAAGAAGAATGCCAGGAATTTATTCTTGTGGCCTGTTTTATTTGTCGTTT[A/G]TCATTATACTATTTTGTGATAATGTGGGATACTTAAAAGTAGCGTGATTTTGGGTATGTGCTGTATGCATAATACTCCATGATTGTGGTTTGCATGAAGCCGTAT	0.892	1	A/G
ESP	OLIVESNP76	Contig1149	213	GABQ01077957.1	247	CGGAAATAGYGACGAAGTCGTGTCTGTGGAGCTTCCTGCACCTGCTTCTTGGAAAAAGATGTACATTCCAAAGAAGGGAGGTACACCTAG[A/G]AAGAATGAGATCTTATTTATTTCTCCCACTGGAGAGGAGATTACTCACCGTAAACAGCTGGAGCAGTACCTAAAATCACACCCAGGAAACCCTGCTATAGCAGAA	0.885	1	A/G
ITA	OLIVESNP922	Contig1776	63	GABQ01077957.1	496	CCATCCACTTCTGCTTCCTGCATTTCAACTTCTTGCTTGCCCTCATTTTCTTCTTTTCCAGC[A/G]TCACTCTCTTTTCCCTTCTTTGTACCTGAAGATTTCCTGCTACGTTTCTTGGGTGGCTCACTCTCTTTAGAMGGAGGTGTTGCTTTGACCTTCTCACTGATCCTAGCTGATCTTCTCGGAGTCTCACCAGTGC	0.977	1	A/G
ESP	OLIVESNP698	Contig689	113	GABQ01077962.1	96	AGGAAAACAAAGAGATAAGATTTTGTAAATTGCCATTTGTGTGTCAAATTTTAGCAGCAAAAATATAGCAATGGCCTCAGCATCGCTCAT[T/C]AAGTCATCTCCTGTTCTTGATAAGGCTGAGTTTGTTAAGGGTCAGTCCCTTCGCCAACCCTCCGTCTCCGTCGTCCGGTGCCACCCGAATGCGGTGACTTCGCTC	0.968	1	T/C
ESP	OLIVESNP696	Contig6887	1649	GABQ01077968.1	229	AGCACAAAATTGAGAAACGCAGAGAGCACAGAAGCCTTGAACTTCCTCCTTAACTGAATCGTGGACCTAATCGCCCTAACAATCCTCCGA[A/C]CCTCTCGTGAATAGGCCCCCATCTCAATCAAGGACACTATCTCCTTCAATTGCTGGAAAGTGGAGGGAGCAGCGGAGGACACGGGGTTSGAGGGGGCGGACTGCT	0.721	1	A/C
ESP	OLIVESNP695	Contig6887	1346	GABQ01077968.1	527	AAGTTCATAGCTGAGAGAGTAGTAGAAGTAGAGTCTAGCTGCTATGACATCAACAGTTCGCCTATTCAGATTCTTTACCCGTGCAATGCC[A/T]GCCGAAGAACAGGCTTTAGCCTCACTGTATCTCTTCTGATCAATCAGAAATATTAGAACAAGTACATAGCAATAGATCTCAAGCTCTGGCAAGGAGTGCTTCACA	0.819	1	A/T
ESP	OLIVESNP697	Contig6887	967	GABQ01077968.1	899	TCTCTCKGGAATCTCTCCCAGTAGTAAGCGAACAATAACAGCCCACTTGTTGCATTGAACTCGGAAACCAAGAGCAGAAACAGGTGCTTT[A/C]CGTGCAGCTTGGAGAAGGGACTCTTTAGCATCAGTGTACTCCAACTGAATTGTCCTGATCTTTCCAAGATAAAAGAGATACCGGCAAAACTGCTGATTTGAATGA	0.883	1	A/C
ESP	OLIVESNP376	Contig318	674	GABQ01077978.1	672	CATTCTATTGGTAATTGATGATATTTTTGACACATATGGCAAAATGGAGGAACTTGTTCTTTTCACTGAAGCAATTCAAAGATGGGATCT[T/C]GATGAATTGGAAACTCTTCCACCGTACATGAGAATATGTTACATGGCTTTATACAACACWACCAATGAAATCTGCTACAAAATCCTCAAGGAGTATGGATTTTGC	0.933	1	T/C
ESP	OLIVESNP377	Contig318	734	GABQ01077978.1	732	TTTCACTGAAGCAATTCAAAGATGGGATCTYGATGAATTGGAAACTCTTCCACCGTACATGAGAATATGTTACATGGCTTTATACAACAC[A/T]ACCAATGAAATCTGCTACAAAATCCTCAAGGAGTATGGATTTTGCGTCCTTCCCTACCTTAAATCCACGTGGATAGATATGATTGAGGGGTTTATGGTAGAGGCA	0.894	1	A/T
ESP	OLIVESNP378	Contig318	888	GABQ01077978.1	885	ATCCACGTGGATAGATATGATTGAGGGGTTTATGGTAGAGGCAAATTGGTTCAACGGTGGACATGGACCAAATTTGGAGGAATATATAGA[A/G]AATGGTGTTTCAACAGCAGGAGCATATATGGCTTTGGTGCACCTATTCTTTCTTATAGGGGAAGGAGTTACAAATGAGAATATTGCTAAATTGTTGAGAAAACCA	0.99	1	A/G
ESP	OLIVESNP383	Contig320	240	GABQ01077978.1	1113	TCTTCGTCTCTGGGATGATCTAGGAACTGCCAAGGAGGAGGAAGAACGAGGCGATCTTGCATCATGCATGCAGATATTAATGAGAGAGAA[A/G]AACATAGATTGTGAAAACGAAGGCAGAAATTATATTCTGAAAGCTATAAACGGCCTATGGAAAGATCTGAACGATGAACTGATTTCACCAAATGCAATGCCATTA	0.927	1	A/G
ESP	OLIVESNP384	Contig320	351	GABQ01077978.1	1224	AGGCAGAAATTATATTCTGAAAGCTATAAACGGCCTATGGAAAGATCTGAACGATGAACTGATTTCACCAAATGCAATGCCATTAGCCAT[T/C]ACCAAAGTTGCATTAAACATGGCTAGAGCTTCTGAAGTTGTTTACAAGCATGAAGAGGACTCCTACTTCTCCAGCGTCGATAATTATGTACAGGCTTTGTTCTTC	0.909	1	T/C
ESP	OLIVESNP441	Contig3797	314	GABQ01078001.1	966	TCAGATGGATGGCTTTGATCAGACAGTTAACGTAAAGGTAATTATGGCAACTAATCGAGCCGACACTTTGGATCCTGCACTAGTGCGTCC[T/C]GGAAGGCTGGACCGGAAAATTGAGTTTCCTTTGCCTGATAGACGTCAAAAGAGGCTTGTGTTTCAGGTTTGCACCTCGAAAATGAATTTAGGTGATGAAGTGGAT	0.83	1	T/C
ESP	OLIVESNP367	Contig3085	232	GABQ01078007.1	796	CCAGGTATTTCCTGTACAAGGTGGATCTGCTAAAGTTACGCCTAAGGAACTTTGCAACATGCTGAACGGACAAACACAAAATTGGAATCA[A/T]AGCAAATTTGAGGCACAGATTTGAAGTAACAAAGGTGAGGCAGTAAATGGAGTAGATAAAATCTTTGGTAACTGCCACTGATTGAAACCAAA	0.936	1	A/T
ESP	OLIVESNP837	Contig9303	247	GABQ01078013.1	408	CGTGGCAGTCCGCGCCTGGTGTCGTCGGTCAAGCTGTTAAAATCGCCATCAAGGTTGGATACCGCCATATTGACTGTGCTCGATCCTATA[A/G]AAACGAAAAGGAGATTGGTTCAGTTTTAAAGAAGCTGTTGGATGATGGAGTTGTGAAGAGGAAGGATTTATTTATTRCCTCCAAACTCTGGTGTGCCGATCATGC	0.928	1	A/G
ESP	OLIVESNP807	Contig8726	159	GABQ01078045.1	407	TGAAGGAGTTGGCATGATAGAAAGTGTGGGAGAAGGAATCACAAATCTGAAGGAAGGAGATGTAGTGATGCCACTCTATCTGGGAGAATG[T/C]GGGGAATGTCTGAATTGCAAATCCGGGAAGACAAATTTATGCCACAAATATCCCTTAAATTTCACTGGCCTAATGCCAGATGGCACATCAAGAATGCACATTGGA	0.906	1	T/C
ESP	OLIVESNP806	Contig8726	1042	GABQ01078045.1	1266	ATTAACAAGGCATGGGAATATCTGAAGCATCCTAACTGTGTTAAAGTTGTTATCAAATATAACAACGAATGATCTTCTCTTGTATTGATA[A/T]AATGTTATCATCAAGCAGTACTCGTGTGTGCTTGTTTATCAAGGGGTCCTCAAAAACTACGTTATCCTTTAGAATTAATAAAGAATGGAGAAAATTAATGAGAGA	0.861	1	A/T
ESP	OLIVESNP314	Contig2616	658	GABQ01078058.1	921	ATCAAGTCTGCCGAGGTGAAGAAAAGTGCTTGAGTTCAGTATCACTCGTGTGGTGAATTTTTGAGGCTTTTGCAAGGGGAGTTATAATAA[T/C]CTCTATCCGGGCCCTACCTGGATTAACTTGTGCATTTATACTTTCGACTGCACTGAAGTTGTCCTTTGTTGTTTAAATAAATATACGCTAAATCGTATCTACTCG	0.981	1	T/C
ESP	OLIVESNP273	Contig2197	68	GABQ01078169.1	172	CTTTGGTACAAGTCTCGCAGGCAACTTTGCTATCGGGATCCTGTTCGAGGCAGGCATCAAGCACTGC[A/G]TCTGATATCTGATCACAAAGCTTGTCAGGGTGGCCCTCATTCACAGATTCGGAGGTGAATAGGAAGGTGTCCATGTTTTCAACCTCAAAGATGAACCCAACAGMCGACAGAGGAGAGTTTCTTGGGTA	0.964	1	A/G
ESP	OLIVESNP53	Contig10964	267	GABQ01078192.1	174	CTTGCCGGAGTGGAGATGGTACTTAAGGATGTCGGTTACCCGGTGAAGCTTGGTAGTGGCATTGCAGCTGCTTCTGCATACTTATCCAAT[A/T]CTACTCCCTTAATCCCTTCGAGGATTTGATTCAAGAATTTAAAAATGTAACTATTTCTCCTCTTACCATATGGGTTCTACTGTAAAAATTGCACAATCCCCTCAT	0.937	1	A/T
ESP	OLIVESNP339	Contig2816	459	GABQ01078195.1	865	CAGYCATCAATTATTGGTGGCCTGGTTTTCCTTCAAACTTGTCCAAAGAAGCCTATGATCAGCAGCTTCCACAAGATCGATGGGCTCTCC[A/G]TGTTTCTCACCACATGCCATGGCTTACCCACTGGTGGAACACTCAAAAATTATTTCCGCGTCTTAGTCTTGTAGATCACAACCCAGCAGTTTTCTCCCACCAGGA	0.832	1	A/G
ESP	OLIVESNP340	Contig2816	654	GABQ01078195.1	1058	GGACAGAGAACTTATGCCTAGGATTCAATCTATGGTGGGGGAGTATCAGGCACAGATTAGACAGCAAGGAGATTTTGTATCCCTTCATCG[A/C]GATTTGATGATTGGATTTGGGACCTGGGAATTTGATCCTACGGATCTGGAGAACCCCTTTTTAGAAAGTGAAGGTTCGGTTCACTTATGGCAGGGTGATGAAGAT	0.968	1	A/C
ESP	OLIVESNP575	Contig5140	118	GABQ01078202.1	633	GAATGGACTTTCCCCAGTGGAGACTCAGTCTGATGGCTGCCTGCCCCTTTCCAACTCAATGGAAAGTCAATGTACTTCAGAAGAACCAAG[A/G]TCTTCACATAGTGGCCATGCAACTTTGTTTACTGATACGAGATGTGCAGATATTTCACTGTTTCCTGAAAGTCACGTAGAGTTAAGTGAGTACACAGAAGAGAAG	0.99	1	A/G
ESP	OLIVESNP845	Contig9430	333	GABQ01078213.1	1099	TCTATTGATTTCTAATTTCTTGTAAGTAGAAATTTTGGTTCTTTCGTCTATGGTGCTCTTAATTTTGGGCCACCAAAACATTTGACACAA[A/G]CATAAATTGCAGTTGGTCAGTAATTAGGCTGACATTTTAGTTGGAAAAAAAAAAAAAAAANAAAAAAAAAAAGTA	0.986	1	A/G
ESP	OLIVESNP328	Contig2727	149	GABQ01078258.1	262	GAACAAGCATACAGTAATCTCATCAAGATAGAATTATTCAGTCCAATTCAATTCCTATWTATCGTGCCTTGCCTGGAAATCCTTCATGAA[T/C]GCGACCAATTTCTCGACCCCAGCCAAAGGCATAGCATTGTATATTGAAGCTCTCATGCCACCAACCGACCTATGCCCCTTCAACTGCACCATCTTCTCCTTGGCT	0.765	1	T/C
ESP	OLIVESNP742	Contig7534	183	GABQ01078266.1	320	GTTGAGAATGTTGAAAATTACGTTCAGGAAGTACCACATGAAGAAGAAGAACCCGGTGACAATAGCCGGGTATTTCTGGAAGAAACCGAC[A/C]GGCCCGGATGAATCGCTTCCCTCGGCCGACGAAGAAGCCGCAGCCGGGCATGGAGGTAAATACTCCCTTTTAGTCACCGGAGAAACCACGGTCGCAGCGGAAGCY	0.848	1	A/C
ESP	OLIVESNP295	Contig2421	807	GABQ01078266.1	1281	TTGCTGGAGTTGCAATGTACTCCTTCATTAAGGCCAAGATTGAAGAAGAGAAACAACAACTGAAAAAAGCATGAGAGCAGAGGCAGGAAC[A/G]TGGAAGAAATCTCAGTGTACATKTCAATATTCTTACGAGACAATTAGTTCCTTTTCTCCGTTGTGTTGTTCTTCGATCAATTTTCTTGAATTTCGTATAATTSAT	0.762	1	A/G
ESP	OLIVESNP235	Contig1987	839	GABQ01078282.1	130	GAATTAGAGCCTTCATCCTGAGACTGAGATGATCTCCTTTATCGTATTAACTAAACAGCCTCTCGAATCAAAGCAGATCTGGGGCGAATT[A/G]AGAAGCAAGTCAACTCCGAGTTCAAGTCAGAAATTATTTTCTTTTCTTTCCCGCACTTATTGACAATCCCCAACGATTGGTTGTATCGTCAGGGTGTCTCTATTC	0.889	1	A/G
ESP	OLIVESNP9	Contig10165	185	GABQ01078300.1	143	TATATTCTTCATTCTGGTCAGATTCTGTACTTCAAAATTTCAAAAGCAACCAACTGACTGCGAATCTAAGCATCCAGGACTGGGATCGCC[C/G]TGATTGTTCATCTACCTTTTAGTGAATGTTTGGTAGGTAGCATGGGACTAACGGGAGAAGTAGCAAAAGGATGCAGGCAGAATAGGCAACGATTCACTTTGAATT	0.944	1	C/G
ESP	OLIVESNP437	Contig377	709	GABQ01078317.1	513	ATAGCACTGTGGGAAGAGGAATATCCTCCTWCCAGAATCAGAGATGAGAACGTTGTAAGGAATGTTGTTATCTTGCAGACAGATGCAAGA[A/G]TCAGAGACAACATTGGATAAATCTTCCAGCGTTTTTCCACCCTCAAAAACAAGACCTCTAACGGGATAGTTCACAATGTTAGAGATTTTCACCCCGCTATTTGTA	0.848	1	A/G
ESP	OLIVESNP662	Contig6361	139	GABQ01078318.1	114	ATCACCGCAACAAAGAAAGAAACTCACGAGCAAAAACATGGCAACTTCAGCAATCCAACAATCTGCATTTGCAGGCCAGACAGCCTTGAA[A/G]TCCCAGAATCAGCTCATCAGAAAGGTTGGCAACCTCGGAGGTGGCCGCTTCACCATGAGACGTACTGTTAAAAGTGCTCCCCAGAGCATTTGGTACGGACCTGAC	0.815	1	A/G
ITA	OLIVESNP917	Contig1633	330	GABQ01078318.1	1084	AGTAACAATGGCCTGGACGAAGAATCCAAACATTGAGAACATAGCCAGTCGTCCATTCTTGATTTCTTTTACCTTCAATTCGGCAAATGC[T/C]TCAGGATCATCTGCCAACCCAAGTGGGTCGAAGGCTCCTCCAGGGTAGATTTTGTCGAGCCCCTCACCAAGTGGGCCCCCACCAACTCTGTATCCTTCAACAAAT	0.834	1	T/C
ESP	OLIVESNP202	Contig1684	549	GABQ01078328.1	289	AATTCCAATATCAAAAGTACTTGGAGAAGGCCATATCATTTCCGTGGAGTTATGCACATGTTGGAGTTGAATTGCCATTGGACCACACCC[A/G]CTCTCCATTTCTAAAGAACAATAATGATATGAGATGTGCACATAATCTTGAGGCCCACTTGCATTTAGTGGATGGCTACCATGGAAAAGACAGGCGATTTTGCTT	0.959	1	A/G
ESP	OLIVESNP32	Contig10576	61	GABQ01078338.1	1074	GTATCCATGCCCAACTCACCCATCATGGCTGCATAGTTCTAATTTGTTGCTTTGTAGTCC[A/G]TAGGAAGCTGCATGGACTGCGGTGTAGACACTTCAGGTAACATCCCAGCCGGGGCAGATGCCATGGACTGGTACTGAGCAGCCAACTGAGGTGGCAGAGGCTGAGTGTAGTATATTTGGGCTCGTGAAGGGTCAG	0.966	1	A/G
ESP	OLIVESNP670	Contig6535	138	GABQ01078363.1	1342	AAATGTCAGCTACTTTGAATTCTCCGCTATCCTGTGCGATCTCATCTTCCTTCACTCTTCAGGAGAGGAAATTGCGATTGGCCGCTCAAT[T/C]GGCAAACACAAGAATCATATTTAGGCCTCGTCGATGTTTTCCTTTAATCCGAGCTTCTAGTGGTTCCTCTTCTTCTCTCGACACCGGTTTGAGCACTGAATTGGA	0.942	1	T/C
ESP	OLIVESNP786	Contig8396	190	GABQ01078370.1	285	TTAAGGGCTACACATACTAAGTGCCAGGTTAATTCACAAGTCAACCCGATATGGTCGAGTAATTTTGATTAGTGCTTAGTTTCTCTCTTG[T/C]TAGGAAGCAATGGAAAAGCCCGTCGCTCTATTATTTCCTTATTTAATATAATGCGGTTGAATAATAAATAAGATGTGAGAAGGATTTATCTGAATTTCYACCCTT	0.959	1	T/C
ESP	OLIVESNP876	Contig999	245	GABQ01078370.1	816	TCAGCGCCTGGAGTTACCATGCTAGGTTTAAGTAGAATGCCTTCAAAGACGACATTGTTCTCTGCCAAGTAGTAGAAGACTTCTGACCAC[A/C]CACGCTCTGCCACTTCAAGTGTCCTCTCAATTGAGTGGTCTCCATCCAGAAGAATTTCAGGTTCTACAATGGGCACAAGACCATTGTCCTGAGAAATAGCAGCAT	0.987	1	A/C
ESP	OLIVESNP766	Contig799	364	GABQ01078394.1	582	CCAGGTGTCGACTGCTGTTGTGGAGCCTTACAACAGTGTTCTCTCAACTCATTCCCTTCTTGAACATACAGATGTGGCTGTGATCTTGGA[T/C]AATGAAGCCATTTATGATATCTGCCGGCGGTCTCTAGATATTGAGCGGCCGACCTACACCAATTTGAACCGTTTGATTTCTCAAATCATATCATCCCTGACCACT	0.975	1	T/C
ESP	OLIVESNP814	Contig894	362	GABQ01078402.1	811	GCTGCAAAAGAATCTCAAGGGAACAAATTACAACCTCTATGTTCACAGTTACTTGAAATACGGTAGCAAGGCAGCTCGAGCTGAGATTTT[T/G]AAGGCTTCTAGAAACTCCACGAATCCTTGCATTTTGGAGGGATATGAAGGTACCTACACATATGGAGGAGTTGTTTATARAGTATCAGCTCCTCGAAAAGGTRCA	0.905	1	T/G
ESP	OLIVESNP190	Contig1536	124	GABQ01078422.1	1272	ATTAAAGATAACATTCCAACACAGAAGTACGCGGGAGATGTTAGTTACTTTATCTGCACAAAACCCGGTAGAGGTCCAGTACTGCTAACC[A/G]ATGAAAGTCAAGCTCTTCTTGACCCGAAAACTGGGCTCCCCAAGTAAAGAGGGACGAATTCTGCTTTTTTGGGTGTATTTTCTTACTAAAAACTGRGCATTTCGT	0.954	1	A/G
ESP	OLIVESNP640	Contig6030	199	GABQ01078435.1	761	TTGAGGCGCCTAGCATCCTACGGCTGTAAAATTACAGTCGTTCCTTCTACATGGCCTGCCTCTGAATCTCTAAAGATGAAACCTGATGGA[T/G]TTCTATTCAGCAATGGTCCTGGAGACCCGTCGGCTGTTCCTTATGCTGTTGAAATTGTCAAGGAAATAATTGGAAAAGTTCCTGTTTTTGGTATTTGCATGGGAC	0.969	1	T/G
ESP	OLIVESNP542	Contig4801	342	GABQ01078448.1	812	TGTCTTAGGACCATACTCAATCGCGCACAAGAAGTTAACATAATCGTTGTTTGTCAAGTCATAAACAAGCCCTGGATCCATTGCTAAATC[A/T]AGATTCAAATGTCCAGCACCAAAATCATATGGAGTGGCTGGTTTTCCAGTTGATTCATCGATCATTGGTTTGAACGAATTATCAATCAAACTCGAAGTTGTCATC	0.842	1	A/T
ESP	OLIVESNP832	Contig9272	183	GABQ01078457.1	104	TGACTCTGCTCAGTGTAACTATATAACTTGTCGAATTCTTGCTTGTTCAGTAGTCACATGGTGTCTGTGATTCAATAGTATACCCGTATT[T/G]GAATTACCTAAGTTCTGAATTCACAGACATTGTGAAATTATAACATTTAGAACAAAAAAAAAAAAAAAAAANAAAAAAAAGT	0.76	1	T/G
ESP	OLIVESNP604	Contig5478	131	GABQ01078515.1	1017	CTCAACCTCGACACTACTRATGTTTTCGCCTCCTGATATAATTATATCCTTTGATCGATCTTTAATTTCTATATAACCATCTGGATGCTT[A/C]ACACCAAGATCTCCAGAATGAAACCAGCCACCAGCAAAAGATTCTTCATTTGCCTTAGGGTTCTTCAAGTAGCCCTTCATTAACAAGAACAATTGCCCCGGAAAA	0.959	1	A/C
ESP	OLIVESNP605	Contig5478	59	GABQ01078515.1	1089	TGAAACTTTCAAATATTGCCGGGTGTTGATATAGAATGTTCTCAACCTCGACACTACT[A/G]ATGTTTTCGCCTCCTGATATAATTATATCCTTTGATCGATCTTTAATTTCTATATAACCATCTGGATGCTTMACACCAAGATCTCCAGAATGAAACCAGCCACCAGCAAAAGATTCTTCATTTGCCTTAGGGTTCTT	0.814	1	A/G
ESP	OLIVESNP195	Contig162	156	GABQ01078528.1	181	AAATCTGATGGGGGAAGAGAAAATGCATTTTCTTAAGCAATGGAGTTAAGCTCGCCATAATGGTGGTGACATCCATGCATTTCGATCACC[A/G]TCTCTTCTCGAGTCTGCATATTTGTTCACGAGCAACTGCAGTATCAAAGCTCGCTCTTTGATGTTACTAATATTAATCACATTTGATGTTTCTGTAAATCCTCCT	0.986	1	A/G
ESP	OLIVESNP691	Contig6820	176	GABQ01078557.1	832	GGGTCGGATCCAATTCAGCAGCACATTCGGGATCTTGAGAGGCTGAGAATTGAGGAGCAGCAGGGATACAGAAGAAGAAACGATGAAAAT[C/G]TCGCAGGAGGATTTGCCGGAGGCGATTATTACAAGATGCCGGAGAAATTGCCTCCAGTTTCCGTTCCCAGTGGCCCTCCTGGATACTGGCCGGAGAAGCAATTTG	0.93	1	C/G
ESP	OLIVESNP583	Contig5179	201	GABQ01078566.1	1357	CTTCTGCTGCTTCAGCTTGATAAAATCTATCCAATTCACCCGTCCGAACCCTATCACACAATATCTAACATGTAGTCGTGATGGGAGCGG[T/C]GAAGATGGATCTGTATGTATAGTTTCCTGATCTGGATGTATAAGACTTTTGATCTATTGTAACTAGATTATTCTAGAGGTGCCTAAAGGGTATCGAGTGTGTCCA	0.928	1	T/C
ESP	OLIVESNP134	Contig12584	227	GABQ01078586.1	67	CAAGAAAGCGAACTCGTGCACAAAGTTCTAAAATGACAGAGAGTGAACTGGAGGCTGATCATAGTGAAGTACGATCTGAAAGTGTCATAG[C/G]AGGTGGCATCAAGAAGAGGCGCCAAACAGGTGCTCCAGCTGTGCAAAATGTTGGCGAGAAGCGTTACAATCTACGGCAACGGAACCGCAAGAATGTTGGCACGGA	0.982	1	C/G
ESP	OLIVESNP103	Contig1198	239	GABQ01078593.1	1021	TGTCAGGAAAAATGAGCTGAGAAACTTGTGGAGGCATGTTTRGAGGAGACGACCCTCAAGAAGTGGCGATATTGGACTGCCAGATGAGAG[T/C]GTTCAGCAACGAACAGAAGCCACTGCAGAGAATAATGCTGTCAGTAATAATTCCAGCGGTTCAATCTTAAACATTCAGAGGAATAGGGAATGCATTGAGAAAGGA	0.938	1	T/C
ESP	OLIVESNP534	Contig471	569	GABQ01078598.1	93	AAAAGGGTGACAAAACATGGCAAATTGCCTTTGGATCAGGTTTTAAATGTAACAGTGCTGTGTGGAAAGCACTGAGGAGTATTAATCCAG[A/C]CAAGGAGAAGAATCCATGGATGGATGAAATTAATGATTTCCCTACYGAGGTTCCAAGAATTGCCACCATTAATTCTTGAAAAAAATATTATAATTCTTTTTTNTT	0.982	1	A/C
ESP	OLIVESNP533	Contig471	470	GABQ01078598.1	191	TATGGAGCCATCAAGAATGACACTTTATAGATTTGGTAACACTTCTAGCAGTTCAYTGTGGTATGAATTGGCCTATTCTGAGGCTAAAGG[A/G]AGGATTAAAAAGGGTGACAAAACATGGCAAATTGCCTTTGGATCAGGTTTTAAATGTAACAGTGCTGTGTGGAAAGCACTGAGGAGTATTAATCCAGMCAAGGAG	0.955	1	A/G
ESP	OLIVESNP531	Contig470	1073	GABQ01078598.1	611	CATTTTCCGGATGGGAGGAGCAGCGATCCTACTATCGAACAAGTCATCAGATCGTAGAAGAGCAAAATACCAACTAACGCACACAGTTCG[T/C]ACCCACAAAGGAGCTGATGATAAGAGTTATGGTTGTGTGTTTCAAGAAGAAGACGAATCGAAAAAAATTGGCGTAGCATTG	0.919	1	T/C
ESP	OLIVESNP532	Contig470	971	GABQ01078598.1	713	TTTACAGGTGAATCCCAATTCCTATGCTCTGGTAGTGAGCATGGAGAACATAACCTTGAATTGGTACTGGGGCAACAACCGATCAATGCT[A/C]GTCTCGAATTGCATTTTCCGGATGGGAGGAGCAGCGATCCTACTATCGAACAAGTCATCAGATCGTAGAAGAGCAAAATACCAACTAACGCACACAGTTCGYACC	0.75	1	A/C
ESP	OLIVESNP621	Contig5674	378	GABQ01078602.1	1017	GCCATCAATAAGGATCTGAAAGCTGATACGAACGACGAATACCTCACCTTGCTGCGAGCAACTATTAAGTGCTTAACTTGTCCCGATAAG[T/C]ATTTTGAGAAAACTCTTCGTYTGGCTATCAACAAGATGGGCACAGACGAATGGGCTCTCACTCGTGTTGTTGTTACACGAGCTGAGGTTGACATGCAGCGTATCA	0.544	0.5	T/C
ESP	OLIVESNP132	Contig12533	167	GABQ01078604.1	1419	CCATTGCAAATTGAGGTGTACAATCCTAATGGAAAATACCGGGTTGTCAGCACAAAATCCATGCCCGGAACCCGATGGATTAATCTCTTG[A/G]TCGAGCAAGATTGCCGTCTTGAAATATGCACACAGAAGAAAACCATATTGTCTGTTGAAGA	0.941	1	A/G
ESP	OLIVESNP769	Contig801	237	GABQ01078609.1	13	GAAGGCGGAGGAAAATTCAACGGCGGAGAGATCGGCGGCGGAGAAAATCAGGCGTACCGATTTCTCAGCCAGAAGGTCTTTTCCTACAAA[A/C]GTTATATGTTCCTATTTCATTGGCAAATGGATCTCTTCACTGCTTTATTCACGGACCAAATACAGAATTGAATTGGTCCGCCTATTGTCCCCCGCGT	0.962	1	A/C
ESP	OLIVESNP768	Contig801	135	GABQ01078609.1	114	TGCTAGTTTATTAGAAGTCAAAGAGGAAGAGTATAGGAAACTTGGAATAAGAGATTGACGGCGAGTGTTTTCGGATAAGAAAGCCATGGG[T/G]GATTGAGTGAGAAGGCGGAGGAAAATTCAACGGCGGAGAGATCGGCGGCGGAGAAAATCAGGCGTACCGATTTCTCAGCCAGAAGGTCTTTTCCTACAAAMGTTA	0.806	1	T/G
ESP	OLIVESNP320	Contig265	380	GABQ01078621.1	180	AGGATCGAGAGAGYGAGAATCAGGCAGAAGGGGTCAGGGCGTGGGGTGTTGAGCTAAGAAAAGAATTCACGTGGGTTTGTAGGGGAGAGA[A/G]AGAATCATGTCGGCAGTGGTAAAAATCCTACTTTTATGTCAATAATTGGGTAATAAATTGGACTCTCGTTTAGTAATTACATACTCTGGTTTTTATCTTTTATTA	0.797	1	A/G
ESP	OLIVESNP321	Contig267	755	GABQ01078621.1	1298	TGATACTATGGGTGCTTTGATGTCCATCTGTCCCAACACTACAGATGAGCATAACCAAGGGAACAATCATGTTTACACAAGGGAGTTTCA[A/G]GCCTTGTTGGAAGGCTTAGATGAGGAAGGTTGTGTGGAAGAATCAGGWGGACACATGGCCGAGAAAAAAAGGAGATTAAGTGTTGATCAAGTGAAAGCATTGGAG	0.977	1	A/G
ESP	OLIVESNP539	Contig4758	118	GABQ01078623.1	1209	GGCTCGGCTTTGCCCAAATTCTACTGGAGCTGACATAAGGAGYGTGTGCACAGAGGCTGGAATGTATGCTATACGAGCAAGAAGGAAGAC[T/C]GTGACAGAGAAGGATTTTCTAGATGCTGTCAACAAAGTCATCAAGGGATATCAGAAGTTCAGTGCAACACCRAAGTACATGGTGTACAACTGATCACTGTTCTCC	0.901	1	T/C
ESP	OLIVESNP402	Contig340	1421	GABQ01078630.1	1248	CAAGAACGACAAGTCTGTAAAGGACTTGGTTCTRTTGCTGTTTGAGACTGCTCTGCTTACTTCTGGATTCAGCCTTGAGGAGCCTAACAC[T/C]TTTGGCAACAGGATTCACAGAATGCTTAAACTTGGTTTGAGCATTGATGAGGATGATGCTGGTGAGGCTGACGTTGACATGCCAGCATTGGAGGAAGCAGATGCT	0.81	1	T/C
ESP	OLIVESNP83	Contig11568	166	GABQ01078633.1	446	TTTCTCGGTATGTCAACAAGCCATTGCAGTCCAATCATTCAACATCAGCTAGCACTTGTAATCCACAGAAAGACAAAACCAATTCTGATA[A/G]ACAGTCATCCTGTCACAACCACGATTGTAACTCTGATACACACGGTCCAAACCTGAGCCCTCAAAAAGACGTCACTCTAGCAACGTGTCAACCTGGAGTGGCCGA	0.997	1	A/G
ESP	OLIVESNP115	Contig12116	365	GABQ01078634.1	645	CATGAAAATATCCAATCCATGAAGCATCTTCTTGCAAAGAAAGCAAGAATTCAGAAAATCCTCGGTCTGAAAGGCATCCGTTTTGCCACC[A/G]CGACTCACTGAAGAATCAGATACCATTCCTGAACTTACCCAAAAACCACCATCGCCACCAGTAATTGAAACCCTCTCGGACACACTATTTTTTGTCAACAAATCA	0.577	0.5	A/G
ESP	OLIVESNP63	Contig11092	92	GABQ01078641.1	834	AGAGTACGCGGGCAAGATGTGATTCTGGAGAAACAGTGAATATGAATACACAGATCTTTGATCCTCCAATTGAATCTGTGGCTTCTAATA[T/C]AATCCTATCAGTTGATCCTGTCAGGCGAAAGGATGACGATGCTCAGTGCATCTCATCTTGTCATGACTTGCCCTCAGAATCCATTGGTACATCCATGAATGGTGG	0.93	1	T/C
ESP	OLIVESNP862	Contig969	101	GABQ01078645.1	873	TCCAAAGAGATCGATGATTTCAATTGACAGGATAGTTGCGGGAATGGAAGGGACGGTTATGACAGATGGCAAGAGCAAAAGTCTTGTGGC[A/T]TACCATGAAGTTGGCCATGCTGTTTGTGCAACTCTCACTCCGGGGCATGATGCTGTTCAAAAAGTGACCTTAGTACCACGTGGTCAGGCTCGAGGTTTGACCTGG	0.909	1	A/T
ESP	OLIVESNP743	Contig754	472	GABQ01078646.1	382	CATCAACCTTGATCTGAAAAGAGGAGGGAACTTCAGATACCAAAAGACTGCTGCCTATGGACACTTTGGCCGTGAGGATACCGATTTCAC[T/G]TGGGAGACAGCCAAGATACTCAAACCTAAAGCTTGAGTTAGTGGGCTGTCAGCTAGATATTACTTCTGCAAACTGAATTTGCATACAAATCATACAGGTTGCAGA	0.908	1	T/G
ESP	OLIVESNP826	Contig9145	274	GABQ01078657.1	1274	ACCAGCATATCGAGCTTTTGTGGGTAGGTTTGGCAGCCATCTAGAAAGTGGGAGGAATGCTGGTAAGTACATAAAATACACTCCAGACGA[A/G]TTAGAGAATTATTTGTTGGATCTGTTTGAGGGAACACCCCTTATTCTGCACCATATGAGACGAAAAAGTACATAGAATGCAAGACCAGAAAGAGGTATGCTTACC	0.763	1	A/G
ESP	OLIVESNP666	Contig6440	242	GABQ01078661.1	591	CAAAATATTTCGAACACTTGAGACCAAGTCTTCAGTAACCAGCGCTGAAGTGAGTCAAGATGGGCGCTATATAACTACCGCTGATGGATC[A/G]ACTGTCAAATTTTGGGATGCTAATCACTTTGGACTGGTGAAAAGCTACAATATGCCTTGCATTGTTGAATCAGCTTCATTGGAACCAACGTATGGTAATAAGTTC	0.927	1	A/G
ESP	OLIVESNP724	Contig735	76	GABQ01078668.1	852	TAGTTGCAGTGTTCACATTTTCAGATATGGTAGCATCCTGTGACGCAGAATGTTCTCCACTTTCCTGCTTTGCAG[T/C]TTCTTCTGCAGCCTTCTTTGCAGCTGCTTCTTGCCTTGCCCTCTCCTCTTCCATTGAAACTCTAAGTGCGAGAGCAAGTTCAGGATCTAGGTTTGGATCAACGCCAAATTCAAAACCAGA	0.836	1	T/C
ESP	OLIVESNP725	Contig737	515	GABQ01078668.1	1109	AACTCCTGGAAGCGAAGCCAGGATAGAGGACACAAAAGACTGGTCTGCTAGCAGCTTATTCATATCTGTCTGGTTTGATTGGTCTTTCGT[A/G]CCCTCCTGCACGGACATTTGAAGGGCAAGCTGCAAATCGTGATCATCGGTAGCAGSATCTGCCATTTCAGTATCCCGCGTAGCAACAGCAGAGGAAGAATCATCC	0.84	1	A/G
ESP	OLIVESNP267	Contig2148	352	GABQ01078675.1	270	TTACTTGGTGGAGCTCTCAAATCCTCCTTAGGTGTGGCTATTTTGACCTCCAACATTCTATTGCCAAGGACATGCTCACTTGTCAATGCA[A/G]CCTGTGCATCCTCCACTGCTGCGAATGTGACATATCCAAAGCCGCGAGATCGACCAGTGGTCCGCTCCTTCATTACAACGCAGTCCTCTAATTCCCCAAACTTGC	0.871	1	A/G
ESP	OLIVESNP741	Contig753	354	GABQ01078678.1	375	AAACCCAAAAGCTAGACCTTTAATGAGCGACGTAGTTGAGACTTTGGAGCCTTTACAGGGCAGTAGTGGAGTGTATGAAGTCTCATCGTC[A/G]TCATCATCATTAACACCGACTCTTATCTGYGGTGGGAGTCCTTTTGTGTCTGGAAGGATTCCAGATTACAGGATGCATCACAGATTTGGTGGGACTGTTGGCAGT	0.889	1	A/G
ESP	OLIVESNP737	Contig751	402	GABQ01078678.1	867	TCCACTATCTTGGTCAACAAGGATGATGATTGCTCTTGGGGCKGCTAAAGGGCTTGCTTTCCTTCATAATGCTGAGAGACCTGTTATCTA[T/C]AGGGATTTCAAGACCTCAAATATTCTATTAGACTCGGATTATACGGCCAAACTTTCTGACTTTGGACTCGCTAAAGCAGGGCCCCAAGGTGATGAGACTCATGTA	0.858	1	T/C
ESP	OLIVESNP736	Contig751	353	GABQ01078678.1	915	CATGTTCCGGGGAAGCCTTGAAAATCACCTCTTCCGAAAGGCAACTGTTCCACTATCTTGGTCAACAAGGATGATGATTGCTCTTGGGGC[T/G]GCTAAAGGGCTTGCTTTCCTTCATAATGCTGAGAGACCTGTTATCTAYAGGGATTTCAAGACCTCAAATATTCTATTAGACTCGGATTATACGGCCAAACTTTCT	0.873	1	T/G
ESP	OLIVESNP386	Contig3215	126	GABQ01078709.1	638	AAACAAAACCACCAATATCAAGGTCATCACTATGAAGAACGTATTAAGCCCACAATCCTGTCCAGACGGTACAAAAAGATAAAAGAGAAG[T/C]CCCGAGAATGAAAAGGTTGCCACATAGCATACAAGTGAAACAACAAGCAAAGCCATGTACCAAAACTGCTCATCATAACCAACCCATTTGTCATTCCACCCATGA	0.99	1	T/C
ESP	OLIVESNP41	Contig10759	183	GABQ01078709.1	1336	TTTGGTCTCTGGTTGCACCAATTATCTTCCCCGACAGGGAGTTCTAATCATATATATAATCAAATTTCTGTGTAGCATTTCGTGTGCGCC[T/G]CCGTTCTGAACTAGGATTCAACATATTCTGATGTATGAATCGTTCGTACTTCTCTGTTGCTCACGAATGCAAAAGAAATTACGTATTGATGCGTGCTTATTGTAT	0.962	1	T/G
ESP	OLIVESNP630	Contig5822	229	GABQ01078761.1	567	AGATCTCGCCAAACAGAAGAAAGTGCCATTTATATCTGAAGACTTGGAATTGGAGTGCAAAGGGAAGGACAAATACAAGTGCGGTTCGAA[T/C]GTGTTCTGGAAATGGTGAATACTGCAAAACCTTCATAACTACCCTTCCCCAATATGTATTTACATTTTAAGTTGAGAATTTCCGTTCTCTCTCTGTTTGATTGAT	0.97	1	T/C
ESP	OLIVESNP823	Contig9110	312	GABQ01078773.1	1470	ACATGAGATCCCTTTTAGATAATTAAGTTACGACYGAGCAACATAGCCCACGCGGGTGACGGCATGATTGACATAATACACACATGGGGG[T/C]TAGGATTGTTTTATTCATGGGGATCCACGTCGGCCATGTAAGGGTGTGGTCACYCAGAGTGTCAACGGCACGGGTCGTTTGGCTTTTTCCATAAGCTTCCTTATG	0.896	1	T/C
ITA	OLIVESNP1004	Contig3179	125	GABQ01078806.1	190	ATATCCCTAGTGCTTCTAATTTCCCTACATTTCTAATTCAAACCTAAAGGAGATCAAGATGGAGAATACCAGCAAAATCTTTGACGTCAT[A/C]GTGATCGGAGCAGGGGTTATGGGAAGTTCAACGGCTTACCAGACCGCCATGCGCGGACTAAACACCCTCCTACTCGACCAGTTTGACTTCTTGCACCATCGTGGC	0.876	1	A/C
ESP	OLIVESNP111	Contig12081	177	GABQ01078851.1	195	GCCGACCATCGCGCAAGCTGACGGCTGACTTGTTATGGGGAAGTGGAGCTGCCGCTGATCTGGCCAAAGGGAAGAGGAAGATTCCAGGAA[A/G]CTACCACTCAAAACCGCTGAGATCTAAGCCGATTGTTGATATTGGCGATGATTTCGAGGCTGACTTTCAGGACTTTAAGGATTT	0.84	1	A/G
ESP	OLIVESNP315	Contig2619	361	GABQ01078851.1	856	GCCAACAAATCAGTATGGCAATGCTGATTTTTACCCTTCCGAGGGTGCCATGAAAGTACAAACACTTGCCCCTTCTGATGGCATTAATAT[T/C]TACTTCGGCTCTGATCAAGAGAGCAACTCTTATGACTGCTCAGACTTCGGTTTGGGAGAAAATTTTGCTAAAAATCCAGAAATTTCATCTTTTCTCTCGGCTGTT	0.884	1	T/C
ESP	OLIVESNP326	Contig2718	258	GABQ01078855.1	827	ATTTGCAATACCAACTTTTACAAGATCTGTATCTGGATCAAACCCTTTGGATACTGCATATCTAAATTTCTCAAGAAAAGCCTCTTTGGT[T/C]GAGCTAGATCCATCAAGTTCACCACCCAGAATGTAATCGCAAACATATGTCGCCTCTGCCATGTTCTTTACAATTATATATTTCCCGGCAAAAGAAGCAGTTGCT	0.901	1	T/C
ESP	OLIVESNP523	Contig461	406	GABQ01078861.1	540	GGACCCCTTGTTCCCAGGCTATCTCAACTSCTTGGTGTCTCGGTTGTGAAGGCTGATGACTGCATTGGTCCAGAGGTCGAAAAGTTGGTG[A/G]CTTCACTCTCTGAGGGTGATGTTCTTCTCCTTGAGAATGTTCGGTTTTACAAAGAGGAAGAAAAGAATGACTCTGAGTTTGCAAAGAAGCTGGCGTCATTGGCTG	0.93	1	A/G
ESP	OLIVESNP529	Contig465	262	GABQ01078861.1	984	ATGATCTTCACATTTTACAAGGCACAAGGTCTTTCAGTTGGGTCGTCCCTAGTGGAAGAAGACAAGCTGGATCTTGCAACAACCCTTATT[A/G]AGAAGGCTAAGGCCAAAGGAGTCAGTCTCTTGTTACCTTCAGACGTGGTTGTGGCAGACAAGTTTGCTCCTGATGCAGATAGCAAGATTGTGCCGGCATCTGGTA	0.902	1	A/G
ESP	OLIVESNP530	Contig466	515	GABQ01078861.1	1462	GCTYTTGGAAGGCAAAGAGCTCCCGGGTGTCCTTGCCCTTGAAGAAGCTGTTCCAGTTGCTGTGTAACGCTCTAATTCAATTTATTAACC[T/C]GTAATCTATCTTGATGTTCCATTTCTGGTACGTAAACTAGAAAAGTTTAGTATACGGGGATGTTTCACTTCACTGTTGATTTAATGTCTTGATCAACCTTTTCTT	0.77	1	T/C
ESP	OLIVESNP298	Contig2440	302	GABQ01078862.1	1144	CAACTCATCGTGGCGCAATGTTGCTGTCCGGTGTAATGCCAGCAGATTACCCCGAATTTCAGCAAGATCACCAGTAAGTTCATAGCTTAG[A/G]GAGTAGTAAAAGTAGATCCTGGATGCTAGAACATCAACAGTTCGCCTATTCAGGTTCTTTAGACGAGCAATGCTTGCCGAAGAACAGGCCTTGGCCTCGCTGTAT	0.788	1	A/G
ESP	OLIVESNP481	Contig4284	228	GABQ01078895.1	1377	CTATTTTTATTTCCATGAAAAATGGCACACCTTTCTCCCCAGTTTGGTATTCTATGAGAACTCAATCTTTCTTGTCAGCATCATCAGCAG[A/G]CGCAGCAGTTTCCACAGCTTCCTTCTCAACACTTGCTGATGGACCATCTTCTGCAGGCTTAGCAGCATCGGCTTCAGTTGCCTTTGCTGTTTGACCTTCAGTCAC	0.818	1	A/G
ESP	OLIVESNP236	Contig1992	165	GABQ01078907.1	1395	TTCTGCTGCACTTGGAGACGCTAACAAGGATGCAATGCAGAGTGGAAGTTTCTACGGGAAAGCAGCCCAGCAAGTAGGAGTTCCTGTGCC[T/G]GAAGGTTGCACTGACCCAAATGCAAATAACTTCGATCCAACTGCAAGAAGTGATGATGGGAGCTGCTTGTACACATTTTAATTTTTATCTGTGTTTTGGGTGCTG	0.885	1	T/G
ITA	OLIVESNP939	Contig2083	481	GABQ01078907.1	1539	TGATGGGAGCTGCTTGTACACATTTTAATTTTTATCTGTGTTTTGGGTGCTGGAAATTATTAGACATTTATGAGCCAACACTATGGGAAC[C/G]TAGACTATTTGGTTCCATTGGTTTAATGATTGTAGTCCTATGATTTTGTGTTGTGTAATACAGTATATTTCTTTTAATCTTATAGTAACTTTTGATGTG	0.922	1	C/G
ESP	OLIVESNP264	Contig2107	67	GABQ01078916.1	778	TAGGTGGTAGGTCTGTCACGTTCTCTTTCAAAAACAATGGAGTTTCTGATGCAGTGCTGGTAAAAA[T/C]TACATCTGCTTCAGCTGCACACCTTAGCATTTCTTCCTGGGGTTTGTAGATTATTTCGATATCCTTAATCTCCTCGCGAATGGCAGCAACACGTTCTTCACTTCTATTTACGACCACCATTTTAGTGCA	0.882	1	T/C
ESP	OLIVESNP46	Contig10832	224	GABQ01078929.1	1055	ATGACTGAATTAATACGCAATCCTGAGAAAATGTCGAAAGCTAGAAACGAGCTTTGGACTGTCATTGGACGAAACAAACAAATTGAAGAA[A/T]CGGACATCTCAAGACTTCCATATCTGCAATCAGTGATCAAAGAAACCTTTAGGTATCATCCTCCTGCACCCTTTTTAGTACCTCACAAGGCAGAAGTTGATACAG	0.955	1	A/T
ESP	OLIVESNP675	Contig662	440	GABQ01078955.1	1156	GTCAATGCGCGAAAACACTTCAGCCACGGCAGTGTTGTTGCTGATCATGCACACAGCTCGCTGCACCTTGGCAAGATCACCACCAGGTAC[T/C]ACTGTTGGAGGTTGATAGTTAATACCACATTTGAAGCCAGTTGGGCACCAGTCAACAAACTGAACCGTCCGTTTTGTTTTGATAGTAGAAACRGCAGCATTCACA	0.966	1	T/C
ESP	OLIVESNP674	Contig662	243	GABQ01078955.1	1351	CTTARAGAGAGGCCAATTACTTCAGTAGTCTTCACCTTCATCTTCATCATCTACACCTTCAGCACCAACTTCTTCGTAATCTTTCTCCAG[T/C]GCAGCTAAATCTTCACGAGCTTCACTGAACTCTCCTTCCTCCATTCCTTCACCAACATACCAGTGAACAAATGCCCTCTTGGCATACATTAGATCAAATTTATGG	0.982	1	T/C
ESP	OLIVESNP673	Contig662	157	GABQ01078955.1	1437	CAATAACTTAGCCAAAGCAAGAAAAATTAAAACACAATATCACAACAGGAGAAAGACAGTAGCCCAACCACCACAATTTTGAGAAACTTA[A/G]AGAGAGGCCAATTACTTCAGTAGTCTTCACCTTCATCTTCATCATCTACACCTTCAGCACCAACTTCTTCGTAATCTTTCTCCAGYGCAGCTAAATCTTCACGAG	0.918	1	A/G
ESP	OLIVESNP72	Contig1137	555	GABQ01078963.1	871	ACGGGGGAATGGGATTAAGTTGACAGCAAGCTTTCGTAGATCAGAATTGAGTTGACCAGGGAATCGAAGGCAGCAAGTGACACCGCTCAT[T/G]GTTGCAGAAATTAAGTGGTTCAGATCGCCAAAGCTAGGGGTGGTAAGTTTGAGTGTCCTGAAACAAATATCATATAAAGCTTCATTGTCTAGCACCATGCATTCA	0.957	1	T/G
ESP	OLIVESNP181	Contig1432	588	GABQ01078990.1	1248	TGTCTGGATCGGAGGATCAATTCTTGCATCTCTCAGCACATTCCAGCAGATGTGGATTTCTAAGGGCGAATATGATGAGTCCGGTCCATC[T/C]ATCGTCCACAGGAAGTGCTTCTAAGCTGCTATTATTGCTTATGGTGAGTTTACTTTTTACTCATTTAGTTGGTTTTTCGTGTTATTTTTCAAGCGAAGACAGTTT	0.885	1	T/C
ESP	OLIVESNP613	Contig557	162	GABQ01079011.1	140	TGATCTTCTTTCTTGCCATTTTTAGTGAAAATTGCAAGATAATTCAAGTAAATAAACAATTCCGGGCGGATTTATTTATGCTTTAGCTTT[T/C]ACTTGCTAGAGTAAACATAGATCTGATTTGATATGAGCTTCGGTTCTCAGATACCACTGGAATTCACCAACCACAGCAACTGGTATATAGTGGGTGGGTTGGGTA	0.879	1	T/C
ESP	OLIVESNP611	Contig555	193	GABQ01079011.1	1177	ATTGAAAGTAGTGGCAACGTCTGTAAAGTTAGCAATACCTCCTCCAATAAGAAGAGCTCTCTTGCGGCCATCAGGGTCTGCTGTGGCACA[A/G]TCAATAACTACTCTGGCATATTGCAAAACTTCTTCTTCATTTGGAGCTCCACTGTACTCGGCATAATTACCAAGCTCGGACGCATAGCCCAAATCTCCAACGGTA	0.981	1	A/G
ESP	OLIVESNP251	Contig2059	494	GABQ01079014.1	893	TGTGGAGAAGCAGTCTGGTAGCTTGTACTCAGATTGGGATCTCCTCCCACCAAAGGAGATCAAGGATCCTGAGGCAAAGAAGCCCGAAGA[T/C]TGGGATGATAAGGAATACATTCCTGACCCTGAAGACAAGAAGCCAGAGGGTTATGATGACATTCCAAAGGAGATTCCAGATCCTGATGCCAAAAAGCCTGAGGAC	0.964	1	T/C
ESP	OLIVESNP252	Contig2060	115	GABQ01079014.1	1478	GAGAAGAGCGCCGATGTTGAAACCTAATTTTCTCTCCCTTGTCCTTACTCTCTCTCTTCTTGTCGCGATTTCATCAGCGGGAGTCATCTT[T/C]GAAGAGCGCTTCGAAGATGGATGGGAGAATCGATGGGTCAAATCYGACTGGAAGAAAGATGASAACATGGCTGGAGAGTGGAATTACACCTCTGGCAAATGGAAT	0.752	1	T/C
ESP	OLIVESNP435	Contig374	230	GABQ01079029.1	503	AGGATGGGAACCATGGAACAAGTGGAACTCCCCAGACCTTTGGTGTTCGTTCTTGTGGCAAAAGCACTGCAATCCCCATAGTCCCGACGA[A/T]CCAAAGCGGAATAGTAATGGTGTAACCAATCCATCCACTAGGGTTTAATCCCCAGTAAGCAGAAGTGCCCATGGAGGATGCAATGATGAGCAATAAAAAAATAAC	0.932	1	A/T
ESP	OLIVESNP17	Contig10374	271	GABQ01079030.1	1350	CGAAGATGACAAGATCGATGAATTGGACAAGTCGGAGTACGTGGGAACTTTTGCACAAGTACCCCATAGTCATAAAGGACCTAAAAAGGT[A/G]AAGACGTCGATTAGGCTGGGATTAACAGAGCTTTTGGAGGATTTGGATGTAGAAGATGATGATTCAATCTTAGTGAGTTTGGTGCCACGGGCTGGAGATGTGACC	0.972	1	A/G
ESP	OLIVESNP52	Contig10951	236	GABQ01079064.1	149	GTTTCACGAGGTATWTATACTACGGGTTTCTCGTCAATATCCGATCCAAAGAAACCTAAAAGCATGCCGACTTCGAATCGGATTTTGAAT[C/G]TTTTCGTTATCGGTTTCGTTTTCATCGCCAAGCTCCATTCAATCACCTGCAGCGCAATTTTTTCTTCAAACCCGTATGCCCAGCAGCAGCTTGATAGAATACTCG	0.88	1	C/G
ESP	OLIVESNP859	Contig9656	374	GABQ01079066.1	179	CCCAAAAATGGAAACGAAGGCGCCGGATTTTGTCTTCTGCAGCAAGTGTTCTTCAGCACGGGGAAACGCATCAAGACCTTTTAATGCTTG[T/C]ATCAACCCCATAATTTATTGCCCTTTTATCTACTTCTACTATAATTTGCCCCCAGATCAAATACTTAAGAATTTCAGCGTTAACTCCAGAGGG	0.922	1	T/C
ESP	OLIVESNP828	Contig918	1356	GABQ01079080.1	520	TCTTTCCCCTGGTGGATGTGTCATCGAAGGAATGATGTTCAGTTCTTGCCAGTTGTATCGGAGACACTGGACCATACGTGCTAATGATGC[T/C]GTAGTATCAAATGTCAATGGAGAAGCCGTGATAGGAAGGTTTCCACTGCTACATCCTGGAGAGGATGAATTTGTCTATGAGAGTTGCACACCTCTGCCATCATCT	0.988	1	T/C
ESP	OLIVESNP18	Contig10383	225	GABQ01079103.1	860	ATAGGGGAACCAGCCACATTTTCTCTCTGAATTTCGAGCAATATGTCCACAAGATCTACTTCATTGCTGCTGTCTATCACATTTGTCTCT[T/C]CTTTCTTCCGATCTCTGTGCTCTTCAATTACACCTTCGAAAAAATCATCAAACCATCTAGCCAATTTCTCTACATTTGCATCGAAACCATTAACGCGGTTAATCC	0.958	1	T/C
ESP	OLIVESNP868	Contig9752	119	GABQ01079109.1	1365	CCTTCTTTAGTTGGTCTTTTCTTTGTTATGTTTCAAGCGAATTTGGTCGAGTTGACGTCGAGAAGTTTTGAAGTGGGGCTGCGCAAAGAT[T/G]GTATAATTTGATTCAGATATATGGTCAATTTTCAACTCATGGGGCTAATGTTCTTGTTAATTTATGATTGAGAAGAATGCAATGACCTTTTCTTTCTTGGTGCAT	0.882	1	T/G
ESP	OLIVESNP301	Contig2482	232	GABQ01079114.1	776	AGGAACTATAGAGGCTGCAAAATTGCTTCATAAGAAGGTCGATCGTAAAAATGTGTACATAAAAATTCCTGCTACAGCTCCATGCGTCCC[A/T]TCCATCAAGGAAGTCATCGCAAATGGAATAAGTGTCAATGTGACGCTTATATTCTCACTTGCTAGATATGAAGCCGTTATCGATGCTTACCTTGATGGTCTTGAG	0.752	1	A/T
ESP	OLIVESNP227	Contig1877	494	GABQ01079117.1	444	ATCAAGGTTTGAATGCTAGAATCATTGCTGATAAGCAGGTTGGCATAGAAGTCCCGAAAAACGAAGAAGACGGATCATATACGAAGAACA[A/C]TGTGTCCGACTCGATAAAGTTGGTAATGGTTGAAAATGAGGGGAAGTAGCTACATTGATGATTTCATTAAATATCTTGAAAACGCTAGGCTCACGTTAAGGGCTG	0.982	1	A/C
ESP	OLIVESNP617	Contig563	282	GABQ01079124.1	573	GGGTACCGTCACTCATAAGTTCACTAGACTCCATGTGGGACAAAATTGACGCTGACGTTGCCAACTCCGGCTCAGCCAGTTCTTTCCTCC[T/C]CATGCAGCAATTCCTTTTTAGGTTCCTTACTCGCTGCATTGTCGGAGCAGACCCCTCGACTTCGCCTGAGATCGCCAGCTCTGGCCATATTATGCTCGACAAGTG	0.903	1	T/C
ESP	OLIVESNP608	Contig5502	281	GABQ01079129.1	1620	AAAGAGACGAGTATATTTTATGGAAAAAAAATATTGAATTTTGTGGTGTGGCAGAGATCGGGTTTAAATTCAGATCGATTAAAACCCTAA[T/C]CGCCAATAAAATTATTCGATTGAACCAAGCTTCGCACGCACGCCTCTCTCCCTCTCGCGCGCGCTCTCTAGTTCCAGTCTCTATTTTTATCTTTCCCTGTGAAAT	0.946	1	T/C
ESP	OLIVESNP12	Contig10347	82	GABQ01079144.1	285	ACAACCCTCTAGGAGTGTTAGCAATGAAGCGTATTCTTGCCAAGCCAATTGGGACCTTTGGGAGCGAAGGCAAGAGGAGC[A/T]GCTCTTGATTGATTAAACTAAGATTCCAACTGGCCAACGAGGAAAAAGAGATACGAATTTGTCAATTGCTGAATCTTTTAGTGGTTTATAGCTCAATCCCCGTTTGGCCATTGGG	0.911	1	A/T
ESP	OLIVESNP688	Contig675	1312	GABQ01079144.1	301	GGCGGGCACCTGTTCAGTGAGCAAGGACAACCCTCTTGGAGTGATAGCAATGAAGCGTATTCTTGCCAAGCCAATTGGGACCTTTGGGAG[T/C]GAAGGCAAGAGGAGCAGCTCTTGAYTGATTAAACTAAGATTCCAACTGGCCAACGAGGAAAAAGAGATACGAATTTGTCAATTGCTGAATCTTTTAGTGGTTTAT	0.718	1	T/C
ESP	OLIVESNP687	Contig675	1072	GABQ01079144.1	536	ACCCTACAAAGACGGGCCAAAATCCTCCTAATCCAGGTCCATCTCCTCCATCTCCGGTCACACCACCCTCGGTTTGTGATGAATACTATG[A/C]GTGTCCTGAGAGCGATACCTGCTGCTGTGTCTACGAATACCATAACTACTGCTTGTCTTGGGGATGCTGTCCTCTTGAGGGTGCCTCCTGCTGTGAAGACCATTA	0.977	1	A/C
ESP	OLIVESNP679	Contig664	227	GABQ01079146.1	363	GGCYGAGGTGTTCTCCAGGATTGATCATAAATTCGATTTGATGTATGCCAAGCGTGCATTCGTTCACTGGTATGTGGGTGAGGGCATGGA[A/G]GAAGGAGAATTCTCAGAGGCTAGAGAGGATTTGGCTGCTCTCGAGAAGGACTATGAGGAGGTGGGAGCTGAATCTGCTGAAGGAGAAGACGAAGATGGGGAAGAC	0.98	1	A/G
ESP	OLIVESNP681	Contig666	320	GABQ01079146.1	489	GTTCGTTGATTGGTGCCCAACTGGCTTCAAGTGCGGTATCAACTACCAGCCACCAACTGTGGTTCCTGGTGGGGACTTGGCTAAGGTTCA[A/G]AGGGCTGTTTGCATGATTTCTAACTCAACTAGTGTGGCTGAGGTGTTCTCCAGGATTGATCATAAATTCGATTTGATGTATGCCAAGCGTGCATTCGTTCA	0.814	1	A/G
ESP	OLIVESNP680	Contig666	127	GABQ01079146.1	681	TGAGAAAGCCTACCATGAGCAACTCTCTGTTGCYGAAATCACGAACACAGCATTTGAGCCATCTTCCATGATGGTCAAATGTGACCCTCG[A/C]CACGGGAAGTACATGGCTTGCTGTCTGATGTACAGGGGTGATGTGGTGCCAAAGGATGTGAATGCTGCAGTTGCCACAATCAAAACCAAGAGRACAATTCAGTTC	0.873	1	A/C
ESP	OLIVESNP682	Contig669	885	GABQ01079146.1	747	GACTAACTTGGTTCCATACCCAAGGATTCACTTTATGCTTTCCTCTTATGCCCCTGTAATCTCTGCTGAGAAAGCCTACCATGAGCAACT[T/C]TCTGTTGCTGAAATCACGAACACAGCATTTGAGCCATCTTCCATGATGGTCAAATGTGACCCTCGCCACGGGAAGTACATGGCTTGCTGTCTGATGTACAGGGGT	0.887	1	T/C
ESP	OLIVESNP549	Contig4857	120	GABQ01079149.1	265	AATTTTAATAACCTTTTTAAAGAATGGACTATTTGCTGCTAATATAGGAGAGCTGATATGTAACGTTTTAACTCTTATAACTCCCGAACT[A/G]TCCTCAGACCCATTTGAATCATCACTATTTGCGGCATCATCTCCTGCTAGTTTTTGCTGAGGGTGATTCTTCTATCAACCGAATTTCTTCTTCATCATGATTTTC	0.981	1	A/G
ESP	OLIVESNP551	Contig4867	281	GABQ01079155.1	1075	CACAAGTTCTTTTCTAATGAAGTTTGAGGACTTGATCGCCCTGTGAAATGGCGTTCCAGGCAAATCTATAGGGATTGAAATCAAACCAGA[A/G]GCCAATTCATTGAAAGGATCAGCAAATTTAGCAACATGGGCTGGATCTTCGACGCTTACAAACAGACGACAAGCAAGCCAG	0.975	1	A/G
ESP	OLIVESNP726	Contig741	152	GABQ01079188.1	1441	AAAAACACCAGAAAATACCACCAAGTGACATCAAATTAAGAAATAACCATGGACCGATTTAGTCACTGGTACTTCATCTCGGACATCTTG[A/G]ATCCCGGCATGTCGAAGGATGACGAGAATTTCTCAACGTCCGCCTTGAGTTCCTCAATCTCTTTGTTGTTCACAAGGCCCTTGTTGAAGTCCTTCAAAAGCTTCC	0.941	1	A/G
ESP	OLIVESNP247	Contig2052	237	GABQ01079196.1	689	AGCCATTTCCTTGCATGGATCAAACAAGCTGTACTTCGCACTCTTACTAAAAATGTTCTGCATTGCTCCCACATACACAGCAGCCAAAAG[A/T]GGAGTCATCCCAAACTTGGCAAGAGCAGGAGCAAAAGGGTCGCCGAACAAAATCAGGGAGAAGAAACCAACTCCTGTGAGAAGCAAGACCGTGGGTGTAATCTTT	0.853	1	A/T
ESP	OLIVESNP427	Contig3631	145	GABQ01079218.1	627	AACAGGCAGCGAATCGACAAAATAGCCTCCTATTTCTTCTCGGACCTCATCTGGAATTTTGGCCAACCTCCTCGTCTCTTTATTCATCAT[T/C]ACCCATAGACTCGAAGCTCTAGTTAATATGTCACCAGTATTGCTATCACGTACAAGCCAGTCTCGGCGCATCCCATTCTTCCCGGATGCAGCTACCCAAGTATCA	0.889	1	T/C
ESP	OLIVESNP262	Contig2093	323	GABQ01079219.1	806	GGCTGTTGCTGATAACTGCCCCGATGCCTTCATCCACATTATTAGTAATCCTGTTAACTCCACCGTGCCAATTGCTGCGGAAGTCTTGAA[A/G]CAAAAGGGGGTATATGATCCAAAGAAACTCTTCGGAGTTACCACCCTTGATGTTGTAAGGGCAAACACATTTGTTGCTCAGAAGAAAAACCTAAAGCTCAATTGA	0.938	1	A/G
ESP	OLIVESNP160	Contig13133	382	GABQ01079236.1	1128	TACCTACAACTCCATCATGAARTGTGACGTTGATATCAGGAAGGATCTCTATGGTAACATTGTTCTCAGTGGTGGTTCGACCATGTTCCC[A/G]GGTATTGCTGACCGTATGAGCAAGGAAATCACTGCCTTGGCTCCCAGCAGCATGAAGATCAAGGTCGTTGCCCCACCAGAGAGAAAATACAGTGTCTGGATTGGA	0.896	1	A/G
ESP	OLIVESNP474	Contig4151	208	GABQ01079242.1	225	GTTTTGTGTTGAAATCTACTTCTCTTGTAGTCATCTTGTGTACTTTTTCATAATTGGGCAAAAGAAATTAAACTGTTTAATAAAACTGTT[T/C]CAAGCTGGTGAGGATATTGAATCTTCTGTCCCTCCTAATTTATTTCTTTGAATGAGCTTCCTCTCTCAGTTCCTTATGATATTCTTCTTTGAAATTCTGCAACTT	0.697	1	T/C
ESP	OLIVESNP19	Contig10405	180	GABQ01079247.1	772	TGGAAGCCGCAAATTTGGATCATACGATAAGATCACACCAGCATCTTTAGCAGCTTTTGCGGCAGCAATGTGGGCCGATTTGCAAGGTTC[T/C]GTAATCAAGCTTATAGAACCATAATGGAAAACTTTGGCCTTCTTAATCAAATCAAGATCAAGTTCAGCTACTTGAAGCAACATATCAGCACTAGGATTACGATAA	0.911	1	T/C
ESP	OLIVESNP223	Contig1839	255	GABQ01079254.1	1426	AATAAAGGAACGAGAAATATACCACTGGAACAATTTTATGTTTATTTTTAACACATTTCTTGATACAGACCAGATGGCGACAGACCGACC[T/C]TATATATTTGCTTATCAAAGGCTGCTAGAAGAGTCCCTACGTTCAGTGCAGCGTTCATAGATTGATTTCTCGACCGAAAATCCAGCTGAAGGGGGTGGCCGATGC	0.957	1	T/C
ESP	OLIVESNP579	Contig515	870	GABQ01079266.1	828	GATAACTGGCGCATATGATGAAAGCATGAAGTGGATCCTAGGATAGGGAACCAAGTTTGTCTGGAACTCATTCACATCAACATTCAAAGC[T/C]CCATCAAATCGCAGAGATGCTGTCAATGAAGAAATCACCTGAGAAATGAGCCTGTTGAGGTTAGTATAAGTTGGCCTTTCAATGTCAAGTGATTTGCGGCAGATA	0.984	1	T/C
ESP	OLIVESNP578	Contig515	362	GABQ01079266.1	1323	TTCAGCTGACTCGGCACCAACTTCCTCGTAGTCCTTCTCCAAAGCAGCAAGATCCTCTCTCGCCTCAGAAAATTCACCTTCCTCCATACC[T/C]TCTCCAACGTACCAGTGCACAAAAGCACGCTTAGCATACATCAGATCAAACTTGTGGTCAATTCTTGAGAAAACTTCTGCCACACTAGTCGAGTTGGAAATCATA	0.977	1	T/C
ESP	OLIVESNP694	Contig686	179	GABQ01079269.1	1177	AAGTGACATGTATGACACCTGATTGTATAGGTGGTAGAACACACTCTGGGCTGCCATCCACCAAATAATCTGGGGTCCAATTTGAGATAG[T/C]GATTCTTTAAATCCAAGAGCCCACATTTGTGGTCCTTCGACAGCAATTGCAAATGGAGTGAGAATCAAGAGAGAGAGCATAGATAAGCAGGCATAGTAGTTCATT	0.889	1	T/C
ESP	OLIVESNP847	Contig946	208	GABQ01079296.1	1403	GTCAATGAACCCTCTCTGGACAATTGCTTTATATCAACAAGTTATGATGCCACAACTCACTTTGAGTCAACTGTGGTGGATGTTCTGAAT[A/G]TGTATACCCTGATTACTGGAAAGGTTCTTGATCTTAATGTGGATTTAAGTGCTGCCAGTGCTGCGGAAGAGTGAAAACCTTGTTTGTTGTAGAACTTTTATGTGT	0.969	1	A/G
ESP	OLIVESNP764	Contig7966	442	GABQ01079305.1	45	TTTTAGGTGTAAACCAAGAAGGATTGGGAGCTGGGGGAGGATCCGTAGCCATGCTCTTTCTATCACTATTGCTGAGGTTCCAGTTTCGGG[A/C]TCGATATCGGGTCGTCTAATGGGCGTCCATATGGGTCTCTGGTTGTTCTCCTTCCATGAAACCCCCGCGT	0.85	1	A/C
ESP	OLIVESNP623	Contig5723	190	GABQ01079354.1	224	GCCCGCCAATGTCGCTGATCTCCTGTAATGCCGTTTCAATCTAAATATTTTATTATCKTATTTCTTAGGTTAGTTAAATGTGTAATCGAC[T/G]TGTAATTGGGAAGATGCAAGTCCCCTGATTTGCAGATGGGACTTTCCATTTCCCAATTTTGTTCTGGTTTCAATTTG	0.944	1	T/G
ESP	OLIVESNP624	Contig5724	182	GABQ01079354.1	434	CACTGACCTCTTGGCCCGTGGCATAGATGTTCAGCAAGTCTCACTTGTTATCAACTATGATCTGCCGACTCAGCCTGAGAACTACCTTCA[T/C]CGTATTGGACGTAGTGGACGATTCGGGAGGAAGGGTGTTGCTATCAATTTTGTTACCAAAGATGACGACCGGATGCTTTTTGATATACAGAAATTCTATAATGTG	0.959	1	T/C
ESP	OLIVESNP664	Contig643	205	GABQ01079371.1	1440	GTTTTGGRATATACTGCTCGCAGCATCCACTGAAATGTACAGTGGGCAATGCTGAGACCGAGTTTAACTATGAAGCTGCAACTGGTTTGA[T/C]GACTTTGACTATCCCTGTTTCAGAAGAGGAAATGTACAAATGGCCAATTGAAGTTCAAGTCTAAGCAGTTACTAATGAAACTATCATCCTGAAATATCTCCAGAG	0.944	1	T/C
ESP	OLIVESNP246	Contig2044	783	GABQ01079384.1	1349	TTGCCTCCTAGAATTCGAAGGTTGGAGGAGCGGGCACAATCGAAGGTCAAGCAGGCATCATCCGCGCCCTTCAGCTGGATTTTTGGTCGA[C/G]AAATCAAACTTTGAACGCTGCGCTGAACTTAAGGACTCCTCTTGCAGCCTTCTTATAAGCAAATATATAAGGTCGGTCGATGGCCATCTGGTCTGTGTCAAGAAA	0.862	1	C/G
ESP	OLIVESNP727	Contig7442	117	GABQ01079399.1	1308	TGTCTGGATTGGAGGATCAATTCTTGCATCCCTCAGCACCTTCCAGCAGATGTGGATTTCAAAGGGTGAATATGACGAGTCTGGTCCGTC[A/G]ATTGTCCACCGAAAGTGCTTCTAAGATGATAATCTATTTCGTTGATGGTGAGTTCTTCTTTTCCTCATTTATTCAGTTTTCGTGTYATGATTCAAGTGAACTCAG	0.873	1	A/G
ESP	OLIVESNP728	Contig7442	206	GABQ01079399.1	1394	CGTCRATTGTCCACCGAAAGTGCTTCTAAGATGATAATCTATTTCGTTGATGGTGAGTTCTTCTTTTCCTCATTTATTCAGTTTTCGTGT[T/C]ATGATTCAAGTGAACTCAGTTTGTTGATGTGGACAAGTTTTGAAGCGTGGTTATGAAAGGAAGGGATGATGTAATTCTAAATTCCGTGTCTCAGCCCGTCCAATT	0.875	1	T/C
ESP	OLIVESNP560	Contig495	275	GABQ01079411.1	780	GTCGAGTCTTTTTGTTTATCCTTACAAGTTAATCATCAAAACCTGTGGGACAACAAAGCTGCTAAGATCGATACCGCCTATATTGAAGTT[A/G]GCTGGATTCCTCTCTCTTTCATTGCGAGCTGTGAGATATACTCGTGGAAGCTTCATTTTCCCAGGAGCTCAGTCTTATCCCCATCGTAACTTCTCGGAAGAAGTT	0.869	1	A/G
ESP	OLIVESNP561	Contig495	433	GABQ01079411.1	933	AGGAGCTCAGTCTTATCCCCATCGTAACTTCTCGGAAGAAGTTGCTGTACTAGATAGCTATTTTGGGGAACTTGGTTCTGGCAGCAAGGC[T/G]TATGTTATGGGTAGTTCTGAGAAACAACAAAATTGGCAYGTTTATTCTGTTTGTGCTGGATCTATTGAATCTCTTAACCCTGTTTACACAYTGGAGATGTGTATG	0.983	1	T/G
ESP	OLIVESNP562	Contig495	524	GABQ01079411.1	1024	TATGTTATGGGTAGTTCTGAGAAACAACAAAATTGGCAYGTTTATTCTGTTTGTGCTGGATCTATTGAATCTCTTAACCCTGTTTACACA[T/C]TGGAGATGTGTATGACTGGTTTAGACAGGGAGATGGCTTCTGTATTTTACAAGAGCGACTCGAGCTCTGCAGCTTCGATGACCAATACATCTGGTATAAGAAAGA	0.891	1	T/C
ESP	OLIVESNP563	Contig498	60	GABQ01079411.1	1288	CAGAAGATGGGTTTAGTTATGCAAGCTTTGGAAGCTGCTGGTTACAATTTGAAAGATGT[A/G]AATCTGAGCATGTTAATTGAAAGGGTTTTAGCATGTTTTCGTCCAAAGGAGTTTTCTATTGCTGTGCACGTTGACAAYGGTGTTATGTTATTTGATAACATTTATTTTCWAGACTTGAAGGGYTACTCTGTCAATG	0.916	1	A/G
ESP	OLIVESNP521	Contig460	527	GABQ01079466.1	1474	ATAAAGAGCCTCAACTTAGGTAATGACGAGAAGGTGCRCTATTAGCTACTGTTTTCTCACTCATTCCCTTCTACTGTACATATTCGAGCT[A/G]TAGACTTGGGAGAATCTGTACTTCTGTCTACTAAGGAAAGCTGGCTGAGGATATATCTAAGAATTGTGCAAAAAACACACAATAACGAAGAGGTACCGAAGATCT	0.868	1	A/G
ESP	OLIVESNP488	Contig4342	381	GABQ01079471.1	1212	CAAAGAAAAATTTGAACAGAAAAACCGAAGAGACAGTTCAACCTCGTGCGAAAAGTGATCAAAAGACGCAGGAGCAAACAACACCATATG[A/G]TGCTGGCAGTAATAAGACGGATAAACTGTGGTGCCATATATGTAAAGTGAAGATGCCAGGTGAGACTCAACTTGCTGATCACCTTCGGGGGAAGAAGCACGCTTC	0.921	1	A/G
ESP	OLIVESNP683	Contig671	437	GABQ01079474.1	506	TCAGTCGAGAAGGCTAGAAATTCGCTATGGACAGAAAAAGAGCAATGATCAGACTAAGCAATATGTACATATGTTGAACTCTACCCTGAC[A/G]GCAACAGAGAGGACAATGTGCTGCATCCTTGAGAATTACCAAAAGGAGGATGGTGTTGAAGTACCAGAAGTTCTGAGAGAGTTCATGGGCGGGAAGAGTTTCCTT	0.996	1	A/G
ESP	OLIVESNP290	Contig2354	417	GABQ01079480.1	623	ATTTTACAAAGAAGAGGAAAAGAATGATCCTGAGTTTGCAAAGAAGCTTGCATCCCTTGCAGACTTGTATGTTAATGATGCCTTTGGAAC[T/C]GCACATAGAGCCCATGCTTCGACAGAGGGAGTGACCAAGTACTTGAAACCTGCTGTTGCTGGATTCCTTATGCAGAAGGAGCTTGACTATTTAGTTGGGGCTGTT	0.962	1	T/C
ESP	OLIVESNP494	Contig4356	184	GABQ01079480.1	1145	TCCAATGATGGTCGTCACTCCCTTGCCACTGAGTTCTGCCAATTTCTTGGCTATGGCCTCAGTTCCTGCYGCAAACTTGTCAAACTCAAA[A/C]ACACCCATTGGTCCATTCCAAATGATGGTTTTGGTAGTATCTAAAGCTTCACTAAATGATTTGATAGAATCGGGTCCAATATCTAATCCCATCCAGCCATCAGGG	0.759	1	A/C
ESP	OLIVESNP143	Contig12732	171	GABQ01079482.1	16	TCAAAATTTGTACTCGAAACCATATGCTATAAAGAACTGAAGCCTGAAGATCTTGACAATCAACGAGAAACACAAGTTGGGGTTCTTGAA[A/C]CTAAAACTTGAGGAGACAATCCATTGCGTTATCAACTTGCCCAATCCATATTCCAGCTAATATACATACATTCTTGCCGATACATACAGATATATCTACTTATTT	0.965	1	A/C
ESP	OLIVESNP6	Contig1013	224	GABQ01079494.1	1261	TGAAGGAAGCACTAAGACCGATCCCAGCCTTTGCATCAAATATGCTCGACCTTGAATCACCAACAAAATCACTGGAGACAACATCTTCAT[T/C]GGTGTATCCAAGGATGCCTTTCAATGGACCTTCTGATGCATACTTAATGGCTGCTTTAACATCTTCATAAGAAGCACTCTTCTCAAGTCGACAAGTTAGGTCTAC	0.961	1	T/C
ESP	OLIVESNP760	Contig791	169	GABQ01079510.1	425	GGCGCCTTCTATCAAAAATACAACGGCACCACTCTTCAAGCAGATGATGGCTGAGAAGAACTTATTCGCTTCTGAATCCCGAAGGCCAAT[T/C]ACTTGCATCATAGCTGACGGGTCCCTGCCATTTGCYGGTGATTTTGCCGAAGAGAAAGGGATTCCTCTCATATATTTTCGTACTATTAGTGCTTGCTGCTTTTGG	0.806	1	T/C
ESP	OLIVESNP761	Contig791	205	GABQ01079510.1	461	CAAGCAGATGATGGCTGAGAAGAACTTATTCGCTTCTGAATCCCGAAGGCCAATYACTTGCATCATAGCTGACGGGTCCCTGCCATTTGC[T/C]GGTGATTTTGCCGAAGAGAAAGGGATTCCTCTCATATATTTTCGTACTATTAGTGCTTGCTGCTTTTGGGCTTTTTTTCGTATACCTGAACTCATCGAAGCCGGT	0.557	0.5	T/C
ESP	OLIVESNP654	Contig627	308	GABQ01079512.1	1374	TAAGAGCAACAGCGTCTGCAAACCTACTCCGGCTATCATGCCACCCCAGAGTCCCATCACTCCAAAATTACCGACATAGCCAAGAACATA[A/T]CCGAGGGGAAGACCAAAAATGTAGTAACAACCCAAATTGATGTAAGCCACTAGAGCTTGCCACCCACCTCCAATGGCAACACCTGATATCACGGGTTGGACACTA	0.937	1	A/T
ESP	OLIVESNP803	Contig8662	163	GABQ01079517.1	1314	CTGGACGACATCGTCCAGCCCTTGAGCCTCTTTCAGAAGTCGCTTATTCTTGGTCTCAAGAACACTAGCAGCAAGGAAAACAGCAAGAGC[A/G]CCTCTTTGGTCTTTCCATCCAGTTTGCACATTTTTCCTCTCAAATTTTCCATACTGCTTGAGCATCTTTCTGTTTACTTTAGCTTCGTCATTTTTGTTGGTTCGA	0.874	1	A/G
ESP	OLIVESNP431	Contig367	121	GABQ01079547.1	89	CCTCTCTTCTACCTCCAAAATCTCTCTCTCTCTCGCCATGGATCCCTACAAGTACCGTCCATCTAGTGCGTTCGATACACCTTTTATGAC[A/C]ACAAATTCTGGAACTCCAATTTATAACAATGACTCCTCTTTGACAGTTGGAAGTAGAGGCCCGGTTCTTCTYGAAGATTACCATCTCGTGGAGAAGCTTGCTAAT	0.814	1	A/C
ESP	OLIVESNP137	Contig1263	1031	GABQ01079555.1	1613	CCATAACGGTTCCCCTGTTCGAGGCAAGAATTACACGCATCCAATAGAATGGATCCGCACCTGTTGTGGAGTGTATGCCATACAATGGCA[A/G]CTGACTGCAAACCAGGAAAATGAAAAGAGATATCACAGTGTAGATGACCTTCTCTCTAAATGGAATTTTCCTATCTGCGCTCTGAACCTCGGGCAGGAAAGAAAG	0.904	1	A/G
ESP	OLIVESNP42	Contig1076	126	GABQ01079565.1	397	CTGGAACGGAAAATGATCAGGACCACGTGCTGGAGCTGAGTTAATCTGAACCGTCCCAGTCTCCATGGCATCACTTATCAGCAATGCCTT[A/G]TTGATATCTTTTGTGAAGACGCAGCCCTGGAGTCCAAAGTTGCTTGCATTGCAATGATGAATTCCTTCTTCAACAGAACCAATTCTTATAACTGGCAAGACTGGT	0.947	1	A/G
ESP	OLIVESNP552	Contig488	289	GABQ01079574.1	1706	AATCTCATTCTTTTTATGTTTAATTGTTAAGAACATGTGCATTGCTCGTGCCTTATGACAGTATTATTTTTTTTATGTGGAACATCATAG[A/C]GTCCTTGTCGAACAAAAGGTAAACAGTCTTTCGATCGTGTAATTGTTGCATCTATATAGTTTTGTAATCTTGTTTCATATTTCACCAGCAATTAATTAGGTGTAC	0.929	1	A/C
ESP	OLIVESNP751	Contig7650	293	GABQ01079582.1	1544	TGTAAGCCATTGATGTTAAGGTACCTGTGCTTGAAGGGAATTACGTGGTGCTGTTGAGTTCGCAGGCACAGAAGCACATCCCTTTTTATC[A/G]ACCCCCTTTCAAGAAATCKTTTGTAAATAAGGAACCTAAAATTAGCAATGGCCACACTTGATATTAAAAGATGGTCCCTTGAACATTAGACTAGTATGAATTTTT	0.606	1	A/G
ESP	OLIVESNP818	Contig9058	136	GABQ01079589.1	1367	AATTGCTGACTTGTTCATCAGAACTGTATCTACTGATTTTGAAGAGAGGCTTTGCGAAAGCTGTCTTTGCTCGACTCTGTTCATCTGTTG[A/G]AGACACTCATGATTTAGCACAAACTGAGAAAGTTTCCAGTCACCATGAGGTGCTACAGGATTTCCCGCAGGTGGTGCAGTCAGATATCCAACCTTTAGATAGGGT	0.835	1	A/G
ESP	OLIVESNP858	Contig9638	194	GABQ01079600.1	111	TTGATACGAGCGATTTACTGTATAAATTAATCACAGTAATTCAAAATATCTGCCAACTATACTCGAAATCGAAGATCAGGTCGCAGTTTC[A/T]GCTCTCTCTACCGGTCAGCAATTGAAAAGAAAGGTTAAGTAAATATGGCTGTGTCACAGAACAAGGTGGACATGGAGGAGGGAACTTTGGAGATTGGGATGGAGT	0.887	1	A/T
ESP	OLIVESNP870	Contig9838	201	GABQ01079614.1	298	CATGACGAAGGACGGGAGAATATCCTTAGCTGGACTATCATCAGCCAAATGTGAATACCTTGCAGATGCCATTGTTGATTCATACCACAA[T/G]GTGAAGTAGAAGAGGAGAAGATCATAAGATACAAATTCCGCATAAATTCCTGAAGAATTTTGATGAATTTATCACTTCAAATGTCGTTACATAGCGTTTTTCTAT	0.984	1	T/G
ITA	OLIVESNP878	Contig1009	181	GABQ01079639.1	1612	TTCACACTCTTTTCAGTATTCATACTCAGAATCTTCATTGGAAAATCAATTTTCAACAAGAATTATGCACCGGTAGTTGGAACTGTATTT[A/G]ATCAACTCTTCTACTTCAACAGGCTCTATGATTTCCAAACAGAAATGGCAAAAAAATATCACAGTTTCAGGCTTCTGACTCCAGATCAAAGTGAAATATACACTA	0.935	1	A/G
ITA	OLIVESNP877	Contig1009	53	GABQ01079639.1	1740	TGCGGGGACACCCATCCAACACAAACTTCTCCAACTATGGAAATCCTCTACA[T/C]CCTCTTCTACTACATAGCAACTGCACTTCTACTCATCTTCACACTCTTTTCAGTATTCATACTCAGAATCTTCATTGGAAAATCAATTTTCAACAAGAATTATGCACCGGTAGTTGGAACTGTATTTRATCAACTCTTCTACT	0.881	1	T/C
ESP	OLIVESNP487	Contig4326	288	GABQ01079640.1	700	ACTGTCTGTACTGCTCAGCAAACCACTCAAGCAATGGCTTCTTATCCTGAACCTCCAATTCTGCATTTGTGTTCAGATCCCGGAAATTAT[T/C]CTGATCAGCCTCCTGCTCCTTGTTCAAGTGTTTAATGATAATTTCTCCAGTAGAGCTATTCTTAAGCTCATACCTAACTATATCCAGATTTTCCCACACGATGAG	0.873	1	T/C
ESP	OLIVESNP722	Contig7348	172	GABQ01079642.1	741	TAATGATGAAGTCGATTCATATGTCCTATCAGAGTCTAGCCTTTTTGTGTACCCATACAAGATAATAATTAAAACTTGTGGGACTACAAA[A/G]CTGCTGCTTTCTATCCCAATCATCCTCAAGCTTGCTGATATCCTCGGACTCACCGTGAGTTCTGTAAGATACACCCGTGGAAGTTTCATATTTCCTGGGGCTCAG	0.967	1	A/G
ESP	OLIVESNP600	Contig5419	202	GABQ01079642.1	1035	TGATGAAGATCAGAAATGGCATGTCTACTGTGCATCAGCTACCCTGACGGATGATCTGGGTCCGGTATACACCCTAGAAATGTGCATGAC[T/C]AATTTGAACCAGAAGAGGGCCTCTGTATTTTACAAAACTCAATCAAGCTCTGCAGCTGTCATGACTGAAGCTTCCGGCATCAGGAAAATTCTCCCCAATTCTGAG	0.929	1	T/C
ESP	OLIVESNP671	Contig6568	378	GABQ01079645.1	1612	CCCAAAAAGTCTATATATACGTATCCTGTTCCTGACTGCATGTGCAGTGCTTAAGATTACTTTGTTAGCACGCGAGCGTTTATGTAGATG[T/C]AACTATTGTTTGTGGCACTCATGAAATAAATTATGATCCCCTCTCGCGTAGTTACAGAACCATACACGTTTTCCCAAGCATGGAAATTCGTTTGGGGTGGAAGAT	0.945	1	T/C
ESP	OLIVESNP717	Contig722	68	GABQ01079653.1	72	ACGCGGGGGGTGTTGATTATAATGAATTCGATAGGGTTGTATGGACTACTTCTTCTTCTTCTTCCTC[A/T]ACTACTCTTCAAGAATGGAGAATCACAAGCGATAATCAATTCTCTTCCGGGTTATTCCGGTACTMTTCCGTTCAAGCTCGAAACCGGATACATTGGCGTGGGAGAAAATGAAGAAGTGCAGCTATTCT	0.831	1	A/T
ESP	OLIVESNP716	Contig721	392	GABQ01079653.1	1027	CAATTCAGATAACCATCTYGCCCTCCCAACAGAAGAAGCAAAGTGTCATGAAATAGATTATGCAGTATCTGAATATTGGGCAAATGATCC[A/G]ACTGTTCAAGAAGCTCTTCATGTTAGAAAGGGAACGGTAAAAAATTGGACAATGTGTGATTACGGAATACCCTACGAACAGAATGTAGAAGGTGCTCTTGAATAT	0.943	1	A/G
ESP	OLIVESNP418	Contig3574	380	GABQ01079661.1	617	TCAGGCCGTGGTTAAAGAAACCCTCCGTCTACGGATGGCTATTCCTCTTCTGGTCCCCCATATGAACCTCCACGATGCCAAACTTGGAGG[A/G]TACGATATTCCTGCCGAAAGCAAGATCTTGGTCAATGCTTGGTGGCTAGCTAACAATCCYGCTCACTGGAAGAATCCCGAGGAATTCAGGCCAGAGAGATTYTTG	0.798	1	A/G
ESP	OLIVESNP462	Contig4007	171	GABQ01079691.1	1307	GAGGCCRAAATCTGTAATCTTTATGTTTCCATTCACATCAATCAAAACATTCTCTAGCTTGAGATCTCTATGAAAAACTCCTCTGTTATG[A/G]CAGTAACTAACACCATCAACTAACTGCTGGAAGAACTTCCTGCCTTCAGCCTCCGAGAGTTTTCCTTTAGATGAAATTCGATCAAACAATTCTCCCCGCGTACTC	0.683	1	A/G
ESP	OLIVESNP463	Contig4008	222	GABQ01079691.1	1408	ACACCATCAACTAACTGCTGGAAGAACTTCCTGCCTTCAGCCTCCGAGAGTTTTCCTTTAGATGAAATTCGATCAAACAATTCTCCACCA[T/G]TCACGTATTCGAGAACCATGTATATCTTGGTTTTGCTTGCTAGGACCTCATGTAATCTGACAACATTTGGATGCTTGAGGAGTTTTAAGGTTCCAATTTCTCTCT	0.982	1	T/G
ESP	OLIVESNP374	Contig316	1526	GABQ01079702.1	385	TTACATGGTTGGCATTCCAGTGGGCGCAGTTCTTGGCTTTGTATTCCACTTTGGAGCAAAGGGAATATGGTTAGGCATGCTGGGAGGCAC[A/T]GTCCTGCAGACCATAATCTTRTTATGGGTCACGATTCGGACTGACTGGAAAAAGGAGGTGCAGAACGCGCAGCGTCGGTTACAAAAATGGGAAGACTCGAAGGAA	0.79	1	A/T
ESP	OLIVESNP373	Contig316	1314	GABQ01079702.1	595	ATCAGTGATTTTTGCCGTTGTGTCACTTGCGCTKCGCCATCAATTAAGTTACATCTTCACCGGCGGAAAAGCTGTCTCTGATGCTGTCTC[A/G]GACCTTACACCACTTATGGCCGTCTCCATTATTCTTAATGGCGTTCAACCTGTTTTGTCCGGTGTTGCTGTCGGGTGTGGATGGCAAGCATTTGTTGCTTATATA	0.936	1	A/G
ESP	OLIVESNP372	Contig316	1257	GABQ01079702.1	652	ACATCCAAAGTCAGCTGCATTTTCTGTTGTGGTTGTGACAGTGAGCTGCTTAATAATATCAGTGATTTTTGCCGTTGTGTCACTTGCGCT[T/G]CGCCATCAATTAAGTTACATCTTCACCGGCGGAAAAGCTGTCTCTGATGCTGTCTCRGACCTTACACCACTTATGGCCGTCTCCATTATTCTTAATGGCGTTCAA	0.806	1	T/G
ESP	OLIVESNP375	Contig316	668	GABQ01079702.1	1235	ATTCTCCAAGCCAATTCTGATGTTGCTAGGTGAATCAAAAAGCCTTGCATCTGCAGCAGCTTTGTTCATCTATGGCCTAATACCTCAGAT[T/C]TTCGCGTACGCTGCAAATTTTCCCATACAAAAGTTCCTGCAGGCACAAAGTATAGTGAATCCCAGTGCTTATATATCTGCAGCTGCACTGGTACTACATGTTTTC	0.974	1	T/C
ESP	OLIVESNP677	Contig6629	411	GABQ01079723.1	1685	AGTGGTTCAAACTTGCTAAAAAGATAAATAACTGAGAGCTCCGTTGTTATTCAATCCAACTGGTGTATGCATCAATCTTAATAAAATCGA[T/G]CTGGCATTCGATGCTCACCAGAGCTCACCCTTGATTTTTGTCCTTTTCTTATTTCTTTGGGGTCTCATTTATGCTAGCAATGGTTACCCCGCTGCAGTTTCCTTG	0.981	1	T/G
ESP	OLIVESNP35	Contig10640	269	GABQ01079728.1	630	TGCTTTCAATCACACTGCTTACAAGGAGGTGTTGGAAGCTGAACCTCCTGAGTGGCTTCCAGACAGTTCCACTACAGTTTGTATGCATTG[T/C]AATGCTCCTTTCACAGCTTTGACTCGTGGAAGACATCACTGCCGGTTTTGTGGAGGTATTTTTTGCAGGCTCTGCTCAAAAGGAAGATGCTTATTACCTTTTAAG	0.964	1	T/C
ESP	OLIVESNP590	Contig526	510	GABQ01079730.1	476	TGTCAATGATTTCTTGGGTCCAAAGCTCACTGGTGTTGATGTCAGGAATCAGGCTGATGTTGATGCGATTATGCTGGAGATTGATGGAAC[T/C]CCAAACAAATCAAAATTGGGGGCTAATGCAATTCTRGGAGTTTCTCTTAGTGTATGTCGAGCTGGAGCTGGAGCAAAAGGGATACCCCTCTACAAACACATTCAG	0.92	1	T/C
ESP	OLIVESNP591	Contig526	549	GABQ01079730.1	512	TGATGTCAGGAATCAGGCTGATGTTGATGCGATTATGCTGGAGATTGATGGAACYCCAAACAAATCAAAATTGGGGGCTAATGCAATTCT[A/G]GGAGTTTCTCTTAGTGTATGTCGAGCTGGAGCTGGAGCAAAAGGGATACCCCTCTACAAACACATTCAGGAAATATCAAACACCAAAGAGCTTGTTATGCCAGTC	0.967	1	A/G
ESP	OLIVESNP587	Contig523	770	GABQ01079730.1	1331	CATTCAAGCAGCACTYGACTCAAAAGCTGCCGGATGGGGAGTGATGGTCAGTCACCGTAGTGGAGAAACAGAAGATAACTTCATTGCAGA[T/C]TTATCTGTTGGTTTGGCCAGCGGACAGATCAAGACAGGAGCTCCTTGCCGAAGTGAGCGGTTGGCTAAATATAATCAGCTTCTGCGTATTGAAGAGGAACTTGGA	0.989	1	T/C
ESP	OLIVESNP820	Contig909	398	GABQ01079731.1	1627	TGCACTTAAAGATATTGTTTGGACATCAGCCACTGGCACTTCAATGCTTGCTTGAAGTGTTCTACAAGTTCCTCTAATAAATCCCAGTTG[A/G]GATTTCAGGATTCTTAGCTTTGATGTTCAGTTATTGTCAATCTCTGAATTTAATTAGTATGATTTAAATTCCTGTGTGTTAGTTCTATATGGTTGAATCCTCTGT	0.85	1	A/G
ESP	OLIVESNP193	Contig1589	274	GABQ01079742.1	1241	CAGCATAGGCATCACATTCTCTATATACCAGTTTGCTGAAGCATGAGTGGGTGCTGTTTTGACTCTATTAGCTCTGGTGGCTGTAGCATA[A/G]TATTCCCTTGTGCTCCAGTAGAAGTCATCAGGCAACTCTTTCACAATGGATATATCATCTTTCAATGCATTAATGAAGTGATCCACATCAAAAATATCCGTAAAG	0.836	1	A/G
ESP	OLIVESNP407	Contig3469	1042	GABQ01079751.1	533	GATTCAAAACCAGTTGCAACAGGATGGTGTAAAAGAAAAAGTGCTAGAATATGTGAATCAGCTTTGTGAGAGGCTACCTACTCCGGCGGG[T/C]GAGTCTGTAATTGACTGCAATTCCCTATCAGACATGCCAAATGTCACATTTACCATTGGAGGCAAAGCTTACACTCTCACTCCAGACCAGTATATTCTCTGCACC	0.938	1	T/C
ESP	OLIVESNP428	Contig3648	376	GABQ01079751.1	1508	AGGCGATTCAAATGGAGACATAGTAGATCTGAAGAATTATTTGGATGCTCAATATTATGGAGAAATTACTATYGGGTCACCCCCGCAGAA[C/G]TTCACTGTGATATTTGATACTGGCAGTTCCAATTTATGGGTCCCGTCATCAAAATGTTATTTTTCTCTTGCCTGCTATTTCCATTCCAAGTACAAGGCTAGCAAG	0.888	1	C/G
ESP	OLIVESNP642	Contig606	1030	GABQ01079755.1	1007	CCATGTGTTGCAAATTACCTGGTGCAGAATTCTTGAGTTCAAAGCTTTGGAAGAAAACTGAGGGTCATTTTTCAACCTCTCGATTCTCTG[A/T]TTCTGATGGAAACACATCAGTAGCTGGAGTACGCAACATTCCTGATAAGAATGGAGATCGTGAAGGATTTAAGTTGGAGAATAGGAGATATCGACTCCAAGGTGG	0.931	1	A/T
ESP	OLIVESNP645	Contig609	277	GABQ01079755.1	1260	TGAGGTTTCCGCAAGTGGAGTTATAAGGAACAYTCCTGCATGATGTCAGTATCACATATGCCTGCCCTCAAATCAGCCGGCTGTGGGTGT[T/C]GGACAAAGGCTGGAGTTACAATATTTAGTTTGCCTGGCTTATAAAGATAATCGACTCTTGCAAGATTTTCACTGTGAATGGAATGCTCATATTTCGAGTCGAGTA	0.946	1	T/C
ESP	OLIVESNP757	Contig7873	434	GABQ01079767.1	1647	AAGATGCAAACTTTTTACAAACACAGGGCACACTACACAAGGTGAAGATTAAAAGCTTCCCAAGATTCAAGCGCAACACTCCAACATCAC[C/G]CCCTCTGCTTATCCTACATACCCCTCCCTCTTCTGGTGTGTAACAATTTATGCACCGAGAGTCGACCCCCTCTGAAAAATCCCCCGCGT	0.963	1	C/G
ESP	OLIVESNP827	Contig9157	214	GABQ01079775.1	1521	GTGGCGGAGCCTGTGCCTGTACCTGTACTGACAGTTGATCAATAGAATGCTGAAAAAATCTACCGTGAACTCTAATGTGTATCCCATCAG[T/C]GCCTTTCCTGTTTCTTTCAATTGTTACTCTCTGCCCTGCTTACCTCACCTTMTGCTGGTGAAATGGGTTTGGTGTGGATATTTCATGTTTTACATAAAGCCTGTT	0.949	1	T/C
ESP	OLIVESNP467	Contig4035	275	GABQ01079802.1	1368	TAGCATGTCATGATCTACCGAAATGATAGCAACAAGTGAAGGCTTCAGGCTGTCACCATACACGAAGCACTGTGCAACAAACTTGCATTT[T/C]GCGTATACATTTTCTATTTTCTCAGGAGCAATGTACTCTCCCTGTGACAACTTGAAAATGTTCTTTTTCCTATCAATTATCTTTAATCTCCCTCCAGGCAACCAC	0.96	1	T/C
ESP	OLIVESNP346	Contig288	860	GABQ01079820.1	606	TGAAGAACAGATCCGTGTGGCTAGGGGAGAGAAACTTCGGTACAAGCAGGAAGATATCGTCCTTCGTGGACATTCAATTGAATGCCGCAT[T/C]AATGCCGAAGATGCTTTCAAAAATTTCAGACCTGGACCAGGAAGAATAACAGCATATTTGCCATCTGGAGGTCCATTTGTGCGAATGGATAGCCATGTTTATCCA	0.751	1	T/C
ESP	OLIVESNP135	Contig1261	52	GABQ01079828.1	37	ACGCGGGGGGTCGGATTTGGTTGACTCAGAGAAGAGAATTACGCAGAGAG[T/G]TATATTAGGCTGATCAGCCTCCCTTTCTAGAGGCCTAAAGAGAGAAACCATGGCCTCTATAACCTCACAATCCTTCTTTTCTCTCTCTAAACCCAAATCCRACAGTAATAATACCGTTAAATCTTYCTTCATCCACCACCTCAAA	0.927	1	T/G
ESP	OLIVESNP629	Contig5818	222	GABQ01079829.1	409	TGTAACCGTGCTGCTGGAATGGCAAACAACCTAGGACTCGATGCCATATTTGTCTACACAAAACATGGACAGATGGCTTCGCTCATCTCA[T/C]GCAACCGTCCAAATTCGCCGATATTTGCATTCACAAATGACAACAGTACAAGAATGGCACTCAATTTGCAGTGGGGAGTTACTCCTATTCTCATTGATTTATCAG	0.77	1	T/C
ESP	OLIVESNP349	Contig2898	197	GABQ01079831.1	202	AAGCAAGAACTGAGGAGAAAGGTAATTTTCAAAGATGAATCGCAACTATCTGTATGCAGTWTTCTGTTTGTTAACGTTAATATTCTCCCA[A/T]CTTCCTTCTTCGGATGGCCTAAGGAGAATTAACCTGAAAAGGAGACCCTTGGATCTTCTCAGCATTAAAGCTGCTGTACAAGCTAGATTGGAGGGGAAATATGGG	0.99	1	A/T
ESP	OLIVESNP352	Contig2906	187	GABQ01079831.1	1390	GGCCGTTGTTTGGATGCAAAGCGAATTGAAACAAGAAGAAGTGAAAGAAAAAGTACTAGAATATGTGAATCAGCTTTGTGAGAGCCTCCC[A/T]AGTCCAGCGGGCGAGTCTGCAATTGACTGCGATTCCATGTCAGACATGCCAACTGTCACKTTCACCATTGGAGGCAAAGCTTACCCTCTCACACCAGAACAGTAT	0.743	1	A/T
ESP	OLIVESNP353	Contig2906	248	GABQ01079831.1	1450	ATATGTGAATCAGCTTTGTGAGAGCCTCCCWAGTCCAGCGGGCGAGTCTGCAATTGACTGCGATTCCATGTCAGACATGCCAACTGTCAC[T/G]TTCACCATTGGAGGCAAAGCTTACCCTCTCACACCAGAACAGTATATTCTCAAAACTGGTGAAGGCATCGCCWCCGTTTGCATCAGTGGATTTATGGCTCTGGAT	0.854	1	T/G
ESP	OLIVESNP410	Contig349	167	GABQ01079835.1	1152	CAATTTACCTGGTGTGRTAGTGGATCTTCCCACACTTACAGATAAGGACAAGGAAGATATCCTGCAATGGGGTGTTCCTAATAACATTGA[T/C]ATGATTGCTCTCTCATTTGTTCGCAAGGGCTCTGACCTGGTTAATGTACGTAAGGTTCTTGGACCTCATGCCAAGCGCATACAGTTAATGTCAAAGGTTGAAAAT	0.942	1	T/C
ESP	OLIVESNP403	Contig342	1332	Not in GABQ01.1		TCGATTAAGCTCTGTCATTTTGATTTTTCAAGTTATWAATTTTAGATGGAGCAATGTTATGTAATCTGTTTTTGAATGCTTTTCCAGACA[T/C]GGGTTGGTTCCTTCGTTGAATGTTTACTGTTTTGTAACTGGTTCCATTACAGTTAATATATAATTTGTTCGAATAAAAAAAAAAAAAAAAANAAAAAAAAAAAAT	0.947	1	T/C
ESP	OLIVESNP401	Contig3376	629	GABQ01079852.1	1122	GCTATGGGAGTCAACATGGAGACAGCTCAGTTCTTCAAACGTGATTTTGAGGAAAATGGATCTATGGAGAGAGTGACCCTTTTCCTAAAC[T/C]TGGCCAATGACCCAACAATAGAACGTATCATTACTCCTCGTATTGCTCTGACAACTGCAGAATATTTGGCATATGAATGTGGGAAGCATGTTCTTGTCATATTGA	0.985	1	T/C
ESP	OLIVESNP729	Contig7447	302	GABQ01079855.1	1628	ACTCACCCGGAAATTGTTGATGCAGCTGTTATACCGTTCCCGGATGAGAAAGTTGGACAATTTCCCATGGCATATGTGGTGCGAAAAACA[C/G]GCAGTAGCATATCGGAGAGTGCAATCATGGATTTTATTGCTAAACAGGTAGCGCCTTACAAGAGGATTCGACGAGTGGCATTCACGGCTTCCGTTCCTAAAAATC	0.926	1	C/G
ESP	OLIVESNP363	Contig3022	134	GABQ01079867.1	1589	GGGATGAGTTTAAGTCTCTTGATTTCCAGAGGATATACGAGAACATGCAGAAACCCGCATTCATCTTTGATGGAAGGAACGTCGTCAATG[T/C]GGGCCAACTGAGGGAAATTGGCTTTATTGTGTACTCAATCGGCAAACCACTGGATGCCTGGCTCAAAGACATGCCTGCTGTTGCATAAATTCGTTTCTTCGGTTG	0.789	1	T/C
ESP	OLIVESNP713	Contig7183	221	GABQ01079867.1	1710	GTACTCAATCGGCAAGCCACTGGATGCCTGGCTCAAAGACATGCCCGCTGTTGCATAAATGCATGTCTTTGATCAAATGTCTACATTTTG[A/G]AACCGACGAGCATAGATGCACACGGACAGCTGGATTATTTACAATTTATTTTCCATCAATTTTCGACTTCTCCTATATTTTCCCCTGTAATCAGAAAGATGCCGA	0.988	1	A/G
ESP	OLIVESNP360	Contig296	1111	GABQ01079872.1	1660	CATGTACATAGCAGGTAATGTTGTGGAGACTAAGGGACGATCACTGGAGGAAATAGAGCGCGCTCTTACTGCTGCTCCTTGAGGGGAATA[A/C]TGTTGTAGTACCAAGGGAAGTATTTGCCGTTTCCCCTATCGCAGATTATCCGAGAATCATCTTTCCAGTTTTCATTATGTGACAAATGGTCTGTTGGTAAGCATT	0.988	1	A/C
ESP	OLIVESNP592	Contig5309	189	GABQ01079885.1	1000	CGTGTAGTAGTTTATGCCTAGAAAGTCGTAGGATCCTTTCACTAGCTTCTCCTCTTTTTTCAGAAAATTTAGGAAGGCGATCGCCAACAT[A/T]TTTAATCATACTTTCTGGGTACTCTCCAGTTACCACTGGTTCCACAAACCATCCAAGCATAAAATCATTTCCTCTAGTAGCAGCATCTTTATCTTCTTGAGAGTC	0.957	1	A/T
ESP	OLIVESNP54	Contig10972	170	GABQ01079899.1	1457	CCATAGTGGAAGTTACCTTGCGCTTGGAGGCTCAGATATACGAGTTTATCAAGTTGCCAACGTCAAGTCTGAATGGAACTGCATCAAAAC[A/G]TTCCCCGACTTATCAGGCACAGGTAAAGCAACATGTGTAAAGTTTGGTCCAGATGCAAACTACATAGCTGTTGGATCTATGGATAGAAACCTCAGAATATTTGGG	0.878	1	A/G
ESP	OLIVESNP857	Contig962	395	GABQ01079900.1	1048	AGTGATGTCCCGGGCCAAGAACCTCTCACCCACCACGGCAACAGTTGCAGAGTGGAAGGTGGTGCTACCATCTTTTACATTTCTGCTCCC[C/G]GTGATAATAGTGTTGCTTCTGCCATCTCCCAAGAACATTATGTTAGTTTTCTTCTTGGGCACCTCCACATTTTCCCTATAAATGCCAGCCTTAATCTTAATTACA	0.91	1	C/G
ESP	OLIVESNP853	Contig953	394	GABQ01079900.1	1556	CCGCTCCGGTGTTCTGATGCTCGCCATAGAACAAAGTTTCAAGTGCGAAATTTCCATTCCATTCATGCCAACCAGCAGGATGAATTGCAT[T/C]AGTAATGGAAGATTGCATTATAACAGTCCTCGAATACATCTTCCACGGCCGCCCGAGATAAGTGGGGAAATTTCCCTGAACAGTTCTTAAATCCGAAGTGGCTCC	0.991	1	T/C
ESP	OLIVESNP399	Contig336	263	GABQ01079904.1	902	CAAGAACACTGGGATATGGAAAATTCAAGCGGAAAGGATGAAAGTAAAGAGAATTTTGTAGATATTCTGCTTAAGATTTACCAGGACAAT[A/G]CCACTGGTGTATCCATTGATAGAGATGGTATCAAAGCCATAATTTTGGATGTGTTTGCTGCTGGAACTGATACCACATCCACAGTTCTAGAGTGGGCAATGACAG	0.894	1	A/G
ESP	OLIVESNP365	Contig3063	468	GABQ01079905.1	242	TTAAGCATGGATCGAAGGATACCTCAAACATGGATGATGGAATGCCAGATTTAACCAAGCCTAGAAGGAGAAGGTTCTCCATTTCTTAAG[T/C]TCGGAGATTGATTTGTTTAGTTTCTTTGTGTGCTGAGGTTGTGCAAAGGTTTGATGCTTTTGTGTCCAGTCATTTTTGTTGCGCCGTTATGTTTGCCCTCTTTTC	0.848	1	T/C
ESP	OLIVESNP473	Contig4125	224	GABQ01079927.1	1328	GACATTACCCAACCCTGTTCCTTTGCTTTGTTCTTGAAAGGCACATATAAAGCTGACACCATCTTATAAGATTCTGCAATATGAGCTTGA[A/G]GATCAGATGATGTTGGCACTAACATCGAAAGATCCTGCTCTTGCTCTCTCCAAGAGGAATATTGGTTCTGATTGGAGGTGTGGATGATGTGGAGAAGCACATGAG	0.926	1	A/G
ESP	OLIVESNP198	Contig1647	550	GABQ01079935.1	1331	GAGAAGTTTGTTTCCATTATTGGAAAATAAAAAGAGTCTTTCTTCTTCCGAAGAAAGAGCCAGCATTAAAGGAAAGGCTTCCTTATTAGC[T/C]GCAGTTGATTACTACGTTGGTATGCACAGCGATATCTTCATTTCTGCCTCTCCTGGAAATATGCACAATGCTATGGTGGGACATAGAACATACCAAAACCTGAAG	0.935	1	T/C
ITA	OLIVESNP901	Contig1451	725	GABQ01079953.1	1516	ACTTTGAGTGGACATTTGGATACACAAAACGTTATGGGCTTTACTATGTTGATCAGGTCACTCTAGAGAGAACCCCAAAGTTATCAGCAA[T/C]TTGGTTCAGAAACTTCATTGCAGAAAATATAAGAGCTGAACCTAGAGCCAACAGCTAATTTCCTAAGTTTCCAACCTAGAGATCCTGCAGAATTTGCTATTTTTT	0.877	1	T/C
ESP	OLIVESNP371	Contig315	980	GABQ01079965.1	900	GACTAGCATCGACATCACCGATAAGAAAACTTAGGCCCTTGCCCTTGAACTGCTCAGCAACATCATGATATTTTGATCGAAAAGCATCAT[A/G]ATGCTCACTGCTGAAGTTCAGGAATAACATTGCCTTGGAGTTGGGGCTGTTGAAGAATTTGATAACAAACGGATGGTTCTTTGGGTCATTGTTAAAGATAGTAAC	0.973	1	A/G
ESP	OLIVESNP393	Contig3295	343	GABQ01079982.1	1629	YAACGAGTCAGTTCTGAAAGTTGCACTTGACCATGGAAAGGCCTCGGGAGTTATAAAGTCACACGACCGAATTGTCGTTTGCCAAAAAGT[T/C]GGAGATGCGTCTGTAGTTAAGATTATCGAGCTTGAAGATTAGAATGTTAAGGCTGTTTTCTTTTTACTTTTGTTTTGAAATTCGATGGAGGAATCCTAATGACCA	0.985	1	T/C
ESP	OLIVESNP109	Contig12073	141	GABQ01080000.1	248	TGTTGCTTGTTTACACAAGGATCCTTCGAAGAGGCCTAGTATGGTGGATATTGTCTATGCATTGTCCAAGAGTGATGATTTATTCTTCGA[T/C]GTCTCCGAGGATGGACTTTCTCCTCGACAAGTGCTTGCAAGGTAGATTGAGGTGGTAGAAATTCAAGTCCAGCTCATGTAGTAATAATTTGTGTTGCGATAATAG	0.998	1	T/C
ESP	OLIVESNP860	Contig966	882	GABQ01080023.1	1232	CTTGTGGAAGTACAAGTAGCCCCCAAAAATCTCATCAGAACCTTCACCTGATATTACCATCTTTACTCCCAGTGATTTAATCTTCCGGGA[A/C]ATAAGGAACATCGGAGTACTTGCTCTGATTGTCGTGACATCATAAGTCTCAATGTGATAAATAACATCYTCAATAGCATCAATACCATCCTGAACAGTAAAGTGA	0.945	1	A/C
ESP	OLIVESNP723	Contig7349	190	GABQ01080029.1	1541	AACAGCTGCCATTGTGTTTGGGCGACTAGTTTTGGTTCCTCCAGTTGGTCTTGGCATTGTCACACTGGCTGATAAGCTTGGCTTCCTGCC[A/T]CCGGGTGATAAAATGTTCAGATTTGTTCTCCTCCTCCAGCACACAATGCCCACATCTGTGCTTTCTGGAGCCGTTGCCAGTCTTAGAGGATGTGGGAGGGAGGCA	0.796	1	A/T
ESP	OLIVESNP800	Contig861	141	GABQ01080034.1	1213	TTGGGTTGGGGAGTCAGGTGGTGCCTACAACAGTGGTGGTCCTCAAGTATCTGACACRTTTGTTGACAGCTTTTGGTATCTAGATCAGCT[A/C]GGAATGGCAGCCAAGTACGACACTAAAGTATATTGCAGGCAAACTTTGATTGGTGGAAACTATGGGCTTCTTAATGCAAGTACATTTGTTCCCAATCCTGATTAT	0.668	1	A/C
ESP	OLIVESNP799	Contig8609	166	GABQ01080053.1	902	AACACTGTTGAGTTCGGTGGGACCACAGCCAACTCTTGCTTCGACTCGGATGAACCAAATGCAAACTCTGGAGCAATTATCAGTAGCGCC[A/G]CCTCTCCTTTCTTCATAGACATCACAGCCCTGTCCAACCCCTCAACTACTTGCTCTTCATCCGTCATAAATTCAAAGAGATCATCTTCGTTATCTGCATCACCTT	0.995	1	A/G
ESP	OLIVESNP762	Contig7944	342	GABQ01080067.1	1866	TCTACGTTGCTCGTCTGTATCAATACAAGAGTAGGGTATGGGTCGATGAAGATGTTGAGCTTAATGTTGTTAAACAATGAGCTAGCGCGA[A/G]TATGACTAGACAATGTAATCAACAAGATTGCAGATGCTTAAATCTTTCTTGATGCTACTGTTTAATGTTGTTGAGCGACATGAGTTCATCTTATCTAATATATCC	0.952	1	A/G
ESP	OLIVESNP484	Contig430	302	GABQ01080069.1	773	TTCACCGGGGTGAGGATGGCACTGAAGTACACCGTTTGTGTCCCTTTCAATCTTCAAGGTAAGAAGACGTATTCTGGATTCAACCCAGCC[A/T]TTCCAATTCCTCAAGTCCTCTTCAGTCTCCGATGCTATGTCCATCTGCAGATAATTTTTGTGTGCTTCAAAGAAAGCAAAAGGCTCAAAAAGAATATCCCATCTG	0.914	1	A/T
ESP	OLIVESNP704	Contig698	690	GABQ01080079.1	588	GCTAAGGGCCCAAGGTTGTGGTATGGGAGTCGCAATGAATAGATTCATCAGTGGGGTGATCTTAATGTCATTTATATCCCTGTACCAGAG[T/C]ATTACAATTGGAGGGGCTTTCTTTTTATTTGCAGGGGTTGGAATTATAGCTTGGATTTTCTTCTACACATTGCTACCTGAGACGCGGGGAAGAAACCTAGAGGAT	0.949	1	T/C
ESP	OLIVESNP850	Contig951	146	GABQ01080119.1	397	AATTGTGAATGAGCTTGAAGTGCAGCATCCTGCGGCTAAAATTTTAGTTTTGGCTGGGAAAGCTCAGCAAGAGGAAATTGGAGATGGTGC[A/T]AACCTGACCATTTCATTTGCTGGTGARCTACTCCAAAATGCTGAGGAGCTAATCAGGATGGGTCTTCATCCCAGTGAGATAATTTCTGGGTACACAAAAGCAATA	0.906	1	A/T
ESP	OLIVESNP851	Contig951	476	GABQ01080119.1	727	TGTGTCCCCTCATTGCTGAGGCATGTATTCAAGTTTGTCCCAAGAACCCAGCAAACTTCAATGTGGATAATGTCCGAGTTGCAAAGCTCT[T/C]GGGTGGAGGTCTGCATGATTCTATAGTAGTTAGGGGCATGGTACTGAAGAATGATGCAATTGGGACCATAAAGAGAATGGAAAAGGCCAAGGTTGCTGTGTTTGT	0.766	1	T/C
ESP	OLIVESNP836	Contig9302	289	GABQ01080134.1	260	CGTGTCAAAATCTTYGACTTTGAAGTTCAATAACGAGAAGGATAAATTGTCACCGAGCTCCTCAAGTATGTCGCCAGAAGAGAAGCGTTC[T/G]ACCTCATTTTTCCCGGCTGATGCAGAAAACAACTGTGCTAACCAGAAAGTTCACAGTTATGAATCTGTTTATAATTCTTTTAGTCCAGTACATATGATCACTGCA	0.729	1	T/G
ESP	OLIVESNP835	Contig9302	213	GABQ01080134.1	336	ATGAACTGAGGTGGCTYAAAGCCAAATATMAAATGCAGATGAGAGAGCTTAAATTTGGAGATCAACATAAGGGGATCGTGTCAAAATCTT[T/C]GACTTTGAAGTTCAATAACGAGAAGGATAAATTGTCACCGAGCTCCTCAAGTATGTCGCCAGAAGAGAAGCGTTCKACCTCATTTTTCCCGGCTGATGCAGAAAA	0.956	1	T/C
ESP	OLIVESNP16	Contig10371	142	GABQ01080142.1	111	CCCGCCTGCCGAATATGTGAGGTTCCGGTCACCGACGAGATTATCGTCGCTGGTCCTTTGGCTTAACTCTTATTGTTATCTGGAGCTGTC[T/C]ACAAGACTCTGATTAGTAGGTTTATTGCATAAATACTTGTGTTTTTCCACAGAGTTGATATGAAATTTACAACGACATAAGAATGAAGAAGCTAATGGATTCTCA	0.758	1	T/C
ESP	OLIVESNP324	Contig2693	361	GABQ01080143.1	1481	ATTGAAGAATGTTTACGCCATTGGAGCTGGAATGGTAGCAGCTCTGACAAAAGAAAGTGCTACAAGCAAATCAGTATATTTTGCGCATTG[T/C]ACATCCGAGATGATATTCATTACTCATTTGTTGGCTGAAGAACCCGAGAAGCTTGCAGGACCTTTGCTTGCTGATACGTATGTAACCTTGTTAAAAGGTCGTAAT	0.957	1	T/C
ESP	OLIVESNP106	Contig12017	166	GABQ01080143.1	1889	GCTTATACATCCCTTATTTTTTCATCCATTAAACATAAAATATCAGTCAAGGCTGCCTCCAAGAAGTGAAGGCCTGTAGAAGGCATGGCT[T/C]TGTGCAATCTCAATTCGATCACGGGGATCATTCAGGTTCTCATCCCGTAGTGCTTGAAGAATGCCCCGCGTACTCTGCGTTGAT	0.904	1	T/C
ESP	OLIVESNP609	Contig552	158	GABQ01080155.1	323	GCTTCTACCAATCAACCCAGTTTCTTGAGCATAAAAGATGTTGAAGCCAGCAAAACGGAGATCAACCTACATAATTGTTAGACGATAGCT[A/T]TATGGATGGCGCAAGGTGATAAATAAAGAGGTCACATGCCAAGTGACATTGCAGGGATTCACTTGAGATAGTTTTTTCCAATAGAAAGGCTCTGTATATTTTGTA	0.974	1	A/T
ESP	OLIVESNP819	Contig906	464	GABQ01080171.1	654	AAAGCTATAACACTTAAAGCAGATGACAAGGTTATTCTGACACCAAATCAAGGTCAGGAAGCAACCTCAGAAGTTTTGCCAATCAACTTT[T/G]CTGGACTATCCAAGGCTGTGAAACAGGGAGATACCATTTTTATTGGCCAATACCTGTTTACAGGAAGTGAAACCACTTCTGTTTGGCTGGAGGTGGATGAAGTGA	0.935	1	T/G
ESP	OLIVESNP714	Contig7194	253	GABQ01080175.1	1789	GTTAGACCTTAACAGTAAGACATGGAATACCTCTTCCGGGAAGCTAAGAATGGAAGATAATGCTACTTTGATGGGTAAAAACAAAGAAGA[T/G]GGACCCCTGAGTATGGGACTTGGATACGCAAAGCTAAAAGCTCGTAGAACAGGGTTTAAACCTTACAAAAGGTGCTCGATAGAAGCAAAAGAGAGCTGGTCACAG	0.984	1	T/G
ESP	OLIVESNP843	Contig937	184	GABQ01080198.1	402	TGTCAACATCAATCTCGCAGATGTTGTCAACAACAAAAGGATCAACGAGAAATACCATCTCATAGATTCAAAGAATGGAATGATTCAAAT[T/C]GAGCTGCAATGGCGTACATCATCTTGAGGCCGATCCTCTCAAACAAAAAATCACCTCGAGCATGGGGAGAGAYTCGTGTGATGACRAATATACTGTCTATTTTAG	0.966	1	T/C
ESP	OLIVESNP447	Contig3831	766	GABQ01080212.1	1901	CTTGCCAGCTGAGGAAGACATGCCGGCCATCATGGCTAGTTTCAAGAAATTTAACGACGACTTCATGGAACAATATGAAGACTACAGAGG[A/C]TATTCGAGGATGTAAACATGTGGTCGAACGTCTACTGTATATCGGCTTCAGCTGTTAAGAACCTAAAAAAAAATTTCCTCTATACCTTGTTTATCGTTACATCTA	0.943	1	A/C
ESP	OLIVESNP489	Contig4345	365	GABQ01080219.1	1014	CAACTGATCGACATCAGTATTTTCAACAAGCATACCCAAATCACTAGCTTGAAACTCAGCTCCGGTCAAAATGGCAATATCTTGAAGAAG[A/G]GCCTTTCTCCTTTCTCCAAAACCAGGTGCTTTGATCGCAGCAACGTTAAGGATCCCTCGTAGCTTATTGACAACAAGAGTAGCCAAAGCCTCTCCCGTGACATCC	0.976	1	A/G
ESP	OLIVESNP361	Contig298	1078	GABQ01080224.1	1055	ATGGATTAGTCCATCAGCTTGGAATTCCCAGTCGATAACATAATCATAGTTAGCAAGTGACGCTACCATCCTTGCAACTAATGACACCTT[A/T]GGTCTTGCCTCTCGGATCTCCTCGCCTACTATTGGGCTCTCGGTGTGACGCCAAGCAGCATCACCCGAGTASCGCTCGAACAGACAGATCATGTTGGACCTAACA	0.951	1	A/T
ESP	OLIVESNP64	Contig1111	210	GABQ01080233.1	1687	TGTTTGAAGATGGATCCCGATTGGTTTTCCGTCTTTCTGGAACTGGTTCAGAGGGGGCTACCATCCGTCTTTATGTTGAGCAATATGAGA[A/G]GGATTCGTCCAAGATAGGGAGAGATTCTCAAGAAGCACTTGCTCCTCTGGTTGAGGTTGCACKTAAGCTATCTAAGATGCAAGAATTCACTGGTCGATCTGCTCC	0.941	1	A/G
ESP	OLIVESNP205	Contig175	461	GABQ01080238.1	535	CGGTGACCCCCCTCACGGCCAGGACAAGTTCGTCAAGGTTGAGGGTGGGTTCGCCTGCGCTCTCGACCTTGTGAAGCATATCCGTGCCCA[A/G]TATGGTGATTACTTTGGGATCACTGTTGCTGGTTATCCAGAGGGACATCCTGATGTGATTCAAAATGGAGTGGTTACGGAAGAGGCGTATGAGAATGAACTTGCT	0.931	1	A/G
ESP	OLIVESNP491	Contig435	1111	GABQ01080239.1	874	GGGTGAATATTGGGGAGAAAAGGGCTACRTCAGGATGCAGCGTAATGTGGCTGCCAAATCCGGTCTATGTGGAATAGCCATGGAGCCATC[T/G]TACCCAATCAAGACTAGCAAAAATCCACCAAACCCAGGTCCGTCTCCTCCATCTCCATCCAAGCCTGACAATATTTGTGATGAGTTTTCTGTATGCCCCGAGAGC	0.953	1	T/G
ESP	OLIVESNP490	Contig435	752	GABQ01080239.1	1226	GAGGCCTTATGGACTATGCATTCGATTTCATAATAAGAAATGGTGGCATTGACACTGAAGAAGATTATCCTTATAAAGGCTACGATGACA[A/G]ATGTGACCAATACAGGAAAAATGCCAGGGTTGTGTCCATTGATAGTTATGAAGACGTAGCTCCATATAACGAAAAGGCACTAAAGAAGGCGGTTGCAAATCAACC	0.969	1	A/G
ESP	OLIVESNP493	Contig435	592	GABQ01080239.1	1384	GAATCCGATCAAAGATCAAGGAAGCTGTGGGAGTTGCTGGGCATTTTCAACTATTGCTTCTGTAGAAGGAATAAACCATATTAAGACAGG[T/C]GAATTGGTGTCTTTATCGGAGCAAGAACTGGTTGACTGTGATAGATCATATAACGAAGGCTGTGACGGAGGCCTTATGGACTATGCATTCGATTTCATAATAAGA	0.941	1	T/C
ESP	OLIVESNP492	Contig435	236	GABQ01080239.1	1734	AACCTTAATGGTCCGATTTTGCGGTCTCACGAYGAGGTCATGTCGATGTACGAGGCGTGGATAGTGAAGCACTCGAAGTCATATAATGCT[T/C]TGGGAGAGAAGGAGAAGAGGTTTCAGATTTTTAAGGATAATCTGAGGTACATAGATGAGCATAACGCTAAAGGTRACCAGACATATAAGCTAGGTCTGAACCGGT	0.963	1	T/C
ESP	OLIVESNP412	Contig3500	287	GABQ01080288.1	1346	TCTTAGCTCCGATCAAGGGAGAGATTATTGACGTTGATTTGGATTTTATTCCAAAGAGGAAACAGACAACTAATGAGGTGCATAATGATC[A/C]GAAGATGTATACGTGTGAGTTTCCTCAATGCCCCCACAGTGATTATCGTATGGGATTTAATGACCGGAAATGTAGAAACAATCACCAAATGAATTGCCCATACCG	0.86	1	A/C
ESP	OLIVESNP732	Contig749	2024	GABQ01080295.1	277	CCTACATAAGAATCGCAAGCAAAACAAGAAAAGAGATGAACAGATTCTGTAAAATCCCAATTTAGTGTGCAAGAGTTCGAAGGAAGGACG[A/T]GAGAATAATTAGTAKGGAGTGCTCCCGCTTGAAGGTGAGGATATCACGGACAGAATATCAGTCACAGAAGCCATAGCACTCAAAGCAGCTTTTAGAACATCTTGA	0.44	0.5	A/T
ESP	OLIVESNP731	Contig749	1006	GABQ01080307.1	1104	TATCTGTGATAGTTGTGCAGAGTCATCTGATTCTGGGTGGAGAAGTAGCTGTTTTCTTATGAAAGGTGGCAAGAATTCAAACAATGCAGA[T/C]GCCCAAGGTGACAATTGAGAAGAAATGTTATCCGCAGAGACACCTTGCCTGAGCAAACCATGGATTTCCTGCAATAAAGCATACACTTCAGGAATGCTTTCAATA	0.899	1	T/C
ESP	OLIVESNP389	Contig3236	356	GABQ01080316.1	524	CTGATCTGCCCCCACCAGAAAAGGTTCGGCATGTTGTTGATTGTCTTCAATCTGCAGAAGATGTGTCTGAGAGTCCAAAACCGAGCTTCC[A/G]ACGTTGGACAATATTGGATTATTCAAGGGCTTATACATCAGGAGAAATAACTCCTCGAATGGTTGCAGATAGATTTATAGCGGCTGTCCGTGAGTCTTCCAATCC	0.967	1	A/G
ESP	OLIVESNP275	Contig2206	316	GABQ01080316.1	1846	GAAGACCTCTGGTGTTTTGTATTCTGAGGTGCACAGTGCTTGCATAGCTGAAGCAACATGAATCAATAACGACTCAGACCAAGGTTTCCC[A/G]ATAAACTGAAGACCGATAGGCAAGCCAGATTTGTCATATCCAACCGGGACAGTCACAGCAGGCAATCCCAAGAAGTTTCCTGCTATCTGGTACCGTACTAGGGCA	0.903	1	A/G
ESP	OLIVESNP274	Contig2206	115	GABQ01080316.1	2046	TTATATCAGGACTAGAACCTTCAAGTGTTCTAGCATAAATACAAGTAAACCAACAAAGCATTGTTTCATACAAAGATGTAAATTGATATT[T/C]TCACACGTTCGTTGTTGCATCTATTGGTATCACCCATTGGAACTCCTAAAAGTTTGAATAATAACGTCTGAAGTCTAGTAACAGCTTATTTCTTAGCAAGCATAT	0.881	1	T/C
ESP	OLIVESNP5	Contig10114	281	GABQ01080321.1	2081	GAACACCATGTTGGTCTACTATACTGCTTAATATTATATATAACTGAAATGTGTGTATTAAAGAATCTTCTCCGCCAGATGGTTATTGGA[A/G]CCATGAGATCTTTGCTTAGGGAGGCAAGACTCTGGCCCAAAATAAGTTTAGTCAAAACATGCAAAATGTCTAGTTGAACTAGAATCCCAGCTCATCGTGTTCTTC	0.937	1	A/G
ESP	OLIVESNP576	Contig5147	55	GABQ01080333.1	33	ACGTCGGGGGGTATCTTGAAACCCTAGTTTCAATCAACGTATTTCTCTCTCTCT[T/C]CTACGTGAATAGTATAGCCGACTCAGATCTGAGTGAATAGTCAGCAATGGCAGGCAAAGGAGAGGGCCCAGCGATCGGAATTGACCTCGGCACAACGTATTCTTGCGTTGGCGTGTGGCAGCACGACCGGGTGGAAATCAT	0.846	1	T/C
ESP	OLIVESNP197	Contig1634	215	GABQ01080333.1	1210	TAGGATTCCCAAGGTCCAGCAATTGTTGCAGGACTTCTTCAATGGGAAGGAACTTTGCAAGAGCATCAATCCTGATGAAGCTGTTGCTTA[T/C]GGTGCTGCTGTCCAGGCTGCCATTTTGAGTGGTGAGGGTAATGAGAAGGTGCAGGATCTTTTGCTTTTGGATGTCACTCCCCTCTCTCTTGGTCTGGAAACTGCT	0.838	1	T/C
ESP	OLIVESNP196	Contig1633	415	GABQ01080333.1	2145	GTTCTTAGTAATGAYTGAATATTTTGGTTTTATTTTCGTCGTATCTCATTATGCTTTTCCTTAGTATTTTGGAAGCATTGGCAATTAGCC[A/C]TTATTCAATGCCTGCTTATGATATACTGCCATTTTCATGCAGGAATTATTATTATTTATATTCACAATTGGTAAAGCCTTGCTTTTAA	0.999	1	A/C
ESP	OLIVESNP313	Contig2609	269	GABQ01080343.1	315	TGTTTGCAATTGCTGACAACGCTTCTSTCTCATTGCAGAAAACGAAAACCAAGTAGTCCATTTCCTCGAGCTTTGATCTCATCTTGAGAG[A/C]AGAATCCTTGTCGTCGTCAAGGAGGAGGACTCGAAGACCCTTGGGGAAATCCTTCAACCCAAGTAGATTATTACCAGTGCAAGCCATAGCTTGTTTTGCATCGTT	0.981	1	A/C
ESP	OLIVESNP312	Contig2609	205	GABQ01080343.1	379	TTATATACCCCGTCCTTGTTGCTGGAACTTACCTCTACAATAGCAACATGGAAGCTCTCAGTTTTGTTTGCAATTGCTGACAACGCTTCT[C/G]TCTCATTGCAGAAAACGAAAACCAAGTAGTCCATTTCCTCGAGCTTTGATCTCATCTTGAGAGMAGAATCCTTGTCGTCGTCAAGGAGGAGGACTCGAAGACCCT	0.929	1	C/G
ESP	OLIVESNP798	Contig86	1275	GABQ01080350.1	1745	TCTTAACAGGAAGAGACCGTCAGTCCTCGCCCTGTCTCGTCAAAAGCTGCCCCAGCTTGCTGGAACATCCATCGAAGGAGTAGAAAAGGG[A/C]GGCTACATCATATCAGATAATTCATCCAGTAACAAGCCCGATGTCATTTTGATTGGAACAGGTTCAGAGTTGGAAATTGCAGTTAAGGCTGCTGACGAACTCAGA	0.92	1	A/C
ESP	OLIVESNP296	Contig243	141	GABQ01080353.1	94	TCTCTGAAAATGCAATCTGCAATTTCTCTCTCGCTCTCTTCTCCTTCCACGATCGCCAGATCCGACTGCACTGCTGCAGCCGCCGCTAAT[T/G]CGTATATTTGTACGCCGAGATCGCTCCGATTTTGCGGTCTAAGAAGAGAGGCTTTTAAATCCAAGTCGTTTAATTCGTTGTCAGTTTCGACTCGATTACTGCCGT	0.856	1	T/G
ESP	OLIVESNP436	Contig375	445	GABQ01080369.1	922	CCTTTGTAAAGTTGAACTTGTTCTCATCAAACGGYTGCAATACCTTATCAACTCGAAACTCAGTCGGCCTCTTCTTAAGGTGCCTGCCCT[T/C]ATTCAGCTGAGCAATAAAGCCATATTCCCCCGGAATCACCTTGGTTTCGCAAGCAGTGACGTCATAGCGRAAGAGGCCTCTCTGCAGACGATCCTCCCACTCCCC	0.683	1	T/C
ESP	OLIVESNP237	Contig200	540	GABQ01080369.1	1725	GGAAATCAGTGGACACATGGTGTTGAAAAGGAAGGAGGACTATGAGGATGCATCTGAGGGGAATGCTTGGAGGCTTCTTGCCGAGGTCTC[T/C]CTTTCTGAAGAGAGGCTAGAAGAAGTGAAGGATCTTATATTTGAAGCCATTGCTTGCTATATTGATGATGACAAATGTGTCACTCCATCCTTGCTTAAGGAGTCT	0.984	1	T/C
ESP	OLIVESNP238	Contig200	681	GABQ01080369.1	1864	ATTGCTTGCTATATTGATGATGACAAATGTGTCACTCCATCCTTGCTTAAGGAGTCTGATGTTACCCCAGAGTCTATTGAAGACCCCGAT[A/G]CCCTTACAGGCTCCCACCCTTCTATGGTTCCTGCCTAGCGGAAAATGCCATGTTCTGATCTGAGATTTGGGCATTGAAGACCCGATCAGTGGTCTCTTCGTATCA	0.912	1	A/G
ESP	OLIVESNP164	Contig135	239	GABQ01080374.1	2199	TAATGATTTCTTGATGACGTTGTTTTTGTGGGTATATAAGTAGAGTTCTGAGGTGCTGAGAATGGTGTCATTTAAGAAGCAAAGGATAAG[A/G]AAAGAGTCTTAACAGATATGCAATAAAGAAGTCTATGTTAGCATACTTTCCTTTCTTATTCGTTATCTTCAATTTATGTTCTCTTTTTAGAAACTTGGATTGTTC	0.814	1	A/G
ESP	OLIVESNP734	Contig7501	307	GABQ01080379.1	2021	CCAGTTGAAGAAAAGACTAAGAAAGAAAATTTTATCTTTTATTATGAGCTCTCAAATGATAGTACCCTGATCTGAGTACCTTGTGCATGG[A/G]TTCCTTATAATTTTACAACCCCCAGAATCCATAAATACTCTGGGAGGTCACCTGCAAACAAGAAACAAGCCCAGAAAACCTAGGAGACTTCTTTAGCTGCTGCTA	0.959	1	A/G
ESP	OLIVESNP733	Contig7501	172	GABQ01080379.1	2156	GGAAAATGAGACATCATCAATCAAAATACAGAGTTCAAAAACTGAAGACAATGTTCAAAGTATGTGTCCAAATGCAGAAGCATTTGTAAA[C/G]CCTAATTCCTCTCCTGATCTTACTTTAGTTTGCAATCCCTGCTGCCAGTTGAAGAAAAGACTAAGAAAGAAAATTTTATCTTTTATTATGAGCTCTCAAATGATA	0.876	1	C/G
ESP	OLIVESNP67	Contig11296	211	GABQ01080389.1	305	AACACCATGAAATCTACTCCTCACTGCCTCACTCTCAAGAGCGAGGTAAATCTTGCTTCCAGAATTACAATTCTTGAGTAGTTTCTTAGC[A/G]GCAAACAGTGCATTCCTCAAATTCAATAAGCAGCTCAATGCCTCATCAGAAACTAGCTCCCTAATCTCTTCCAAAAGAGGCACCAAAAGTTTCAATCTCCTCACT	0.819	1	A/G
ESP	OLIVESNP297	Contig2435	487	GABQ01080390.1	1336	CATTTTGGGGAAGTCAATCATTGGCCTTCCTTGTGCTCTGACTGCTCCTAGAAGACCAGCAAGTGCAACTCCAGCTGTCCCCTGAACATC[A/G]TCATTGAACATTCGATAGTCATTCCTATAACGCTGCAACAGCTTGAAGGCCCACTTACTTTGAAAATCTTCGAACTGGACAATCACATTTGGCCAGCGAGTAAAT	0.995	1	A/G
ESP	OLIVESNP660	Contig634	361	GABQ01080398.1	1393	CATTCTTCTCTTGGACGTGGCACCACTCACCCTTGGTATTGAAACTGTGGGTGGAGTTATGACTAAGTTGATTCCGAGGAACACTGTTAT[A/C]CCAACCAAGAAGTCTCAAGTTTTCACAACTTACCAAGACCAGCAAACTACTGTCTCTATTCAGGTTTTTGAAGGAGAAAGGAGTCTTACAAAGGATTGCAGGCTG	0.895	1	A/C
ESP	OLIVESNP658	Contig632	92	GABQ01080398.1	1642	AATTGAGGTTACATTCGAAGTCGATGCCAATGGAATATTGAATGTCAAGGCAGAAGACAAGGGGACAGGTAAATCCGAGAAGATTACTAT[A/C]ACTAACGAGAAGGGTCGCTTGAGCCAAGAGGAGATTGACAGAATGGTTCGTGAGGCAGAAGAGTTTGCTGAGGAGGACAAGAAGGTGAAGGAGAGAATTGATGCT	0.978	1	A/C
ESP	OLIVESNP657	Contig632	442	GABQ01080398.1	1990	GAAAGAGGACTATGAAGAGAAGCTTAAGGAGGTGGAAGCTGTATGCAACCCGATCATCACAGCCGTCTATCAAAGATCCGGGGGAGCACC[T/G]GGTGGGACATCAGAAGATGATGATGATGATTCCCATGACGAACTGTAGGTAATTTTAAGAGTTTTTGTCGACCAGTGATGGGACAACATGAAGTAAGAAACGACC	0.876	1	T/G
ESP	OLIVESNP390	Contig3244	164	GABQ01080411.1	408	GGGAAGAAGACCACGTAGAAAGTGGGCATCCCTCTCTTTCTCAGTAAAGGCAAGCCCTTTGTTGTAGTGTGGATCTCGTAGCAATTGATA[T/G]CCGCTGGCAACAGTTACAGTCCAGGGTGTGATGTGCATATCCTCTGTGGCACTATCCTCACCATACACGTCTTGAACTCCTCCTCCAACAGTTGATTTGGCGTCT	0.939	1	T/G
ESP	OLIVESNP316	Contig2628	181	GABQ01080437.1	1819	TGAGCAGGTTGTAGAGCTTGATTTTCTGTACCCAAGTGAGGGAATACATCGCCGCTGGGAAAGTGGTTATAGAATAACTTCCATGGCTGC[A/G]ACTGATGATCAAGCAGCCTTCATTCTGAGTACACTAAAGCGAAAACTGGTAGACGAGACTCAGGAAACTCTTCGCACATCTGCYTTCCCAAGTACCCATGTAAAG	0.977	1	A/G
ITA	OLIVESNP1030	Contig783	1180	GABQ01080473.1	359	GGTGCAGAAAAACTGAAAAAGAAAATGGAGACAACTCGCGATCAGTTGGCAGAAGCCTTGTACCAGAAAGGAATAGCATTAGCAGAGATC[A/G]AATATCTGAAGGGTGAGAAACTCACTGATGAGGAGGATGCTGAAGCTGCTTCCGATTCTCATGTCCAACCAGATTTGTTTGAAGAGAACTTCAAAGAACTCAAAA	0.867	1	A/G
ESP	OLIVESNP228	Contig188	177	GABQ01080493.1	2037	CGAGGATCCTGCAGAAGGAGAGGAAGCCCTGGTTGCGAAATTCAAGAAACTTCACGAGGATTTGACATCTGGTTTCCGCAACCTCGATGA[T/C]GAAACTCGGTAATCGATGCATAGGTACTAAACAAATTCATGCCAAATCAGCTTTGTCGTCTGCTTTCGTGCTGGTGGGAAAACTAACTTATTGTGAAATTCTTAA	0.787	1	T/C
ESP	OLIVESNP118	Contig1218	560	GABQ01080507.1	609	GATTATTGATCGTAAAAAGGACATCGTCAAACTTCAGCATGGAGAATATGTTTCCCTAGGAAAGGTCGAGGCTGCTCTAATTATTAGCCC[A/G]TATGTCGACAATATCATGTTGTATGCTGATTCTTTTCGTAGTTACTGTGTGGCATTAGTCGTAGCATACGACAGGCTGCTGGTAAAGAATGGGCTTCG	0.965	1	A/G
ESP	OLIVESNP56	Contig10994	137	GABQ01080524.1	1872	CGAGCTTTTCTTCATTCTATCTAGCATCTGGCTTGGAAGGTTCTACTACGTCTTTGGTTTCCTGCTTGTTGTCTTCACGTTGTTGGTTAT[T/C]GTCTGTGCTGAAGTTTCTGTTGTCCTCACTTACATGCATCTTTGTGTTGAAGATTGGATGTGGTGGTGGAAAGCATTCTATGCATCAGGTTCAGTTGCCTTCTAT	0.917	1	T/C
ESP	OLIVESNP284	Contig2305	296	GABQ01080533.1	2222	TCTATCTGGATAAACACTTGAACAAAACTTCAGCAGATTATTGTAGGTATCTTCGGAATTCCCTAGAAATAGAGAGACAATAAAATAAGC[A/T]AAACAATTATAAGCTACATGTGTCGCGTCCAACCTTTGATCTTTGTTCGCTGTTGCTTTGTCACCATTGAACTTCAAATTCAAGGAGGCCCATCAATCGAGCTTC	0.669	1	A/T
ESP	OLIVESNP311	Contig2607	401	GABQ01080547.1	2247	CAACATATTCCTCATGGCAATGTCTGATAATAGGGAATGATAAGTGTGTTTGTTAAGAATGGCATCCGGAGGAAGAAAAGTTATACACAC[A/C]ACGCTGCCAGCATTTATTTGGTTAAGTGGGATGTTTTCTGACCCAATGCATGGTACATTTTCGTATTTAGATTTCGTTCACATGGTAATCTAGGTTATAATCTAT	0.973	1	A/C
ESP	OLIVESNP206	Contig1751	135	GABQ01080562.1	1295	CTGTGGATTCAGATGCTGTAAGAAGCATGTTTCTCATGGGTATGAGTCCACTTGGAAAAGTGGAAATAGTTGAAATTAGCAATTGCTTTA[A/G]TAACATGTTGCAAACCCGTTTGGAACTGTTCAAGAAGCAGGTTGAAATCACACAAATGTATCGTGGGGACGCAAATGTTCAATATGCTTGGCTTGCTTCTTCCAA	0.992	1	A/G
ESP	OLIVESNP98	Contig11889	117	GABQ01080576.1	213	AAAGTGGCGGGATGAAGTCGAGAGGTTAAATAAGTTTGAGTACTATGTTATCCGGTTGTGCAAGTAGCAGTGAGTAGTGTGTTCCCACCT[A/G]ACAGTTTTATGTTCCGACAGCATCCGAGTGCTGTGTTRTTCTCGGCTATAATCGTTTGTTTGATGAATAATTTGACGTTATTTTCGGCTTACAAATGTTTGGGCT	0.897	1	A/G
ESP	OLIVESNP319	Contig2639	577	GABQ01080603.1	1186	GCTTTGTTGGTGACCCTTGGGGAATTTTTGCGAGATGCCTGAGCAACAGCATTAGCAGAGAAGAATGCCTCATCCTTCTGACCAGCCAGC[A/G]CCTTGGCCAAAGCATTTACTTCAACAACTTTTTGGGCAGCAAATGCAAGCCATGATTTGATTTCTGTGTCCAGCTTAGGCTCGTTAACCAGATCAACAGCAGTGT	0.893	1	A/G
ESP	OLIVESNP544	Contig4810	155	GABQ01080603.1	2476	TTCGAAAATGAAAATAATAAAAGCCCGAAAACACGATAAGAAAAAATGCCATTGGCTATACTACACCTACTCGATGATTTCATCGTGTAC[T/C]GCAGTTATTGAAATATTAGAAAATTCACACTGAAATGTAAGAAAACAATAAATGGGGAAAGATTTCAGACAGAGGAGGCTCCATAAATGACTCACTTAGCACTGG	0.807	1	T/C
ESP	OLIVESNP299	Contig2453	63	GABQ01080611.1	1757	ATTGTGAAGAATCATTGTCGCATCGACACTCTTCAGAATTTCCAACTCTTCTTGGGTTTCAT[T/C]GCCACGCACAGAAACCACCAAACGTGTACCTTCTGGAAGAAGCTTGTGAGCACCACTTGACAATTCCTTGAGAGTTACTAAGACCATGGCGTAGGGCATTGGCTTGGTCAACTGCTCTGACAAGGGAGTTATA	0.843	1	T/C
ITA	OLIVESNP926	Contig1834	239	GABQ01080631.1	2415	AGCTACAAACTATCTAAAATATTCATCACAAAGAACATCACCAGAATAGATACATTCTTTGCCAAATTCAAATGCTTCCTCCATCAGTAG[T/G]TTCATCAGCGGTCATCCCTGTCAAAAGTGGGGTAGGGGTATGTACTTCTTCTTCAAGCAAGTTGTTCACCTTGTCGCATGTTCTCGCATTATGGCCCAGGCCCTT	0.914	1	T/G
ESP	OLIVESNP259	Contig208	397	GABQ01080633.1	2241	CTTGTAAATATGCAATAAGAGAGAACATTGAGAAAGATATAGAAAGGGAGAGGAGGAGAAATGATAATCCTGATTCAATGGATGAGGACG[T/C]TGATGATGAAGTGGCGGAGATCAAGCCAGCCCATTTTGAGGAGTCCATGAAGTATGCACGTAGAAGTGTGAGTGATGCTGATATACGCAAATACCAGGCTTTTGC	0.913	1	T/C
ESP	OLIVESNP607	Contig5492	130	GABQ01080638.1	516	AACATTGTTCTTCCCATGCTCTTTGGCAAGAGATGCAAGTTGAGTTATTCCTTCGGCATCTCCCAGAGAAGAATAGAGTAGTAGTAAACC[A/G]CTCAAATCATTTGCTTGCTTTAAACATTCCTCAGCCATCTCTAACATTCCAGTGGACATAGCTAATTCACCCAATTGCTTCCATTTAGACTCGCTTTGTGCTAAT	0.752	1	A/G
ESP	OLIVESNP663	Contig64	381	GABQ01080648.1	1280	TTGTTTCCTCCATCTCTGCTCGAAATTGAACAACACGTCCCAAGCAGCYGGCCCTTCCAATCGACAGTGAATGTCGTGCCAGGGCTCCCT[T/C]GGACCGCCTCTGTTAATTGTAGCACCCCTAAAATTAGCCGTATCATATCTCCCATCACAAAGATCAATTCCCCCTACAAAACTCACAATCCTCCTCCTATCTGCA	0.883	1	T/C
ESP	OLIVESNP646	Contig61	222	GABQ01080648.1	1878	TTTTTATTTCCCTATTACCAAGGCAAAAGAATGTCAAATAATCTTTAGGGTTTGCCACAATTCCTTTTGCTTTAAGTGCTTGTACTATAT[T/C]AGTGTACATCATTTCCATAGTTCTCTTTTGCCAATCCAATATAGCCTGCACTGATGAAGTCTCTGGGTATCCCTCTGGATCTTTAAAGAAAGTTCCTTTGGAATT	0.722	1	T/C
ESP	OLIVESNP177	Contig1403	204	GABQ01080662.1	987	CCAAATGCAAGTCCCGGGATTGATTTGACTGTTACTGTTTTGACTACTGGTTTCTGGCCAAGTTACAAGTCATTTGATCTTAATCTCCCT[T/G]CTGAGATGGTCAAGTGCGTTGAAGTATTTAGAGAGTTCTACCAGACGAAAACAAAACACAGGAAACTAACATGGATATATTCTTTGGGTACTTGTAACATCAACG	0.998	1	T/G
ESP	OLIVESNP178	Contig1408	301	GABQ01080662.1	1093	GCAACAGTGTGGTGGTCAATTTACATCAAAAATGGAGGGAATGGTCACAGATTTAACGCTAGCTAGAGAAAATCAAACCAGCTTTGAAGC[A/G]TATCTTAACTATAATCAAAATGCAAGTCCTGGGATTGATTTGACTGTTACTGTCTTAACTACTGGTTTCTGGCCAAGCTACAAGTCCTTTGATCTTAATCTCCCA	0.883	1	A/G
ESP	OLIVESNP234	Contig197	837	GABQ01080665.1	1499	CTGCATGAGCCATAACCTTGAATCCCTTTATTGCTCAAAACAAACGGCTGTTGTAAGGGCATCAGATGATTTCTATCCCCGTGATCCTGT[A/G]TCACATACTATCCACATTGCTGCAGTTGCATATAATAGCGTCTTCCTCGGGGAAATCATGCTTCCCGACTGGGATATGTTCCATTCTCTGCATCCGGCAGCTGAG	0.931	1	A/G
ESP	OLIVESNP483	Contig4297	207	GABQ01080677.1	633	TTGTAGCATCTGCGGTGCTTCCAGAAATTTCGGACTCTGAAAGTTTACTAAGGTAAGTTGACAATCCCATCTTTGAAAAGCTATCGACCA[A/G]TTCAGCAATCCCTGGAGATTTAGATTCCAACTCAGCGAATAGCTTTGTGAGAGTTTCACAGAGAGGCTCCGGTACTGATTTCAAAATTTCAGAAATATTAGACTT	0.933	1	A/G
ESP	OLIVESNP571	Contig510	248	GABQ01080677.1	2193	TTGGCTCATCCAACTCCCCTTGTGCCTTCTGCTGCATCGACTATTGCTGTAAATGCTCAGGCATCTGCTCAAGGAGTTCTGGAAATGAGT[A/G]AAGTTGAGGAAAAACTCCTCAAGGAACTTGAGGATATGGGTTTCAAGCAGGTTGATCTGAACAAGGAGGTCTTGAGGACCAACAAGTATGACTTGGAGCAATCCG	0.866	1	A/G
ESP	OLIVESNP2	Contig10054	166	GABQ01080692.1	2071	GGGAGTTTTTCTAAGTGATAGTGTAAAGAGATTTAACACAAATGCAGTCATGAGCATCGACCATGATCTAAAGGTGTTGGAATCTTTTGG[T/C]GATGAGAAGTTTCACAATACTGGATTGCATGAGATATACAGTGAAGGGAGCTTCCWAGGTTGCTTGATAGAAGCCAGACAATTGGTAAACCTTCTCTTGAGCAGT	0.916	1	T/C
ESP	OLIVESNP129	Contig125	438	GABQ01080693.1	2000	TTATTATGTACTCGTCATCAACTATCATCATCTTGGCATGAACGTAGATCATGAAACGTCGAGCCTCCTGAGCTTTTAGATAATCTGAAT[T/C]AGGTTCTGGTTGTTCTGAAGGTTCATATTCACCACTCTTCTTCACCTCCCGATTTCCAAGGCAGAAGAATGTCAGGTAATTTCTAGGGTCSTCCTCAATACCCTT	0.964	1	T/C
ESP	OLIVESNP151	Contig129	216	GABQ01080693.1	2508	TTAGGAAACAAGTACGATTGCTTATTTTCTACAGAYGATAAGCACTAAACAGAACACGAGTTTAATAAGATGACAAACCATTTTCGGGTA[A/C]CTATTTAAGTAGTGAGAATGGGAGGGAGGTAGTCGGATTTGGCACCAAGAACGCGAGCTTTTGTGTCAGGGAAGAACTCCATTCCTGGCAACTCGGTAACCTCTC	0.94	1	A/C
ITA	OLIVESNP965	Contig2442	459	GABQ01080701.1	280	AAACTGTTGGTTGATTCGAAGTCTGGACTCAGCACAATCAGTTCAGAACAGAACATAATGAATCCCATACGTCGACAGCTACATAAAGTG[T/C]AGTTGGCGATGCCATTGGAGTACTAGGAAAGCTGGTAATAGTAATTTGTGCATGAAGTCTTAAAAAGTTTGGAAGGCATCTTCTTAATAATAGGATAAGAGTTGA	0.989	1	T/C
ITA	OLIVESNP913	Contig1609	558	GABQ01080716.1	2290	GCCACTCTCCATTAGTGCTGTTTGGTACATGAGTCGTGCTGTTTGCTTCACACTTTCATCCTCGGGGTCTTTTACAACTCTCTCCCTAAG[T/C]TCCTTGATGATCGGGTGCCTCGGGTTAATTTCAAGCACCCTCTTACCGCGCATGTAAGCCTGCTTGCTAGCATCTGATAAAGTTTGTGACTGCATTATCCTTTCC	0.957	1	T/C
ITA	OLIVESNP912	Contig1609	390	GABQ01080716.1	2458	AGAWTCCTCAGTCTTGGACGAAGATTCTGCTTCAWTCGTGCTGGATTCCACCTCAACTTCCTCGACATCATCTTCCTCCTCGACTGTTGC[A/G]TCGGGATTGATGTTGAGACTGCTTTTTACTGAGCTATAGATTCGGGAGGCAAAATCCTTTGGATCATTGAGGATGAAGCCACTCTCCATTAGTGCTGTTTGGTAC	0.899	1	A/G
ESP	OLIVESNP126	Contig1241	461	GABQ01080733.1	938	TAAGAGATTCAAAGAAGTCATGGATCGGCCTGATTTAAAACAAAAGATTGAAACAGTTAAGGGTGAAATTGCAAAATCAGGGGTGTCCGA[A/C]GTAGTTAATTTAAACCAAGATCTAAAGGAAAAATTTGTGCAGTTGAGCCAAGAGTTAGAGTCAGAATTTAAAACTRTCCTTGAATCTATGGGTTTGCAGGTGTAT	0.857	1	A/C
ESP	OLIVESNP796	Contig8511	199	GABQ01080752.1	403	CATAGGTTGAAGGTGCCTTAAAATGCTTGCCGGGCTTGTTGCCTTCCCCTTTAGCTGTCGTCCCCTTTATTTTGTCATAAGCTTGCCAGG[T/C]TTGTTGCCTTCCCCTTGAGCTGTCGTCCCCTTTATTGTGCCATAAGTCAACTAGTTCCGCATTTCATATTTTATCCTCTTAGCAAATGTATTCCTAATAGAATTT	0.963	1	T/C
ESP	OLIVESNP440	Contig3792	161	GABQ01080754.1	1711	AAGGTAGAAGCCCAGCGTCAGTTATTCCCTGAAGCCCACTGAGATCCACACGAGTCAGGTTGGGACAMAGTCTACCCACCATGGCCAAGC[A/T]AGCATCATCAAATCCGGGACAGTTGCGGATGGTCAGTGATTGCAGTGAATGACAAAGAGATGTCGATGGAAAGACATAGTTTATGTTCCGAATTTCCAAGCAATT	0.653	1	A/T
ESP	OLIVESNP829	Contig9188	302	GABQ01080754.1	2246	CTCCAGCATTGCAATGGAATCAGCTCGGATGCTGTTGATCTGCTTGTTGAGCAACTTGGGAAGTGTGATATACTCTTCTAAGCAGCTGAC[A/G]GTTGAAAAGTCACGTTAAAGCAGTCACAGATGATGGGGGTCATCACTAGTTTTCACTACTTCAGTATAGCTCTTGGGTTTTAGTAGTCAGGCGTGTCGTTTTTGG	0.92	1	A/G
ESP	OLIVESNP287	Contig2331	261	GABQ01080755.1	1156	CTGGTTGATGAAGAGGTCCCTGAACACWCCAGAGCAATTGACGACAACATCAATCCTTGGCCTCCCTAGCTCTTCAAGACTGACTGGTTC[A/G]ACCCTGTTTACACGTCCAAACGTGTCTGCTACAGGCCTAACTCCAATCATCCACATGACTTGAGCCAATGATTCTCCATATGTTTTGATGTTGTCTGTTCCCCAT	0.966	1	A/G
ESP	OLIVESNP502	Contig4399	341	GABQ01080755.1	2584	AACCCCAATGAAGACATTTCCATACTGCTTTCCATAAACCAGAAGGTTTTCTCCATCAGAATTCAAATTACCAGGGGGCTTCCCCCAGTT[T/G]TCTTCCAGAGCAGTTGCATAGGGAGTCAGCCTCTGGTACTCTCTCACACTCATTTTGTATGCAACGTTAAGATTTGGGCTTATTGAATTGAGCCTCTTTATCATG	0.85	1	T/G
ESP	OLIVESNP711	Contig71	218	GABQ01080775.1	109	GGTGGTTGATTTCTCGGCCGAGGTTTGYACCGCCTTTATCGTGCTACTCCCTCGCCCAACACGAACATTTTCATGTTTTCTTACTGACTT[A/G]AACTTCGGATTGCCTGCAAAAGAAGCATTTCTTCTACCGAAGAAAAAGGGATTGCAATTTGGAAGTAGGATTTGATGAGTCTGCGATTTGGAGATACTAAGGTTC	0.982	1	A/G
ESP	OLIVESNP710	Contig71	153	GABQ01080775.1	172	GTGAGTAAGGGCTCCACCCACCGTTTGCTGCACAGTAATGACCACTGTAGCGCTGGTGGTGGTGGTGGTTGATTTCTCGGCCGAGGTTTG[T/C]ACCGCCTTTATCGTGCTACTCCCTCGCCCAACACGAACATTTTCATGTTTTCTTACTGACTTRAACTTCGGATTGCCTGCAAAAGAAGCATTTCTTCTACCGAAG	0.794	1	T/C
ESP	OLIVESNP582	Contig5168	953	GABQ01080775.1	1747	CGATGACTCCATTTGCATTAATAAGAGCCTCACGAGCTAAAGCATTGATCTCCATAGTGTATCGCAAATGAGGATGTAATAGTTTGTAAA[T/C]CGGGTGCATCGCACTTAGTTGTCGATTTGTTGCAATTACGTAAGGCTCCGTACAACAATGAGTTCTTAGCCAGTGACTGACTAACTGATGAAAACCTGAGTCAAT	0.948	1	T/C
ESP	OLIVESNP581	Contig5168	357	GABQ01080775.1	2331	TGTTGCTTGAACTTGTGAAGGGAAACACTTSAGGATAAACTCCTCGGGTTTCTTCAGAAATTCCTCCTTTTCGATGTCGTTTGGATCTTC[T/C]GTAGGCATATTCGTTCTAGTAATGGTAGGCCGGTTTGGAAAATATCCTCCAAAATCGTATTGACCAAAGTTTACAGCAGCGTGGTGTCCTGAAGCTACCCAAATA	0.96	1	T/C
ESP	OLIVESNP355	Contig2925	534	GABQ01080782.1	307	TGTAAAGGACATTGGCCTCTACATGATAGAAGGGGAAAATCCATCATTTGCTGAGCTCACTGAAAGAGCACATCTAAGAAGAGAAGTTGC[A/C]ATTGGTTATGTGAAAAGCAACAAGAAGGTTATAAATCCAATTCCCAAGTCAGAACCTCTATCTCTTGAACTCACAGACTCGCTGATTGTGATATCTGAACTTGAA	0.9	1	A/C
ESP	OLIVESNP812	Contig8883	179	GABQ01080787.1	1409	TGAAAGTACCAGATCTATAGAATGTCAGAGCCTTCATACTTGGTATCGGATTACCCKTGGGGAACACAACAGTGATCTGCTGGTTATCCA[T/C]GGCTCCATTCTGTGTATCTGGAGCAGAACCTTTCCATGACAAGGCAATCGGGAATGGGAAGCTCTCATTGACCTGRAATTCACGCACTTTAAATGTGGGACTAAG	0.911	1	T/C
ITA	OLIVESNP952	Contig2248	151	GABQ01080815.1	258	CTTACTGAAATTCTAACACATTGAGAACTTGACATAGTTAWTGCATATTCAGTAAACATCCGAAAATTAGAAGTTTTATTACTAACAAGT[T/C]CATCCGAGAGTAATAGTTTTCGGCCATATCGAAAATTGAGAATTTAAGCAGCCAAGCTCTTTGATGCAATCTCGTACACATTCTCCGAGAGTCCATTGGCGGACA	0.694	1	T/C
ITA	OLIVESNP953	Contig2248	283	GABQ01080815.1	389	AATTTAAGCAGCCAAGCTCTTTGATGCAATCTCGTACACATTCTCCGAGAGTCCATTGGCGGACAAGATCATTTCCAGCTGAGCCTTGGC[A/G]AGATTTTGCCGGGTTTCATCAAAACGCTTCCATCTAGAGAAGGCTGACACCATGCGAGAGGCCACCTGAGGATTCAGTTTGTCCAGCTGCACCACCATTTCTCCC	0.708	1	A/G
ESP	OLIVESNP720	Contig733	1378	GABQ01080850.1	1705	CAGCGGATGAACACGGCCTTCAAAGTTTCGATTTCCAGAGAGCACAGCAGCAGCAACAAGGTCGTTGTCTGCAACTGCAGAAGCAACTGA[T/C]TCATCAAGATCTCCAGAATTTCCAATACATGTTGTGCAACCATAGCCAACAATGTTGAATCCTTGTTGGTTCAAGTAACTTTGCAGGCCGCTCTGGAGCAAATAT	0.949	1	T/C
ESP	OLIVESNP721	Contig733	356	GABQ01080850.1	2719	GATGCCTCCATGRTCAAAGTATGCCAGTTCAACCTCTGTGTCAAAGCGGACGGTACAAGTGAAGGATTTTCCATTATCTGTCGTCACAGT[A/T]ATATCCTGTCCCGGCTTTATATCAGTTACTTTTGCTGGAAGGTTTATAGTGTAACGCTCATGACCAGTCAAACCTAGCGTGTCTGCATCTTCACCAGGCTTGAAG	0.853	1	A/T
ESP	OLIVESNP503	Contig4404	173	GABQ01080851.1	2091	ACCCTTGGTGTAGCCATTAAGGTTAATGAGAATCTGTATCTGATCTTCATTAATCATCCTTGCAATCATATCAGATGACATAGATGACAC[A/G]TCTATAAAATGCTCTGCTTCTGACTGGATTCTCAGCCTCCATTCAGTACCATCATTTGGACTTAAAGCATAGCAGAAAACCTCAACATTTTCTTTGTCGTGCAT	0.891	1	A/G
ESP	OLIVESNP813	Contig8893	304	GABQ01080851.1	3054	AGGAATTTGGGACGCGCATACTTTAAGATGTGGAGTCTGTACTGCTCCGGTCAACATCCTGAGCCCTTTTAAAGTGACTGAGAATAACTC[A/G]GAATTTCCATATGATCGGTAGACCCTGAGAAAGATAATGGGATCCTTAATAAAGGAATTTGGTGTACTAAATGTAGTGTCACGCAACATGGAACTAACAAATTCA	0.911	1	A/G
ESP	OLIVESNP248	Contig2054	505	GABQ01080855.1	3053	GGAATCACCTTTTGAGAAACTGATCGTCAATGATCCAAGCGGTGATTGAGTGAATAGAATAGAGGAGCCAGGTGGGAATGTTTCGTTCTT[C/G]AAGACCTCCAAGAACTTTTCGATTGCTTTAGACTCTGCATCTGTGTAGGTTCCTTTCGCTTTCCAATGCGCAACACAGTTTTCGGCCACCTTCTCTGAGTACTGT	0.926	1	C/G
ESP	OLIVESNP249	Contig2054	623	GABQ01080855.1	3167	TGCTTTAGACTCTGCATCTGTGTAGGTTCCTTTCGCTTTCCAATGCGCAACACAGTTTTCGGCCACCTTCTCTGAGTACTGTGGACCCGT[T/C]AACGGCAAGATCATCGTCACCCGTGTAAATTTTTCGAAGGGACCTGTAACGATGKCGTTGAAGAACTCGACAGAATCCGTCAACTCCTCTGCGCTCTTCCCATTC	0.429	0.5	T/C
ESP	OLIVESNP250	Contig2055	426	GABQ01080855.1	3483	TTGCTGGAGCCCGGAGGCTTCGCCGCCGCGGGAAACAAGTAGGAATCGACTTCGAGATGGGTTGCAATCGGAAAGGAAGACATTGCGCAC[A/C]GCAGTTGAAGTTTTTCACAACGCTACAGAATTTGCGACTTCCAGTATTGGTCTCCCCCGCGTACTCTGCGTTGA	0.951	1	A/C
ESP	OLIVESNP784	Contig8357	196	GABQ01080865.1	2344	GTAGCCACCTAGAATCAGGGAAGCAATCGTCAATGCAGTCAACTAACTTGCCTGGTTCAAAGGCTTTACTGAACTGCGAGAAGCCTTCCC[A/G]TTCCAGTGAAGTTGAAAAGGTTCCAGTGGGAAAAGAATTTGCAAGTTTTCCAACAGATGCTTCAGATTTGGCCAACTTTTTGACAATGGACAGGCATATAGGTTT	0.942	1	A/G
ESP	OLIVESNP189	Contig1517	1018	GABQ01080881.1	3369	TCTGGAGCAAGAGGATGCTGTTTTTAACATGGTTTCTCGTGCAATATATTTGGCTACCAGAGGGGTCGTACTTGGGGGAACCGGTAAACA[A/T]GGAAGAGAACTGGCGGAAGCAGCATTGCAGAAAGTGGGGGCGGCTTTGCTCCTTGATGAAGTGGTGGCTGCAGCCTCAGTATTGGTGGCAGTGGCCAAGGTTTCT	0.767	1	A/T
ESP	OLIVESNP795	Contig850	146	GABQ01080882.1	3140	GGATTGGTGGAGAAATGAACAATTCTGGGTCATTGGTGGTACGTCTGCTCATCTCTTTGCCGTCTTCCAAGGTCTCTTGAAAGTACTTGC[T/C]GGGATCGATACCAATTTTACTGTCACTTCAAAGGCATCTGATGAGGATGGAGAGTTTTCAGAGCTTTACGTGTTCAAATGGACATCCCTACTCATTCCTCCCACC	0.926	1	T/C
ESP	OLIVESNP139	Contig12644	112	GABQ01080889.1	3500	CCCGTCAAGTACTGCAGGCGGCTGAGAGGAATATGAGAGATGCTACACCGCTGAATTATGACTTCAGAAATCCTTTTGTGGTGTGTGGGT[T/C]CTCGTACACCCCAATATACCGGGGGCAGAGAGACGTGACTTGCCCTTACTGCAGTACACATTTTATCCCATCGCAGCAGGGAGAGCTTTGTACCGTTTGTGACCT	0.854	1	T/C
ESP	OLIVESNP90	Contig11704	161	GABQ01080892.1	2921	AGAAGAAACGGGTGAGCGTGCAGCAGAGTTTCTGCATGTTTTGAAATCACTCTCAGCATTGGGAGATGTTTTGGCATCCTTAACCTCTAA[A/G]AAGGATAACATTCCTTATGGGAATTCAGCGCTAACGCAAGTTCTTGCAGATTCACTAGGTGGAAGCTCGAAAACTTTGATGATTGTTAACGTCTGTCCAAATGCC	0.904	1	A/G
ESP	OLIVESNP66	Contig11260	248	GABQ01080899.1	965	CTGGGCATAAATGTTGATTTTGTTAGTGTGCCCTATACAAGGCCCTTCCCTGTTAATCCTGAGGCACATGTCAATGTTAGATATGTAGAG[T/G]CTCTGCTGAACTATCGGTTTCGTGATGCTTCTTATTTAGTTGAAGCACTAACTCATGGTTCTTACATGCTACCTGAAATTCCAAGATGTTATCAGCGTCTAGAAT	0.927	1	T/G
ESP	OLIVESNP556	Contig4900	185	GABQ01080922.1	4481	ATGCATCCATCCTAAAGGCTCCAAGTCATTCAGAAAGTCGTGTTCAGGTAGAGCTGATGGAAGATGAACCTGTTGATGAGTTCCCCACTG[A/T]GGTGGCATGGCAATACAACGAATCTCCTTCACTTGAGGATTGTCTGGAGGGCTTATGCCATAAATGTATCCAGCAATTTGAGTGCGCAAATCAGCAATGCATATA	0.87	1	A/T
ESP	OLIVESNP557	Contig4901	113	GABQ01080922.1	4802	CTCCCATTGTAAATTGTAGTTCCAAGGACCATTATCAGGTATCATGTAAAAACCGAGGAAACGGTCACTCAAAAGCATCTGAACTTTCTC[A/G]TAGTAGGTTGGCAGATAACCGTGGGGATTGCTTCCAGCATCTGTGTTGTTTTTCCCCCATTCATATCCTGATGGGGTCAGCTTATATGCAGTTAAAGAGCATGAA	0.845	1	A/G
ESP	OLIVESNP755	Contig7809	290	GABQ01080930.1	5233	TCAGATGCTTGACCTGTGGGAAACTGGCGAGAGTGGAAATCATGGTCAAACAATTGGAGAGTCACTAAAGCAGGCTTATAAGTTGACAGA[T/C]AGTGATATAGTGTACGATCATTTTGAGAAATTAAAGAGARACACTGAATCTTGTACAGACATAGAAGTCGAGAAGGAATTGAGCGTTGATAAGTTGGAGCTATCT	0.82	1	T/C
ESP	OLIVESNP756	Contig7809	330	GABQ01080930.1	5273	CATGGTCAAACAATTGGAGAGTCACTAAAGCAGGCTTATAAGTTGACAGAYAGTGATATAGTGTACGATCATTTTGAGAAATTAAAGAGA[A/G]ACACTGAATCTTGTACAGACATAGAAGTCGAGAAGGAATTGAGCGTTGATAAGTTGGAGCTATCTACACGATATACCGAGCCCAGTCGTGAAATGAGCAGTAGAA	0.76	1	A/G
ESP	OLIVESNP718	Contig7306	121	GABQ01080941.1	513	CCAAGCAGGCATTTTTCTTTGATCCARCGCGGAATGGATTGGAGGTCTCTGGCTAGAGCTCCGTTCAATAAATTTGGTGCCCTTCTAAAT[C/G]CACATGCTTCTGTGTGGTGTAATGCAACCATTGAAGCTCATTGGTTGTTACGTAGTACATGTTGAACGGCAAACTACTCTATTTAGGGATATATGAATTCCTATT	0.944	1	C/G
ESP	OLIVESNP553	Contig4883	195	GABQ01080950.1	322	AAGAACAGGCATTCTAATGGGCGAGGGGCGCTGGCCTGTAAAATCTGCTAATTTCATTCTTGATTTATTGAAGAATGCTGAAAGTAATGC[T/G]GAGGTGAAAGGTTTGGATGTGGATGCTCTCTACATTTCTCACATTCAGGTGAACCAGGCCCAGAAGCAAAGGCGCCGGACATACCGTGCTCATGGAAGAATAAAT	0.996	1	T/G
ESP	OLIVESNP554	Contig4883	337	GABQ01080950.1	464	AACCAGGCCCAGAAGCAAAGGCGCCGGACATACCGTGCTCATGGAAGAATAAATCCCTATATGGCATCACCRTGCCACATTGAGTTGATT[T/C]TATCTGAGAAAGAAGAGTCTGTCAAAAAGGAGCCGGAATCACAGTTGACAGCTAGCAGATCGAGGAAGGCTTGAGCTCGATGCTTGTTTTTAACTGCAGATATAG	0.481	0.5	T/C
ITA	OLIVESNP894	Contig1374	286	GABQ01080964.1	200	TCTCCTTCCAAATCATGGCCTCAAGCAAGCAATGCCATTACCTGATCAAATAGACGAAGTAGTGACGTATATCGAAAGTTTAAAGATGAA[A/G]CTGGAGAAGATGAAGGAGAAGAGGGTATCCTTGTTACCAAGGAAAATATCAAATTCTTGCATCATTACAAATGAAATTCAAGCCAACACACAGTCTCCACCACCT	0.958	1	A/G
ESP	OLIVESNP516	Contig4544	525	GABQ01080974.1	194	ATGACAAAGAAGTTCCAGAATCCGGGTCCCAACAGCATAGCCTGCATCCTCTAACCTTCTTTCCAATTCTGCTATGTTGTCTACCTGAGT[T/C]TGATTATACTGAACGAGCTCCGAGAACAAGARTGCAAACCCACTCAGACTAACCTCTTGTTTGCCTTTGCTGAGGGGTCGATCAAGAACATTAGTGTACTGCTTC	0.956	1	T/C
ITA	OLIVESNP1043	Contig910	69	GABQ01080975.1	65	CAGTTAGGTCTTGCAGCCTCTGAGGATGCAATGCTTGATGGCCTTGTGGAAAGAGCAGAGAAAGAAAT[T/C]ATTTCTGGTGGTAATACTGGAAAAAACTTAATTGGGCACTCTGGCTCTTTTCTGTCAAARTTATGCAGAAATTTTAGTTTGATGCAAAAGTTTCCTGAGCTGCAGACATCAGCAATGCTTGCTTTAT	0.905	1	T/C
ITA	OLIVESNP981	Contig2753	566	GABQ01080981.1	563	GCTCAGGCTGCTGGTCGTGGTGCTGCGCCTGGCAGGGGTGCTGTTCCACCAGTGAGGAGGTGATCACTTCCCTGATTTGGTGTCTCACTT[T/C]GAAGTGTCGTCGTGCACAAGTGATAATCCTTGTTTCCAATGATAAAATTGTCAGTGGTGTACAATGAATTAACCTTCTTCCAACGATTACTTAAGATGGTTTTCA	0.875	1	T/C
ESP	OLIVESNP13	Contig10351	198	Not in GABQ01.1		GGGCTTGATTGGTGGTCCAAAGGAAAGGGATTGGGCGGTAATGGTGGGATCAGCTGTTGCTGCCGCTTCGGTGTTAGGTGTTGCCTGCTA[T/C]TTTCGACATGTCTCTAGTAAGCACTAAGCAACGATTGGATGCACGCAAACATGCAGGAGTTAGAGGTTATGAGAGCTCTATTCTAACCCAAGAAAAGAGAGTGTT	0.995	1	T/C
ESP	OLIVESNP59	Contig11058	90	Not in GABQ01.1		CATATTTAGCAACAAAAGTTCCAACTATATTTCCGTCAATAAAACGAACTAAAACGTAAACAACATGAGAAATGATCATGCAGCTGTAA[T/C]AAGATCTCCAACCCGTGCCACTCATGACAAAACCTAAATAAGCTGCTTCATGGTATCTAAAAACTAAAATAAGTTAACCCTTTCTCCATGAACTAGGGATTCAAGT	0.949	1	T/C
ESP	OLIVESNP65	Contig11225	118	Not in GABQ01.1		TTACTGGAGCACACGGGAATATTATGCCACGGGCATTCGTGCTACCAGAGTCAAAACTGCACCTGTTCATGCTTCGGCAAACTGGTATAC[A/G]GAGAATGTCTTGCCTGTCCTGCAGAGTTATGGAATTGCTGCAATAGCACCATTTTCTCATCGATTGGCATTTGACGACATGTCCAAAGACATCCAACGGTTACGC	0.861	1	A/G
ESP	OLIVESNP108	Contig12044	128	Not in GABQ01.1		AATATGGTTTAATTTTAATGCAAAGAAGGGTTGTAACTGAATGCATTTTATAGATTAAAAAAACTGTATGCTTCTTTGAACAAAATGGAA[T/G]GCTACTGTAGATTATAGTGACTCTCGCATATAACCAAGAAGGGTTGTAACTGAATGCATTTTGTAGATATTTAAAAAAAAAATGTAAGCTTTTCTGAACAAAATG	0.862	1	T/G
ESP	OLIVESNP140	Contig12652	184	Not in GABQ01.1		GGAAGAAGATGCATCTGCAATTATTCTAGGCATTAGCAAACTCACCAGAGATTCTTAAACCCTGTGTGAAGATTGTTGAAACTGTTTCCA[A/G]TGCTAATTCAAACCGACAAATTTCACTGTTAATTGGGCTAATTTGTTAATTTCTAGTTGATGAACAG	0.951	1	A/G
ESP	OLIVESNP207	Contig1753	149	Not in GABQ01.1		ACATGGAGCTCACCTCACTGCTGTAAATAGTGCCTATGCCAGTGCAAGTTATTGTGATATTGATGAAAATGGGGTGCAACATATGCTGCT[T/C]TGTCGCGTCATATTAGGAAACATGGAACCCTTGCATCCCGAATCTCAACAGTGGCATCCTAGTGATGAAATCTATGACAACGGTGTTGACGATTTGAAGAATCCA	0.934	1	T/C
ESP	OLIVESNP242	Contig2040	308	Not in GABQ01.1		CACAATGAATTTGATTTTGAGTTCCTGGGCAACACCACAGGGGAACCTTACCTAGTACAGACCAATGTATATGTCAATGGAGTTGGCAAT[A/C]GGGAACAAAGATTGAACCTCTGGTTTGATCCCACTAAGGATTTTCATTCGTACTCACTTCTCTGGAATCGTCGCCAAGTTGTATTCTTGGTCGATGAGACGCCGG	0.925	1	A/C
ESP	OLIVESNP245	Contig2042	319	Not in GABQ01.1		ACTTGACAACTATTCTGGAGCTGGGTTTTCATCAAAGAGCAAATATATGTTTGGGAAAGTCAGTATTAARATCAAGCTAGTAGAGGGTGA[T/C]TCTGCTGGAACTGTCACTGCTTTCTATATGTCATCAGAGGGCCCATATCACAATGAATTTGATTTTGAGTTCCTGGGCAACACCACAGGGGAACCTTACCTAGTA	0.599	0.5	T/C
ESP	OLIVESNP271	Contig2178	807	Not in GABQ01.1		GTTCCAACTGTGCCTAACCCAAATCATGATTTATCTAGTATCACTTTCCCTTCATACGATCTTTTGGGGACTTGTCTCATTGAGTTGGCC[A/G]AGAGGGGACGATTCGATGCAGCCAAAGTAGACTCGTTCAACTTGCCTGTATATTACACA	0.923	1	A/G
ESP	OLIVESNP426	Contig363	882	Not in GABQ01.1		CTCGACCCTTAGCTGCTTTAATGTTTCTTCCGCCACTTCTCTCTCTCTGTCAATATCGAGTTCACTTGTCCCATTAAGTGTCTCACCCAA[A/G]TAGTATGGAGTCTCAGATATGAGTCCCTCTTTTTCCCCACTAACGTATGCTGTAGATACATGAACATGAACCTTTAATTTGGAACATTTTTTGGAGAAATTCAAA	0.948	1	A/G
ESP	OLIVESNP429	Contig3656	132	Not in GABQ01.1		ATCAAATCTCCTCACCAAAGACCAGACGAGATTCACAGGGGCTTTTATGTGCTTGATGAGAAAGGAACTGCACTGATTATCTTCGACCTC[A/G]TGATTATGGTGCTTCCTTATGTACTCCCTCTCCACTCCGCTCAGCCCTCTCCCGTTCATCCTCTTTTCTGCTTCTTAGTTCGGTCGCCGGAGTACACCACCTCCG	0.829	1	A/G
ESP	OLIVESNP475	Contig4154	749	Not in GABQ01.1		TTTGAACTGCAAATGGGGAGGTGAGAGAGAGCAGAAATTTGGTTCCTCTGAAGAGAAGAAGTTGTAGAAAGAGAAAGAGAGTTAAAGGCT[T/C]GAACACTGAGAGCTATTGACGCCATTGTCCACCTGAAATTTCAGCTTCCTTTCATCAATCGTCT	0.985	1	T/C
ESP	OLIVESNP478	Contig4221	130	Not in GABQ01.1		TGGTATTGCCTTTCAATACTAGTGTGGAGCTTATTTTGCAGGATACTAGCATTCTTGGTGCTGAAAGCCATCCTCTCCATCTCCATGGAT[A/T]CAATTTCTTCGTTGTTGGCCAAGGATTCGGGAATTATGATCCTCAAAAAGACCCTAAAAATTTCAACCTCGTCGATCCCATTGAGAGGAACACAGTTGGCGTTCC	0.816	1	A/T
ESP	OLIVESNP569	Contig5074	493	Not in GABQ01.1		TAACTACGTGGAGGTGACCACCACCGGGGTTCACAGGAAGTGTACTCAGGTAAGTTTCACTGTAGAACAGTGGTTAGCCACTGATAGATC[A/G]CCCCATGAACTCACTGCCGTCAGGAACTATTGTTCGTACGATGACAAGAAACGCCTGATTGACGATTCTGATTCGTCTGAGGTCTCTGTRATGTAGAGTTGTTGG	0.965	1	A/G
ESP	OLIVESNP570	Contig5074	583	Not in GABQ01.1		RCCCCATGAACTCACTGCCGTCAGGAACTATTGTTCGTACGATGACAAGAAACGCCTGATTGACGATTCTGATTCGTCTGAGGTCTCTGT[A/G]ATGTAGAGTTGTTGGACTTTGCCACTAGAGTGTGACTGTGTGAGTGAGGTTGCAATAAATGGTATTAGCTACGCTAAAATAAAGGTGGACATGGCCCAAAAATGT	0.9	1	A/G
ESP	OLIVESNP603	Contig5464	668	Not in GABQ01.1		TGAGCTATCTCTATGTACGGCTCATTTRTTGTGATTATTATAGMAGAAAGTTACTATCTCCGTCATAATTCGTGCTTTCAGACATGTTTT[A/C]AGAATTAAGAGTGGTGCTCTTGTGCCTGTGGTGAAATGATATGGATTTGTTATTGAGGATGTTTTATATCATAATGCTAAGTCAATTTGTACTTTAA	0.904	1	A/C
ESP	OLIVESNP625	Contig5735	473	Not in GABQ01.1		CTGGTTAGGAAGATCATTCAAACCCAGCTTGCATTCTGAAAACAAAAGATTTTGTACTGGCTTGCATTCATTCTGGAGTTGTTCCTTAAC[C/G]GATGAAATTAGCTCTTTCATTTCGCTTATTTTGGTTGAGTACTGCACGTCGTAGGCTTCAATTTCTGGGTATTTTTCCTCTATGTATGCAGCGTAGTACCGATTT	0.905	1	C/G
ESP	OLIVESNP639	Contig6017	136	Not in GABQ01.1		CAAAAGCAAATTTGCAACTTAGACAGAAGTTTCAAAGGGAAAATAAATGTTACAACACCAAGAAAATTGCAGAGAGGTGAGCTCTGGCAA[A/G]CATCGAATGCCAAATAGGCTTTATTAAGATTGATGCGTACTTTAGTTGCATCGMATAACTAGAGAACTCTTARTTATTGATCTTTTTAGCAAGTTTGAACCACTC	0.84	1	A/G
ESP	OLIVESNP703	Contig695	673	Not in GABQ01.1		AAGCTATCGTTGTTGCTCATATTGAAAACCTAGAGAGAAAGTGAAAAACCCTCAGAAATGAAAAGAGATAGAAGAGAGAAAAGTAGTATC[T/C]AAGCCGTAAGCGCCTTCGAAGCTTTTGCTTCTCCTCTTCCTTCGCTCTCTTCTTCTCCCCCCGT	0.726	1	T/C
ESP	OLIVESNP772	Contig8048	109	Not in GABQ01.1		TTCCCATCATGAGTGTACTTCCAGCAGATAATGGAGCCTTCTTTCCAAATTCTCCTTGGTGCAAGTCACAGCCATGAACCTTCTCAGGAG[A/C]GGTGGTGGAGACATGGTGTGGTCTGTGTGTGAATAATTCATGAAAGACATCTCCCCCAGCTTTGAACTCTATTTGGGCTACCAATTTTCCAAGTAATCCCATTAT	0.79	1	A/C
ESP	OLIVESNP785	Contig8361	147	Not in GABQ01.1		AGCTGGAAAGTAAAGCACCTAGAATATGTTAAATCACTTTCGCAAGTTGATATTTCTGGTGATGATTCAGAAAGCATTTTGCTTCCTCCT[T/C]TTGACTTGCTAGAAAAGTCAGAACTTGGGAAATCCTTATTGACGTTCGAGGTGGACATGGGMGAGTCACTTTCACAAAGAATGTTCCCATCTGACCATGACCTTT	0.988	1	T/C
ESP	OLIVESNP841	Contig9351	124	Not in GABQ01.1		TGTTGACCACTGTTGACTGTACAACACATAGCAACTCCACAAAGCGCACTACTCCGTTGCTCGTCGGCTGCTGTACCGTGTTTCGCCGGC[A/G]AGGATTTGGAAGCCATGGCGGAAGAAGCCGTATTAGGTTATCTAGAGAAGAACGAGGAGATATCGGATTCGGGAAAATTCGCCGATRAAAAGGGAATCAGTCACG	0.613	1	A/G
ESP	OLIVESNP791	Contig843	230	Not in GABQ01.1		CCTGAATTCTGAAATTAAAGGAGGTTGACAAGCCCATGTTTGAAACCCTGAACATGTATGTTTTACCTTGATCACCAGTGAAGGAAGACT[T/G]AGTCTGGCCATTTATGAGGATGCCATCAGGGTAAGGCAGGGGTTTCCCTGAATCCAGTGTTTGCTGCAAAGCCTTATGGTTAGCCTTGTACCAATCACCAATTAG	0.912	1	T/G
ESP	OLIVESNP792	Contig845	197	Not in GABQ01.1		TAATCCACCGTCCCGACCCAAATCCTACGACCCAGAAATCATAGCCATCAAGATGCCATGACTGCATGGTGTTCTCATTATTCTGCAAAA[T/C]GACTTCGATAAATTCGTGGAGAGAAGCTGGCATTACAGATGTAGCAAAGTATGGAGGACCATCAGAGGGGAAGCTCTGGATGGAACTCAGGCTGAAAACACCGGG	0.903	1	T/C
ESP	OLIVESNP793	Contig8475	268	Not in GABQ01.1		AAAACACATGCTTAATTCGGAGGAGTGAGGGGCAAGAGGAAGATAGAGAGGAGGATAATATGAGAAGGATAGTTATGAGAAGTGAGAATG[T/C]AATGCTCTCAGAGTCGCCATCGTTTACAATTTCAAACGATGATGATTCTTCAAGTACTACGACGGAGCCCACATCTAATATTTCACCCAATGGGAGATTTAGACG	0.935	1	T/C
ESP	OLIVESNP794	Contig8481	412	Not in GABQ01.1		GATAATAGGGAAAGGTAGTTTGTTGGTTAAGATGGCATTTGGAGAAAGAAAATTTATACACACCGCACTGCCAGCGTTTATTTGGTTAAG[T/G]CTGATGTTTTCTGACCCGATGTCAAGCATGGAACATTTTCGTATTTCAATTTCTTTCACATGGTAATCTAGGTTATAATTTATGTATTTGTAAATTGTGACAGAT	0.866	1	T/G
ESP	OLIVESNP797	Contig8578	221	Not in GABQ01.1		GAGTTTTTGGCATATATTTGTTGCATGTTTTATATCAAGGCAAGAATTGGCTTTTGATACAAAGAAAAAATAAGAAATGGCGGCTGGAAC[T/G]ACCAGAAAAATATCAGCGGCCTCAGCAAGGGCTCACACAAGAAAACCAAAGCAAAAGGCTTCCRGTGCAGGATTTTCAGGGGYGTTCAAGAAAATTCTATTGGTT	0.797	1	T/G
ESP	OLIVESNP816	Contig8997	81	Not in GABQ01.1		CGAACAGATCTCTACTCCTCGTGCTTTAATCAGCGACCCCAGAATTCGCAACAGTTGAAAGACGAATGCCAAAATTACTC[A/G]AACCCATATGATCTTCCCTGCTAATGAAGCCCAAATGAAGGGCAGGAAACAGAGAGAAGAAACCGCATGTCACTGAGCTAGGTCCTCGCTTCCTATGCCAACACTCGATTTGTCA	0.922	1	A/G
ESP	OLIVESNP825	Contig9136	196	Not in GABQ01.1		CATACAGCAGGGCATATCTAATGGTTTACCAGATGTWGATTCGGTTTTCTATTCAACTAGGAAGACCGGYTCGGTGCCATTTGATATAAG[A/G]TTTGATGAACAAGCACCAAAAGTTGCCTTGCCCCGAGATACTATGGTGCCTATAAATTCATTCAATACATTGTTTCATTATAATGCATTTTGGGCTTTGATGCTT	0.822	1	A/G
ESP	OLIVESNP848	Contig9473	161	Not in GABQ01.1		TATCTGTTTTTTCTTGATGGTTTTTRTAATCCCTAGCACAATCTGGAGTCTTTTTGCATGTARTGTGGATGTTTCTAGCAATATGCCTTT[A/G]GCCATAGAGGAACACAGGCACCTTAAAAGTTCCTGTTTACCATTTTCTCTACTCCTAGTCATGCTCTGATTGTGATTTTG	0.986	1	A/G
ITA	OLIVESNP887	Contig125	206	Not in GABQ01.1		TTCCTTAGTTTTGCTCTTCAGTTTAAGCTTTGCTCAACAGCAGCTAAAGGGCCAGTGCCAAATCCAAAAAATCAATGCCCTTCAGCCCCA[A/G]TACAAAATTCAATCCGAAGGTGGAGTCACTGAGTCCTATGATTACAATGATGATCAGTTCCGGTGCGCCGGTGCCGCCTTTTTACGCCATACAATTTACCGCAGA	0.872	1	A/G
ITA	OLIVESNP971	Contig257	645	Not in GABQ01.1		CCTGCAAACTGGAAACCTGRAGAGCCCGTGGTRATTGCTCCGAGTGTGTCGAACGAAGAGGCTAAAAAGATGTTYCCACAGGGTTTCGAC[A/G]CTGCTGATCTTCCTTCGGGGAAGGATTACCTGCGATTCACAAATGTCTGAGCATATACATATACATATATCTGCAATTTCGGAATTGTCTGAATATTACTAGTAA	0.641	1	A/G
ITA	OLIVESNP1029	Contig667	56	Not in GABQ01.1		ACGGCCGGGGGCATTCAATTCATATATAGCTTCTCTAATATTTTGAAAATTCAAG[A/G]GAGTTTGCAAATGGCTGAGCAGTATCAGCAACAACATTATGGGCAACAGCAGAAGGGTCAGCAGCAGCAACAGAAGCAGCCGGTGTCCCACCAGGTGGTGAAAGCGGCGACAGGCGCCACAGCCGGCGGTTCCCTCCTGG	0.927	1	A/G
ITA	OLIVESNP1032	Contig783	1611	Not in GABQ01.1		TCTTTTAGGKTTTTTATTCATCRTACAAGGCCCTTTGCAATTCAAAAAGTACTGTACTTTCTTGTCTGGCAGGGTTTTGTAGTAATTCTT[A/G]GGAAGACTGAAGCTGTCTGTGTGTCGTTTTACATGTCATGGGTTTACAATAAATGAGGTTGTATCCAATGTGACGTTGTTTACATACTTCCTCGTACAGGAAAAT	0.949	1	A/G
ITA	OLIVESNP1042	Contig866	172	Not in GABQ01.1		GTGCTTAAGAGTTTAGACGGTGAGATTTTCGAGGTSGAGGAAGCGGTGGCGCTAGAATCAGAGACGATAAAGCATATGTTTGGAGCCGAC[A/T]GCGCTGATACTAGTATTCCTCTTCCAAACGTTACATCCAAGATCTTGGCGAAGGTGATTGAATACTGCAAGCGCCATGTTGAGGCGGTGGCGGCAAAGTCCGCTG	0.952	1	A/T
ITA	OLIVESNP1003	Contig3160	230	Not in GABQ01.1		AAAACATACGAGATATTCGTCGGAGTATGATGAGCGGTGGAGATCAATCGAACAAGCAAGACAACGTAAAACCAATTGAAGATAAGCCGC[C/G]GGCGCCCGTGGTGGCTTGGAATCCGTTGTTTCAACCAGAAGATTTCATGGATGATCCGCCGCAAACGCCTCTTAATTTTACAGCTCAATTAGATTCCGGCGGCCA	0.632	1	C/G
ESP	OLIVESNP221	Contig1836	206	Not in GABQ01.1		ACTTGTCGGGGCTTGGAATTGCTCGTCAGCGCCAAGCCATTGTAGATGGTCTAAGGGAAAGCGTTCTTGCCTTCTCGGAAAATGTGCCCG[A/G]AACAACAGCTAAGGATGTCATGGACATGGTTCTCATTACCCAATACTTTGATACCATGAAGGAAATTGGAGCATCATCAAAGTCGTCCGCTGTGTTTATCCCACA	0.941	1	A/G
ESP	OLIVESNP96	Contig11805	223	Not in GABQ01.1		GCCTTGTTCTCTGTTGCACTGTGAGATGATGTATGAAATGGTTTGTAATAAATTGAATTGTATTACGAAACTTTATAGTCTTATTTTGTG[T/C]AAAATTGGGGAAAGCTATCTGAATAAATGAAGTTTTATTTTACAAAAAAAAAAAAAAAAAAAAAANAAAAAAAAAAAAAGTAAACT	0.762	1	T/C
ESP	OLIVESNP128	Contig12499	91	Not in GABQ01.1		ACGCGGGGGGGGTAAAAAGGATAACATTTAGCAACAGGTTCTGAAGTCAAGATGATGGAGTCGGGGGTTCCTATGTGCAAAATTTGTGG[T/C]GAACATTTGGGATTCGACTCCCACGGTGAAGTGTTTGTGGCTTGTCATGAGTGCAATGATCCCATCTGCAAGGCCTGTCTGGACAGTGAGATCAGGGAAGGGAGCA	0.962	1	T/C
ESP	OLIVESNP146	Contig12815	181	Not in GABQ01.1		TGCTTACACATTGAACACTGCTAGTGCTGTRACTGTCAGGAGCACAATCCGGAGGCTGAGGGAGCAGACAGAGAGTTAAATCTAGTGAAT[T/G]TTGTGTTAGATTTCTGCATTCACGTGCTTCTCTACTTTTGCATTTTGTGTTTTGCAACTTCAGATTCGG	0.899	1	T/G
ESP	OLIVESNP213	Contig181	354	Not in GABQ01.1		TGCAGCCAAATTTGATGAGTATGCAAGGGGTATGATAAGCTCTTCCGGTTCTACCTTCTTTGAGGAGCTCGGATTGTACTACATTGGTCC[A/G]GTGGATGGGCATAATATCGATGATCTTGTTACTATATTTCAAAAAGTAAAGACAATGCCAGCGCCAGGGCCGGTTCTAATTCATATTATAACAGAGAAGGGAAAA	0.853	1	A/G
ESP	OLIVESNP243	Contig2040	448	Not in GABQ01.1		TTCGTACTCACTTCTCTGGAATCGTCGCCAAGTTGTATTCTTGGTCGATGAGACGCCGGTTCGTGTACATTCGAATTTGGAGCACAAGGG[A/G]ATTCCATATCCTAAAGACCAATCCATGGGAGTTTACAGCTCGATATGGAATGCTGATGATTGGGCCACACAAGGTGGGAGAGTGAAGACTGATTGGTCACATGCC	0.982	1	A/G
ESP	OLIVESNP307	Contig2571	74	Not in GABQ01.1		ACGCGGGGACATACACAAGACACAATTTGCTGACATATGAGTTTATTTGAAGACCACACAAAGCCAACTTTCG[C/G]ATTCAACATTATTATTCAGATTCAGAGAGAGAGTTTAAAAGTTTTTCTTCCATCGATCAAGAAGGTTTTCGATAAARACAGCCCCAAGAAGACTGCTGCAGCTGAAGCTTGCAAGCTCTTCG	0.965	1	C/G
ESP	OLIVESNP382	Contig3197	89	Not in GABQ01.1		GGAAGAAATGAAAAGAAAACTTAATTAATCACTTGAAGATCCATCATCATCTTCGTGCTCTCTCACCACGCTCTCAACAAACTTCTTC[C/G]TGATTCCATCAAGAACAGCTTGGCGGGATTGCTCTCCACCACACTGTCCATCATTGAGCACGGGATCTGACTGGCAGAGAACGAGAGCAACACTTTCGGGCGTGCAT	0.927	1	C/G
ESP	OLIVESNP408	Contig3480	205	Not in GABQ01.1		AGGTTGTAGTTGACAATCAAGTACAAAAAGAAAAAAAAGTAAAAAATTGGTGGAAAGAAAAAGCCACCAAATTACACCTCCACTCCCAAA[T/C]AGTGAAAACTAGGCCTCCTTTTTTGTCCCTACACATTTCCCTAAATTTCTATCTCTTGTGGCAAACCTTTTAACTTATAATTCATATTTTATCAGCAACGAGAGC	0.941	1	T/C
ESP	OLIVESNP409	Contig3481	311	Not in GABQ01.1		CCCTTCTCCAAAGTGGTTAAAGGCAATAGTAACTTGCATGTCCTTGTCTTTATAGTAAGTATCACTATGTCCCAAGAGCATAACCTTGTC[A/G]TGGTGAGTCATATAGTTGTTTGAAATTGTGATAGCWGTGGACCCTTCAACGGCATCAACCAATCCATCACGGCAATTTGAYAAGGAGCAATGATCTACCCACACG	0.962	1	A/G
ESP	OLIVESNP433	Contig3703	154	Not in GABQ01.1		TAATCGACAAAACCCCCAAACCCCGCAATCACGGAGAGAAACTTCTTCAAATCCCTTCCTGATGCAATTTCCCTCAGTGTCGAAAACACA[T/C]GGTTTATCTCGATCCTCAAAGCAGATGCAAACTTCAAAACAGGCTTCTCTGGGATATTTACGTCTGGGATACGAGGTGGGGACTTATTGATGAAGGTGGAAGCAT	0.953	1	T/C
ESP	OLIVESNP449	Contig387	182	Not in GABQ01.1		CTTCAAAGCCAAATCAGACTTCATAAAAGAACCAATTCCAGAGACTGGATTAGAAGGACTGTGGAAAAGTTTTCTTGAAGAGGAATCGCC[A/G]TTGATGCTATGGACTCCTTATGGTGGCATGATGAGTAACATTTCAGAATCTGAAATTCCATTCCCTCACAGAAAAGGTGTCATATTTATGATACAATACGTTACC	0.931	1	A/G
ESP	OLIVESNP500	Contig4375	204	Not in GABQ01.1		CCCTACCATCAAGGAATTCGAGCAAAACACCATTGGATCCCAGCACCTCCTGCATTCCTAATTTGATTACCCGATTTTTATCATGTGTAT[A/G]ATAAGAGAGAGAAATTTTCATCTTTTTCTTTACGTTTTATCAAATGGAGCACCTCGCCGACACCATTTATTGATGATTGATGATTCCCTCTGCTCAAAAGCCAGC	0.795	1	A/G
ESP	OLIVESNP635	Contig5877	578	Not in GABQ01.1		GGAACTCCTGGGAAGCCAAGCATGTTTGCTGCTGGTGCAGGGAAGAAGACCACATTTGGTGACGATTAGGAATACATACTCGACTCAACG[T/G]AGGGTTGCTTTACATCCCTAATAGGAGTCATAAATATGTGTTCTGATCATACTTTTTAAATTAAACTACTATTATTTNTNTGTAGANGTAGAGAGT	0.915	1	T/G
ESP	OLIVESNP641	Contig6051	148	Not in GABQ01.1		ATCCACAATTATTTCATCTTCAACAGTACCAATCATGGTCATTTTGAGGGAGGCTTTGAGAGGGATTTGCGACAGAAGGAATGTATCATC[C/G]GCGAGTTTGGAACCGACTTTAGGGTAGAGAAGCTTCTGGCGTTTGGGCAACACATTTGTGGCCTCACAAATACGCCGCTTTAGCTCTCCCACCGTATCGTCGCCG	0.946	1	C/G
ESP	OLIVESNP643	Contig6061	390	Not in GABQ01.1		AGCTAAAATTGGAGGCTCATAATTCTGAAGGAGCAAGATGGAAACCTCATAGAGGCCATTGGCATTTAGAAAGTGCAGAATTTGGCCAGA[T/C]GCCTTGCGGTCTTTGACTCCATAGCGCTCCAAGGAAAGCTCAAAAGAATTATTAAGAATTTTGAGATTAGATCCAAGGTTTGGCCGGAGAGCGCCGTAGAAGGCG	0.762	1	T/C
ESP	OLIVESNP647	Contig6112	358	Not in GABQ01.1		ATGATCGTAGATATAAAGCACGTGAAAAAGAGTGGGAAGCTAGGGAAAGGGAGAAAGAACACTGGCGAAAGAGAGAGCGTGAAAAAGAGA[A/G]AGAGAGGGCACAGGAACGTAAGTGGGAAGTTGCGGACCAAGAGCATGATAATGATGATGGATATAGGAAAAAAGAGAAAATATAAGACTGGTGATGATAGAAAAA	0.958	1	A/G
ESP	OLIVESNP730	Contig7459	423	Not in GABQ01.1		TAGCTGGGAAATCTCCCCTATTTGAAGTCCGCCAAATGAATCTGCAAGCTAATACTTCGTTGAAATCTACTCCATGTACTGAAGAAGAAC[A/G]AGTTGAAAACCCAAAAGTGACAAATAATGAAAATAAACAAACTAGAATAGAGTCTGATATGGAAGATGATGAGTATAGTTCTAAGTCCAAGAAAATGGGCACGAA	0.903	1	A/G
ESP	OLIVESNP744	Contig7570	278	Not in GABQ01.1		GAAAAATTTTCCGCGACCTCATGCAACCGGAAACTCATCGGGGCGAGGTACTTTTCCGATGGGTATGAAGCCACTAACGGGAAAATGAAT[A/G]AAACAATAGAGTTCCGGTCTCCAAGAGACTCCGATGGGCATGGGACCCACACGGCATCTATAGCCGCCGGGAGATACGTGTTTCCGGCTTCAACTCTTGGTTACG	0.917	1	A/G
ESP	OLIVESNP749	Contig762	480	Not in GABQ01.1		AAACTCGGAAGTTACTACATCGCTAATAGCAATGTGTGTAAATACAGAAGCCATTGCCTACATGGTTGCTTATGGCCTCAGTGCTGCTGC[A/T]AGCACAAGGGTGTCTAATGAGTTGGGAGCTGGAAATCCTGGCCGAGCTAAGCGTGCCATGACTGTCACTCTAAAGCTAACTATTCTTCTTGCACTCTGTGTCGTT	0.937	1	A/T
ESP	OLIVESNP759	Contig7877	249	Not in GABQ01.1		TAACTCAGTACTCATCCATGGATTAGTGGATTAAAATAATTATGAAAATTGATAGCTTCTGCTCTTTCTTGACTTATTTATGCCTGAATT[T/C]GATATAATTAAGTATTTTGAACCCATCTTTCAATGAATATGCTGTTATATAGTCTTCTTGATGAATTGATTTGAGTTTGTCAATACAAAAAAAAAAAAAAAAANA	0.711	1	T/C
ESP	OLIVESNP804	Contig870	529	Not in GABQ01.1		AATCGGCTTGCCTTGGAGTATGTCCTTGGTGAAGAAGAAGTAAGCCATGTCCGGCCTGCCCCATGGTCCATAAACTGTGAAGAATCTCAA[T/C]CCAGTAAGGGATAACCCGTAAATGTGATTATAAGTGTGAGCAATTTCCTCGCCGGCTTTTTTTGTGGCGGCGTATAAGCTCGCCGGCTTGTCAGTCCGGTGGCCT	0.942	1	T/C
ITA	OLIVESNP962	Contig2421	72	Not in GABQ01.1		ACGCGGGGGACGATTGATGAAAGGAAGCTGAAATTTCAGGTGGACAATGGCGTCAATAGCTCTCAGTGTTC[A/G]AGCCTTTAACTCTCTTTCTCTTTCTACAACTTCTTCTCTTCAGAGGAACCAAATTTCTGCTCTCTCTCACCTCCCCATTTGCAGTTCAAATCTGTCCAGATATAGCAAAAATAGCATCAAATTC	0.985	1	A/G
ESP	OLIVESNP405	Contig346	320	Not in GABQ01.1		CGACCTCAGATATTCCGACCCTGCACTTTCTAGGCTTAGCCGATGAGTAGGCACCAAAACGTCCGCAGCCCTTTACCTTCATCGACACTA[A/G]TGCAACCCATCCTATGCTCAGATTCTCGAGTATCTCTTCATTGAACATGTCAATGAGACCCAAAGGTGCAAAACTGAACCCGGATGCCAATACTTTAATTGGAGT	0.908	1	A/G
ESP	OLIVESNP230	Contig1906	210	Not in GABQ01.1		GGCATCGATARCTGCTTCTTTGGGTTCGTCAACTTTGATTCAGTCCATTGGTGGGGGTCATAAACTTCAAAAATCCTCTCTTTCTAATCC[T/C]GATTCACTCACTTTTACGAGAAGAAGATCTCGAACTATTGTGAAGGCAACTGCTCGGGTTGATAAGTTTTCCAAAAGTGACATCATTGTTTCTCCATCTATTCTT	0.819	1	T/C
