# Supplementary material for: Usefulness of a New Large Set of High Throughput EST-SNP Markers as a Tool for Olive Germplasm Collection Management
Source: Front Plant Sci. 2018 Sep 21;9:1320. doi: 10.3389/fpls.2018.01320 (PMC6160578; doi:10.3389/fpls.2018.01320)
Supplement: Supplementary file 4 [file Table_3.XLSX]

## Sheet: Wildmaterial_suppl
Supplemental Table 3. List of the wild genotypes analysed in the study including oleasters (Olea europaea subsp. europaea var. sylvestris) and genotypes corresponding to subsp. Guanchica; their prospecting regions and provinces are also reported.
Wild olive genotypes with their code*	Prospecting Region	Province
W1	Andalusia	Cadiz
W2	Andalusia	Cadiz
W3	Andalusia	Cadiz
W7	Andalusia	Cadiz
W20	Andalusia	Cadiz
W24	Andalusia	Cadiz
W29	Andalusia	Cadiz
W44	Andalusia	Cadiz
W45	Andalusia	Cadiz
W65	Andalusia	Cadiz
W70	Andalusia	Cadiz
W71	Andalusia	Cadiz
W72	Andalusia	Cadiz
W157	Andalusia	Cadiz
W190	Andalusia	Cadiz
W10	Andalusia	Jaen
W19	Andalusia	Jaen
W40	Andalusia	Jaen
W51	Andalusia	Jaen
W74	Andalusia	Jaen
W75	Andalusia	Jaen
W132	Andalusia	Jaen
W133	Andalusia	Jaen
W53	Andalusia	Seville
W54	Andalusia	Seville
W55	Andalusia	Seville
W56	Andalusia	Seville
W57	Andalusia	Seville
W58	Andalusia	Seville
W59	Andalusia	Seville
W60	Andalusia	Seville
W61	Andalusia	Seville
W62	Andalusia	Seville
W8	Andalusia	Jaen
W17	Andalusia	Jaen
W26	Balearic Islands	Mallorca
W27	Balearic Islands	Mallorca
W28	Balearic Islands	Mallorca
W64	Balearic Islands	Mallorca
W90	Balearic Islands	Mallorca
W91	Balearic Islands	Mallorca
W93	Balearic Islands	Mallorca
W96	Balearic Islands	Mallorca
W97	Balearic Islands	Mallorca
W78	Balearic Islands	Menorca
W79	Balearic Islands	Menorca
W81	Balearic Islands	Menorca
W82	Balearic Islands	Menorca
W84	Balearic Islands	Menorca
W86	Balearic Islands	Menorca
W88	Balearic Islands	Menorca
W113	Balearic Islands	Menorca
W163	Extremadura	Extremadura
W164	Extremadura	Extremadura
W165	Extremadura	Extremadura
W166	Extremadura	Extremadura
W167	Extremadura	Extremadura
W168	Extremadura	Extremadura
W170	Extremadura	Extremadura
W171	Extremadura	Extremadura
W172	Extremadura	Extremadura
W173	Extremadura	Extremadura
W174	Extremadura	Extremadura
W175	Extremadura	Extremadura
W176	Extremadura	Extremadura
W177	Extremadura	Extremadura
W178	Extremadura	Extremadura
W179	Extremadura	Extremadura
W180	Extremadura	Extremadura
W181	Extremadura	Extremadura
W182	Extremadura	Extremadura
W183	Extremadura	Extremadura
W184	Extremadura	Extremadura
W25**	Canary Islands	Gran Canarias
W46**	Canary Islands	Gran Canarias
W47**	Canary Islands	Gran Canarias
W118**	Canary Islands	Gran Canarias
W120**	Canary Islands	Gran Canarias
W121**	Canary Islands	Gran Canarias
W135**	Canary Islands	Gran Canarias
W137**	Canary Islands	Gran Canarias
W297**	Canary Islands	La Gomera
W32**	Canary Islands	Tenerife
W33**	Canary Islands	Tenerife
W35**	Canary Islands	Tenerife
W36**	Canary Islands	Tenerife
W48**	Canary Islands	Tenerife
W49**	Canary Islands	Tenerife
W130**	Canary Islands	Tenerife
* The code refers to the one used at the Wild Olive Collection of IFAPA Centre "Alameda del Obispo"
**The 16 wild genotypes collected in Canary Islands belongs to Olea europaea subsp. guanchica) while the genotypes collected in the rest of Spain belongs to Olea europaea subsp. europaea var. Sylvestris .
