# Supplementary material for: Usefulness of a New Large Set of High Throughput EST-SNP Markers as a Tool for Olive Germplasm Collection Management
Source: Front Plant Sci. 2018 Sep 21;9:1320. doi: 10.3389/fpls.2018.01320 (PMC6160578; doi:10.3389/fpls.2018.01320)
Supplement: Supplementary file 5 [file Table_4.XLSX]

## Sheet: Redundnacygroups
Supplemental Table 4. Pairs or groups of cultivars with identical EST-SNP profiles or very subtle allelic differentiation (redundancy groups); the name of the main identified cultivar per each group, the register number and the name of the accessions as well as possible explanations of the genetic redundancies and previous related references are also indicated.
Redundancy group	Name of the main identified cultivar	Reg. Number of accessions	Accessions Names	Possible explantaions of the genetic redundancies and previous related referencesª
1	Picholine Marocaine	52	Cañivano Blanco	Previously described synonyms in cultivars from neighboring countries (Trujillo et al., 1995; Barranco et al., 2000; Belaj et al., 2002; Atienza et al., 2013; Trujillo et al., 2014)
		254	Alameño de Marchena+B4:D9A4:D9E3C5:D5	Possible Synonymy ; described as a propable somatic mutation case as well (Atienza et al., 2013; Trujillo et al., 2014)
		119	Sigoise	Previously described synonyms in cultivars from neighboring countries (Barranco et al., 2000; Besnard et al., 2001; Belaj et al., 2002; Atienza et al., 2013; Trujillo et al., 2014)
		835	Haouzia	Synonymy case (Charafi et al., 2008; Trujillo et al., 2014)
		836	Menara	Synonymy case (Charafi et al., 2008; Trujillo et al., 2014)
		101	Picholine Marocaine
2	Azapa	833	Azapa	Possible synonymy or mutation case in cultivars from neighboring countries ( Barranco et al., 2000; Trujillo et al., 2014)
		726	Arauco
3	Carrasqueño de Elvas	494	Carrasqueño de Alburquerque	Possible synonyms in cultivars from neighboring countries (Atienza et al. 2013); described as a probable somatic mutation case as well (Atienza et al., 2013; Trujillo et al., 2014)
		125	Carrasqueño de Elvas
4	Ayvalik	102	Adramitini	Possible synonymy case in cultivars from neighboring countries (Trujillo et al. 2014)
		683	Beyaz Yaglik	Previously described synonymy case (Barranco & Rallo, 2000; Atienza et al., 2013; Only one SSR allele different from Ayvalik (Trujillo et al., 2014)
		97	Ayvalik
5	Beladi	1126	Abou Choki-1126	Possible synonymy case in cultivars from neighboring countries (Atienza et al., 2013; Trujillo et al., 2014). Previously found to belong to the same gene pool as well (Chalak et al., 2015)
		852	Athalassa
		133	Beladi o Souri	Possible synonymy case in cultivars from neighboring countries (Atienza et al., 2013; Trujillo et al., 2014). Previously found to belong to the same gene pool as well (Chalak et al., 2015)
6	Koroneiki	680	Grit Eytini	Possible synonyms in cultivars from neighboring countries (Atienza et al., 2013); described as probable somatic mutations as well (Atienza et al., 2013)
		218	Koroneiki
7	Bianchera	735	Istarska Bjelica	Possible synonymy case between close neighboring areas
		1247	Bianchera
8	Gaydoyrelia	695	Gaydoyrelia	Possible synonymy case between close neighboring areas. The two cultivars displayed the same endocarp profiles (WOGB database), and SSR data (Baldoni et al. Unpublished data).
		1258	Grossa di Spagna
9	Gordal Sevillana	1246	Bella di Spagna	Possible new synonymy case (Baldoni et al., unpublished data)
		1238	Santa Caterina	Redundancy due to different entering dates into the collection and confimration of synonymy
		72	Santa Caterina	Previously described synonymy case (Trujillo et al., 1995; Belaj et al., 2002; Barranco & Rallo, 2000; Atienza et al., 2013; Trujillo et al., 2014, Beghé et al., 2011)
		234	Gordal Sevillana
10	Rosciola	1237	Rossello	Possible synonymy case (Bartolini et al., 2008)
		88	Rosciola
11	Rossellino	1235	Rosino	Possible synonymy case (Bartolini et al., 2008)
		1236	Rossellino
12	Majorca	1316	Confetto	Possible synonymy case (Erre et al., 2010; Olea Db (Bartolini et al. 2008; Angiolillo et al., 1999; Marconi et al., 2000; Baldoni L 2000).
		1313	Manna	Possible synonymy case (Erre et al. 2010); Small SSR differentiation (Muzzalupo et al. 2014)
		1314	Nera di Gonnos	Possible synonymy case (Baldoni et al., unpublished data)
		1268	Nocellara Messinese	Possible synonymy case (Baldoni et al., unpublished data)
		1318	Sivigliana da Mensa	Possible synonymy case
		1317	Majorca
13	Itrana	1308	Nera di Oliena	Synonymy case (Erre et al. 2010); Small SSR allelic differentiation (Muzzalupo et al. 2014)
		74	Tanche	Planting error
		1310	Terza Grande	Synonymy case (Erre et al. 2010); Small SSR allelic differentiation (Muzzalupo et al. 2014)
		68	Itrana
14	Frantoio	1245	Augellina	Found as synonymy of Cellina (Olea DB, Bartolini et al., 2008) which at the same time has been described as synonymy of Frantoio (Belaj et al., 2002; Bartolini et al., 2008), Different according to Muzzalupo et al., 2014.
		1321	Corsicana da Olio	Possible synonymy case (Erre et al. 2010)
		81	Frantoio A. Corsini	Possible synonymy (Atienza et al., 2013; Trujillo et al., 2014; Mousavi et al., 2017). Described also as molecular variant (Trujillo et al., 2014) and/or probable somatic mutation case of 'Frantoio' (Atienza et al., 2013)
		1205	Larcianese	Synonymy case (Bartolini et al., 2008)
		856	Maelia	Possible synonymy (Trujillo et al., 2014) or planting mistake
		210	Oblonga	Synonymy case (Barranco et al. 2000b; Atienza et al., 2013; Trujillo et al., 2014)
		177	Razzola	Possible synonymy (Trujillo et al. 2014), Scarce SSR differentiation with 'Frantoio' (Bracci et al., 2009; Beghé et al., 2011; Trujillo et al., 2014)
		723	Aggezi Shami-1	Confirmation of previously detected propagation mistake (Del Río C, WOGB Data base, Atienza et al., 2013; Trujillo et al., 2014)
		1080	Kokerrmadh Berati	Possible planting mistake (stones different from the authentical ones, WOGB database)
		1198	Frantoio	Redundancy due to different entering dates into the collection
		1256	Frantoio	Redundancy due to different entering dates into the collection
		80	Frantoio
15	Bolvino	1075	Negral de Sabiñan	Possible synonymy case (Atienza et al., 2013)
		57	Tempranillo de Calatayud	Mislabelling error from the donor collection or propagation error in WOGB (Atienza et al., 2013)
		18	Bolvino
16	Hojiblanca	397	Verdial de Montefrío	Synonymy case (Atienza et al., 2013); described also as molecular variant (Trujillo et al., 2014) and/or probable somatic mutation of 'Hojiblanca' (Atienza et al., 2013)
		59	Tempranillo de Lucena-1	Mislabelling error from the donor collection or planting error in WOGB (Atienza et al., 2013)
		2	Hojiblanca									#VALUE!
17	Gemlik	681	Erbek Yaglik	Possible Synonymy; Very few SSR allelic differences (Trujillo et al., 2014) and described as a porbable somatic mutation as well (Atienza et al. 2013).
		92	Gemlik
18	Kato Drys	849	Klirou	Possible Synonymy (Atienza et al., 2013; Trujillo et al 2014); It has also been considered as probable somatic mutation case (Atienza et al., 2013) as well as molecular variants of Kato Drys (Trujillo et al. 2014)
		848	Kato Drys
19	Belluti	689	Yun Çelebi	Possible Synonymy; described also as probable somatic mutation case (Atienza et al., 2013) and molecular variant of 'Belluti' as well (Trujillo et al., 2014)
		690	Belluti
20	Kerkiras	108	Megaritiki	Possible synonymy case; Small SSR differentiation (Trujillo et al. 2014)
		694	Kerkiras
21	Gerboui	535	Marsaline	Synonymy case (Atienza et al., 2013; Trujillo et al., 2014); described previously as probable somatic mutation (Atienza et al.,2013) and molecular variant of 'Gerboui' as well (Trujillo et al. 2014)
		538	Gerboui
22	Pico Limon	421	Pecoso	Possible Synonymy; described previously as a probable somatic mutation case as well (Atienza et al. 2013; Trujillo et al., 2014)
		273	Pico Limon
23	Varudo	748	Picudo de Montoro	Synonymy case; described previously as a probable somatic mutation case as well (Atienza et al. 2013; Trujillo et al., 2014)
		850	Kiti	Propagation error (Atienza et al., 2013)
		749	Varudo
24	Picual	338	Olivo Macho de Santisteban Puerto	Possible synonym of 'Picual'; described previously as derived from somatic mutations of Picual as well (Barranco et al., 2005; Atienza et al., 2013; Trujillo et al., 2014)
		312	Picual de Hoja Clara	Probable synonym of 'Picual'; described previously as derived from somatic mutations of Picual as well (Barranco et al., 2005; Atienza et al., 2013; Trujillo et al., 2014)
		313	Picual de Hoja Oscura	Probable synonym of 'Picual'; described previously as derived from somatic mutations of Picual as well (Barranco et al., 2005; Atienza et al., 2013; Trujillo et al., 2014)
		9	Picual
25	Picudo	316	Picudo de Fruto Rojo	Probable somatic mutation and synonymy case of 'Picudo' (Barranco et al. 2005; Atienza et al., 2013; Trujillo et al., 2014)
		3	Picudo
26	Verdial de Badajoz	886	Cordovil de Castelo Branco	Possible synonymy or mutation case in cultivars from neighboring countries (Atienza et al., 2013)
		1162	Picual de Hoja Clara	Planting and/or propagation mistake (Trujillo et al. 2014)
		400	Lloron de Iznalloz	Possible prospecting redundancy (Atienza et al., 2013) and synonymy case (Trujillo et al., 2014). .
		877	Verdial de Badajoz
27	Moraiolo	1196	Filare	Possible synonymy case (Cantini C. personal communication;; Muzzalupo et al., 2014)
		86	Moraiolo T. Corsini	Possible synonymy (Atienza et al., 2013; Trujillo et al., 2014; Mousavi et al., 2017). Described also as molecular variant (Trujillo et al., 2014) and/or probable somatic mutation case of 'Moraiolo' (Atienza et al., 2013)
		1242	Tondello	Possible prospecting redundancy (Muzzalupo et al., 2014).
		78	Moraiolo
	Abbadi Shalal	845	Abbadi	Possible Synonymy (Trujillo et al. 2014) or prospecting redundancy
28		1034	Abbadi Shalal
29	Mollar de Cieza	513	Meloncillo	Possible prospecting redundancy (Atienza et al., 2013) and synonymy case ( Trujillo et al 2014)
		878	Ojua	Possible prospecting redundancy (Atienza et al., 2013) and synonymy case ( Trujillo et al 2014)
		585	Verdalon	Possible prospecting redundancy (Atienza et al., 2013) and synonymy case ( Trujillo et al 2014)
		612	Mollar de Cieza
30	Ocal	380	Gatuno	Possible prospecting redundancy (Atienza et al., 2013); Subtle SSR differentiation (2 alleles) with 'Ocal' (Trujillo et al., 2014)
		354	Picual de Estepa	Possible prospecting redundancy (Atienza et al., 2013). Desribed as molecular variant of 'Ocal' by SSRs (Trujillo et al. 2014) .
		532	Verdal de Alhama	Possible prospecting redundancy (Atienza et al., 2013). Desribed as molecular variant of 'Ocal' by SSRs (Trujillo et al. 2014) .
		378	Ocal
31	Cerezuela	331	Cerezuela	Possible duplications or redundancies from prospecting surveys (Atienza et al., 2013; Trujillo et al 2014)
		349	Morejona
32	Zarzariega de Orcera	351	Nevadillo Blanco de Osuna	Possible duplications or prospecting redundancies (Atienza et al., 2013; Trujillo et al 2014) . Very close geographically collecting places (Southern Spain)
		356	Zarzariega de Orcera
33	Jabaluna	353	Escarabajuelo de Ubeda	Possible duplication or prospecting redundancy (Atienza et al., 2013). Very close geographically collecting places (Southern Spain)
		392	Jabaluna
34	Tempranillo de Lucena	58	Nevadillo Blanco de Lucena	Possible duplications or prospecting redundancies (Atienza et al., 2013). Collected in the same village (Southern Spain)
		756	Tempranillo de Lucena
35	Alameño de Cabra	301	Negrillo de Estepa	Possible prospecting redundancy (Atienza et al., 2013)
		285	Alameño de Cabra
36	Safrawai	1117	Majhol-1117	Possible duplications or prospecting redundancies (Atienza et al., 2013)
		141	Shami-141	Possible duplications or prospecting redundancies (Atienza et al., 2013)
		1112	Safrawi
37	Bosana	1307	Palma	Possible prospecting redundancies from the donor collection, both cultivars are from Sardinia; Very few SSR allelic differention was found between the two accessions (Erre et al., 2010)
		1170	Bosana
38	Empeltre	811	Grosal de Albocafer	Possible prospecting redundancies between close geographic areas and/or planting mistake. The two accessions diplayed the same SSR genotype (Trujillo et al., 2014)
		13	Empeltre
39	Manzanilla de Sevilla	374	Chesna	Possible prospecting redundancy (Belaj et al., 2002; Atienza et al., 2013; Trujillo et al., 2014) .
		722	Hamed	Planting mistake The two accessions shared the same SSR genotype (Trujillo et al., 2014)
		1129	Manzanilla Valle las Palmeras	Synonymy (Trujillo et al., 2014) , probably sent there during the Spanish conquer
		352	Dulzal	Possible prospecting redundancy (Atienza et al. 2013); Very scarce SSR differentiation (Trujillo et al., 2014).
		21	Manzanilla de Sevilla
40	Morrut	22	Manzanilla de Tortosa	Possible prospecting redundancy or propagation error (Atienza et al., 2013; Trujillo et al., 2014)
		145	Kelb et Ter	Propagation error. The two accessions diplayed the same SSR genotype (Trujillo et al., 2014)
		224	Morrut
41	Lechín de Sevilla	144	Kelb et Ter-144	Propagation or planting error (Atienza et al. 2013); Described also as molecular variant of 'Lechín de Sevilla' (Trujillo et al., 2014)
		138	Mawi Stanboli	Propagation or planting error. It displayed the same SSR genotype with 'Lechín de Sevilla' (Trujillo et al., 2014)
		38	Zarza	Possible somatic mutation of 'Lechín de Sevilla' (Barranco et al., 2005; Atienza et al., 2013; Trujillo et al., 2014)
		5	Lechín de Sevilla
42	Redondilla de Logroño	1161	Pendolino-1	Planting error Del Rio C, unpublished data; (Trujillo et al., 2014)
		16	Redondilla de Logroño
43	Shami	844	Adkam	Possible replanting error. The two accessions diplayed the same SSR genotype (Trujillo et al., 2014)
		1041	Shami-1041
44	Khalkhali-1107	953	Shami-953	Labelling error from donor or receptive collection. The two accessions diplayed the same SSR genotype (Trujillo et al., 2014)
		1107	Khalkhali-1107
45	Corbella-817	893	Selvatico	Planting error. The two accessions diplayed the same SSR genotype (Trujillo et al., 2014)
		817	Corbella
46	Arbequina	140	Kaissy	Planting mistake and/or grafting problem (Del Rio C, unpublished data WOGB Data base )
		231	Arbequina
47	Caninese	1163	Dolce Agogia-1163	Planting error or labelling error from the donnor collection. The two accessions shared the same SSR genotype (Trujillo et al., 2014)
		77	Caninese
48	Rotondella	1276	Ravece	Planting and/or propagation mistake
		1277	Rotondella
49	Leccino	83	Leccio di Corno	Confirmation of previously detected planting mistake ( Atienza et al., 2013)
		1260	Leccino	Redundancy due to different entering dates into the collection
		82	Leccino
50	Ascolana Tenera	1244	Ascolana Tenera	Redundancy due to different entering dates into the collection; New acessions with different register numbers but the same name sharing the same EST-SNP genotype.
		62	Ascolana Tenera
51	Sant'Agostino	1278	Sant'Agostino	Redundancy due to different entering dates into the collection; New acessions with different register numbers but the same name sharing the same EST-SNP genotype.
		71	Sant'Agostino
52	Uovo di Piccione	1282	Uovo di Piccione	Redundancy due to different entering dates into the collection; New acessions with different register numbers but the same name sharing the same EST-SNP genotype.
		75	Uovo di Piccione
53	Coratina	1251	Coratina	Redundancy due to different entering dates into the collection; New acessions with different register numbers but the same name sharing the same EST-SNP genotype.
		79	Coratina
54	Maurino	1214	Maurino	Redundancy due to different entering dates into the collection; New acessions with different register numbers but the same name sharing the same EST-SNP genotype.
		1263	Maurino	Redundancy due to different entering dates into the collection; New acessions with different register numbers but the same name sharing the same EST-SNP genotype.
		84	Maurino
55	Pendolino	1274	Pendolino	Redundancy due to different entering dates into the collection; New acessions with different register numbers but the same name sharing the same EST-SNP genotype.
		87	Pendolino
56	Carolea	1249	Carolea	Redundancy due to different entering dates into the collection; New acessions with different register numbers but the same name sharing the same EST-SNP genotype.
		736	Carolea
57	Americano	1189	Americano	New acessions with different register numbers but the same name sharing the same EST-SNP genotype. Different entering dates into the collection
		1243	Americano
58	Leccio Maremmano	1210	Leccio Maremmano	New acessions with different register numbers but the same name sharing the same EST-SNP genotype. Different entering dates into the collection
		1261	Leccio Maremmano
59	Nocellara del Belice	1267	Nocellara del Belice	New acessions with different register numbers but the same name sharing the same EST-SNP genotype. Different entering dates into the collection
		1344	Nocellara del Belice
ª Previous studies by means of different descriptors which confirm the genetic identity and very high similarities found among the pairs and the groups of cultivars under study as well as their pausible explanation
