# Supplementary material for: Usefulness of a New Large Set of High Throughput EST-SNP Markers as a Tool for Olive Germplasm Collection Management
Source: Front Plant Sci. 2018 Sep 21;9:1320. doi: 10.3389/fpls.2018.01320 (PMC6160578; doi:10.3389/fpls.2018.01320)
Supplement: Supplementary file 6 [file Table_5.XLSX]

## Sheet: Hoja2
Supplemental Table 5. Well known homonymy cases confirmed in the present study and related bibliographic references
Homonyms	Previous references
Abbadi	Belaj et al., 2003a; Trujillo et al., 2014
Abou	Belaj et al., 2003a; Trujillo et al., 2014
Alameño	Belaj et al., 2004b; Barranco et al., 2005; Trujillo et al., 2014
Cañivano	Belaj et al., 2004b; Barranco et al., 2005; Trujillo et al., 2014
Carrasqueño	Barranco et al., 2005; Trujillo et al., 2014
Grosal	Barranco et al., 2005; Trujillo et al., 2014
Majhol	Belaj et al., 2003a, Atienza et al., 2013; Trujillo et al., 2014
Manzanilla	Belaj et al., 2001, 2004b; Barranco et al., 2005; Atienza et al., 2013; Trujillo et al., 2014
Picholine	Del Rió C., WOGB database
Picual	Belaj et al., 2004b; Barranco et al., 2005; Trujillo et al., 2014
Picudo	Barranco et al., 2005; Trujillo et al., 2014
Safrawai	Del Rió C, WOGB database
Shami	Belaj et al., 2003a
Tempranillo	Del Rió C., WOGB database
Toffahi	Trujillo et al., 2014
Verdial	Belaj et al 2004b; Barranco et al., 2005; Trujillo et al., 2014
