# Supplementary material for: Usefulness of a New Large Set of High Throughput EST-SNP Markers as a Tool for Olive Germplasm Collection Management
Source: Front Plant Sci. 2018 Sep 21;9:1320. doi: 10.3389/fpls.2018.01320 (PMC6160578; doi:10.3389/fpls.2018.01320)
Supplement: Supplementary file 7 [file Table_6.XLSX]

## Sheet: Hoja1
Supplemental Table 6. Key diversity values obtained by means of 1,043 EST-SNP data in the non-redundant accessions identified in the present study.
Locus name	Locus	N	Na	Ne	I	Ho	He	uHe	F	PIC*
Contig10026	Sn1	156	2	1.33582	0.418235	0.294872	0.251397	0.252205	-0.172932	0.220
Contig10054_1	Sn2	156	2	1.38462	0.450561	0.294872	0.277778	0.278671	-0.0615385	0.239
Contig10071	Sn3	156	2	1.74972	0.619817	0.442308	0.42848	0.429858	-0.0322704	0.337
Contig10109	Sn4	156	2	1.30376	0.395067	0.25641	0.232988	0.233737	-0.100529	0.206
Contig10114	Sn5	156	2	1.22562	0.330681	0.205128	0.184089	0.184681	-0.114286	0.167
Contig1013	Sn6	156	2	1.18033	0.286836	0.153846	0.152778	0.153269	-0.00699301	0.141
Contig10133	Sn7	156	2	1.40104	0.460732	0.333333	0.286243	0.287163	-0.164513	0.245
Contig10147_2	Sn8	156	2	1.64878	0.582492	0.448718	0.393491	0.394756	-0.140351	0.316
Contig10165	Sn9	156	2	1.29581	0.389059	0.262821	0.228283	0.229017	-0.151292	0.202
Contig10234	Sn10	156	2	1.11487	0.211521	0.0833333	0.103037	0.103368	0.191226	0.098
Contig10266	Sn11	156	2	1.67275	0.59186	0.378205	0.402182	0.403475	0.0596169	0.321
Contig10347	Sn12	156	2	1.18033	0.286836	0.166667	0.152778	0.153269	-0.0909091	0.141
Contig10351	Sn13	156	2	1.71955	0.609226	0.467949	0.418454	0.4198	-0.11828	0.331
Contig10354	Sn14	156	2	1.47558	0.503057	0.403846	0.3223	0.323337	-0.253012	0.270
Contig10356	Sn15	156	2	1.99337	0.691482	0.532051	0.498336	0.499938	-0.0676562	0.374
Contig10371_1	Sn16	156	2	1.98168	0.688517	0.608974	0.495377	0.49697	-0.229314	0.373
Contig10374	Sn17	156	2	1.79304	0.634269	0.544872	0.442287	0.443709	-0.231941	0.344
Contig10383	Sn18	156	2	1.68853	0.59785	0.416667	0.40777	0.409082	-0.0218169	0.325
Contig10405	Sn19	156	2	1.46726	0.49862	0.384615	0.318458	0.319482	-0.207742	0.268
Contig10411_2	Sn20	156	2	1.46726	0.49862	0.307692	0.318458	0.319482	0.0338065	0.268
Contig10456	Sn21	153	2	1.14657	0.250074	0.137255	0.127835	0.128255	-0.0736842	0.120
Contig10472	Sn22	156	2	1.21038	0.316549	0.192308	0.173817	0.174375	-0.106383	0.159
Contig10481_1	Sn23	156	2	1.40104	0.460732	0.333333	0.286243	0.287163	-0.164513	0.245
Contig10481_2	Sn24	156	2	1.99992	0.693127	0.99359	0.499979	0.501587	-0.987261	0.375
Contig1049_2	Sn25	156	2	1.37643	0.445366	0.314103	0.273484	0.274363	-0.148524	0.236
Contig10494_2	Sn26	156	2	1.28789	0.38296	0.230769	0.223537	0.224256	-0.0323529	0.199
Contig1050_4	Sn27	156	2	1.67275	0.59186	0.557692	0.402182	0.403475	-0.386667	0.321
Contig10507	Sn28	156	2	1.73475	0.614618	0.365385	0.423549	0.424911	0.137327	0.334
Contig10531	Sn29	156	2	1.99967	0.693065	0.564103	0.499918	0.501525	-0.128391	0.375
Contig10539	Sn30	156	2	1.68066	0.59488	0.461538	0.404997	0.406299	-0.13961	0.323
Contig10566_1	Sn31	156	2	1.21038	0.316549	0.179487	0.173817	0.174375	-0.0326241	0.159
Contig10576	Sn32	156	2	1.46726	0.49862	0.397436	0.318458	0.319482	-0.248	0.268
Contig10635_1	Sn33	156	2	1.99705	0.692407	0.525641	0.49926	0.500866	-0.0528395	0.375
Contig10636	Sn34	156	2	1.32777	0.41257	0.262821	0.246857	0.24765	-0.0646692	0.216
Contig10640	Sn35	156	2	1.8	0.636514	0.487179	0.444444	0.445874	-0.0961538	0.346
Contig10665	Sn36	156	2	1.31174	0.400987	0.262821	0.237652	0.238416	-0.105905	0.209
Contig10672	Sn37	156	2	1.51721	0.524299	0.423077	0.340894	0.34199	-0.24108	0.283
Contig10701	Sn38	156	2	1.6	0.562335	0.423077	0.375	0.376206	-0.128205	0.305
Contig10747	Sn39	156	2	1.53385	0.53237	0.410256	0.348044	0.349163	-0.178749	0.287
Contig10756	Sn40	156	2	1.98402	0.689115	0.487179	0.495973	0.497568	0.0177299	0.373
Contig10759	Sn41	154	2	1.94457	0.678827	0.493506	0.485748	0.48733	-0.0159722	0.368
Contig1076	Sn42	156	2	1.38462	0.450561	0.333333	0.277778	0.278671	-0.2	0.239
Contig10787_1	Sn43	156	2	1.91434	0.670603	0.570513	0.477626	0.479162	-0.194477	0.364
Contig10787_3	Sn44	156	2	1.97077	0.685712	0.878205	0.492583	0.494167	-0.782857	0.371
Contig10801	Sn45	156	2	1.12199	0.22057	0.115385	0.108728	0.109077	-0.0612245	0.103
Contig10832	Sn46	156	2	1.241	0.344366	0.217949	0.194198	0.194822	-0.122302	0.175
Contig10840	Sn47	156	2	1.98824	0.690186	0.615385	0.497041	0.49864	-0.238095	0.374
Contig10842	Sn48	156	2	1.08679	0.173205	0.0833333	0.0798611	0.0801179	-0.0434783	0.077
Contig10872	Sn49	156	2	1.31174	0.400987	0.262821	0.237652	0.238416	-0.105905	0.209
Contig10893_1	Sn50	156	2	1.24874	0.351048	0.224359	0.19919	0.199831	-0.126354	0.179
Contig10929	Sn51	156	2	1.0526	0.119247	0.025641	0.0499671	0.0501278	0.486842	0.049
Contig10951_2	Sn52	156	2	1.07299	0.152564	0.0705128	0.0680268	0.0682455	-0.0365449	0.066
Contig10964	Sn53	156	2	1.42578	0.475452	0.262821	0.298632	0.299592	0.119917	0.254
Contig10972	Sn54	156	2	1.14358	0.246618	0.134615	0.125555	0.125958	-0.0721649	0.118
Contig10987_1	Sn55	156	2	1.14358	0.246618	0.134615	0.125555	0.125958	-0.0721649	0.118
Contig10994	Sn56	156	2	1.74227	0.617242	0.410256	0.426036	0.427405	0.037037	0.335
Contig11008	Sn57	156	2	1.56703	0.547807	0.448718	0.361851	0.363014	-0.240064	0.296
Contig11022	Sn58	156	2	1.87662	0.659904	0.564103	0.467127	0.468629	-0.2076	0.358
Contig11058	Sn59	156	2	1.55046	0.540204	0.371795	0.35503	0.356171	-0.0472222	0.292
Contig11067	Sn60	156	2	1.15086	0.254963	0.141026	0.131082	0.131503	-0.0758621	0.122
Contig11069_1	Sn61	156	2	1.70414	0.603637	0.391026	0.413194	0.414523	0.0536522	0.328
Contig11071	Sn62	156	2	1.13635	0.23811	0.128205	0.119987	0.120373	-0.0684932	0.113
Contig11092	Sn63	156	2	1.74972	0.619817	0.416667	0.42848	0.429858	0.0275713	0.337
Contig1111_1	Sn64	156	2	1.29581	0.389059	0.262821	0.228283	0.229017	-0.151292	0.202
Contig11225	Sn65	156	2	1.44235	0.484919	0.352564	0.306686	0.307672	-0.149595	0.260
Contig11260	Sn66	156	2	1.24874	0.351048	0.211538	0.19919	0.199831	-0.0619907	0.179
Contig11296	Sn67	156	2	1.42578	0.475452	0.339744	0.298632	0.299592	-0.137668	0.254
Contig11327_2	Sn68	156	2	1.99337	0.691482	0.621795	0.498336	0.499938	-0.247743	0.374
Contig11338_2	Sn69	156	2	1.97918	0.687878	0.628205	0.49474	0.496331	-0.269767	0.372
Contig11341	Sn70	156	2	1.24874	0.351048	0.185897	0.19919	0.199831	0.0667354	0.179
Contig11344	Sn71	156	2	1.21038	0.316549	0.166667	0.173817	0.174375	0.0411348	0.159
Contig1137	Sn72	155	2	1.31395	0.402614	0.277419	0.238939	0.239712	-0.161049	0.210
Contig11428	Sn73	156	2	1.12199	0.22057	0.115385	0.108728	0.109077	-0.0612245	0.103
Contig11464	Sn74	156	2	1.98168	0.688517	0.49359	0.495377	0.49697	0.00360831	0.373
Contig11474	Sn75	156	2	1.32777	0.41257	0.288462	0.246857	0.24765	-0.168539	0.216
Contig1149_2	Sn76	156	2	1.10779	0.202273	0.102564	0.0973044	0.0976173	-0.0540541	0.093
Contig11501	Sn77	156	2	1.72718	0.611947	0.487179	0.421022	0.422376	-0.157134	0.332
Contig11531	Sn78	156	2	1.19528	0.301944	0.179487	0.163379	0.163905	-0.0985915	0.150
Contig11541_1	Sn79	156	2	1.21799	0.323672	0.198718	0.178974	0.179549	-0.11032	0.163
Contig11541_2	Sn80	156	2	1.31174	0.400987	0.262821	0.237652	0.238416	-0.105905	0.209
Contig11546	Sn81	156	2	1.18779	0.294455	0.173077	0.158099	0.158607	-0.0947368	0.146
Contig11555	Sn82	156	2	1.31974	0.406821	0.269231	0.242275	0.243054	-0.111262	0.213
Contig11568	Sn83	156	2	1.25651	0.357627	0.230769	0.204142	0.204798	-0.130435	0.183
Contig11623_1	Sn84	156	2	1.8	0.636514	0.666667	0.444444	0.445874	-0.5	0.346
Contig11623_2	Sn85	156	2	1.88235	0.661563	0.583333	0.46875	0.470257	-0.244444	0.359
Contig11632_2	Sn86	156	2	1.74972	0.619817	0.326923	0.42848	0.429858	0.237018	0.337
Contig11650_1	Sn87	156	2	1.352	0.429323	0.282051	0.260355	0.261192	-0.0833333	0.226
Contig11664	Sn88	156	2	1.40927	0.465709	0.339744	0.290413	0.291347	-0.169862	0.248
Contig11682	Sn89	156	2	1.44235	0.484919	0.275641	0.306686	0.307672	0.101226	0.260
Contig11704	Sn90	156	2	1.352	0.429323	0.282051	0.260355	0.261192	-0.0833333	0.226
Contig11738	Sn91	156	2	1.21799	0.323672	0.198718	0.178974	0.179549	-0.11032	0.163
Contig1177_1	Sn92	156	2	1.6648	0.588789	0.358974	0.399326	0.40061	0.10105	0.320
Contig1177_2	Sn93	156	2	1.53385	0.53237	0.397436	0.348044	0.349163	-0.141913	0.287
Contig11788	Sn94	156	2	1.25651	0.357627	0.205128	0.204142	0.204798	-0.00483092	0.183
Contig1180_2	Sn95	156	2	1.88235	0.661563	0.480769	0.46875	0.470257	-0.025641	0.359
Contig11805_1	Sn96	154	2	1.22106	0.326507	0.188312	0.181038	0.181628	-0.040177	0.165
Contig11822	Sn97	156	2	1.38462	0.450561	0.333333	0.277778	0.278671	-0.2	0.239
Contig11889_1	Sn98	156	2	1.28789	0.38296	0.25641	0.223537	0.224256	-0.147059	0.199
Contig11922	Sn99	156	2	1.18779	0.294455	0.160256	0.158099	0.158607	-0.0136452	0.146
Contig11931	Sn100	156	2	1.30376	0.395067	0.269231	0.232988	0.233737	-0.155556	0.206
Contig11933_1	Sn101	156	2	1.28	0.37677	0.237179	0.21875	0.219453	-0.0842491	0.195
Contig11942	Sn102	156	2	1.39282	0.455683	0.339744	0.282031	0.282938	-0.204633	0.242
Contig1198_2	Sn103	156	2	1.45895	0.494119	0.326923	0.314575	0.315587	-0.0392528	0.265
Contig11981_1	Sn104	156	2	1.50055	0.515988	0.397436	0.33358	0.334652	-0.191426	0.278
Contig11986	Sn105	156	2	1.38462	0.450561	0.230769	0.277778	0.278671	0.169231	0.239
Contig12017	Sn106	156	2	1.31174	0.400987	0.275641	0.237652	0.238416	-0.159851	0.209
Contig12020	Sn107	156	2	1.70414	0.603637	0.557692	0.413194	0.414523	-0.349709	0.328
Contig12044	Sn108	156	2	1.60819	0.565829	0.442308	0.378185	0.379401	-0.169555	0.307
Contig12073	Sn109	156	2	1.33582	0.418235	0.282051	0.251397	0.252205	-0.121935	0.220
Contig12075	Sn110	156	2	1.98824	0.690186	0.525641	0.497041	0.49864	-0.0575397	0.374
Contig12081	Sn111	156	2	1.59178	0.558786	0.455128	0.371774	0.37297	-0.224206	0.303
Contig12090	Sn112	156	2	1.99795	0.692633	0.583333	0.499486	0.501092	-0.167866	0.375
Contig12109_2	Sn113	156	2	1.27214	0.370486	0.205128	0.213922	0.21461	0.0411064	0.191
Contig12110	Sn114	156	2	1.44235	0.484919	0.352564	0.306686	0.307672	-0.149595	0.260
Contig12116_2	Sn115	156	2	1.92867	0.67454	0.448718	0.481509	0.483057	0.0681004	0.366
Contig12124_1	Sn116	156	2	1.95376	0.681266	0.525641	0.488166	0.489735	-0.0767677	0.369
Contig12151	Sn117	155	2	1.54596	0.538104	0.445161	0.353153	0.354296	-0.260534	0.291
Contig1218	Sn118	156	2	1.38462	0.450561	0.307692	0.277778	0.278671	-0.107692	0.239
Contig12203_1	Sn119	156	2	1.73475	0.614618	0.378205	0.423549	0.424911	0.107058	0.334
Contig12251	Sn120	156	2	1.67275	0.59186	0.49359	0.402182	0.403475	-0.22728	0.321
Contig12273	Sn121	156	2	1.4839	0.50743	0.371795	0.326101	0.32715	-0.140121	0.273
Contig12347	Sn122	156	2	1.3439	0.423819	0.301282	0.255897	0.256719	-0.177358	0.223
Contig12354_1	Sn123	156	2	1.99795	0.692633	0.557692	0.499486	0.501092	-0.116532	0.375
Contig1237	Sn124	156	2	1.32777	0.41257	0.288462	0.246857	0.24765	-0.168539	0.216
Contig1240_1	Sn125	156	2	1.70414	0.603637	0.429487	0.413194	0.414523	-0.0394312	0.328
Contig1241_1	Sn126	156	2	1.80688	0.638713	0.467949	0.446561	0.447997	-0.0478951	0.347
Contig12499_1	Sn127	156	2	1.92867	0.67454	0.615385	0.481509	0.483057	-0.278034	0.366
Contig12499_2	Sn128	156	2	1.32777	0.41257	0.224359	0.246857	0.24765	0.0911361	0.216
Contig125_1	Sn129	156	2	1.31974	0.406821	0.282051	0.242275	0.243054	-0.164179	0.213
Contig12510	Sn130	156	2	1.12915	0.22943	0.121795	0.114378	0.114746	-0.0648464	0.108
Contig12531	Sn131	156	2	1.42578	0.475452	0.365385	0.298632	0.299592	-0.223529	0.254
Contig12533	Sn132	156	2	1.97372	0.686476	0.538462	0.493343	0.49493	-0.0914543	0.372
Contig12555	Sn133	156	2	1.98621	0.689671	0.519231	0.496528	0.498124	-0.0457235	0.373
Contig12584	Sn134	156	2	1.99869	0.692818	0.551282	0.499671	0.501278	-0.103289	0.375
Contig1261_6	Sn135	156	2	1.46726	0.49862	0.397436	0.318458	0.319482	-0.248	0.268
Contig12611	Sn136	156	2	1.12915	0.22943	0.121795	0.114378	0.114746	-0.0648464	0.108
Contig1263	Sn137	156	2	1.786	0.631978	0.512821	0.440089	0.441504	-0.165266	0.343
Contig12632_1	Sn138	156	2	1.25651	0.357627	0.205128	0.204142	0.204798	-0.00483092	0.183
Contig12644	Sn139	156	2	1.08679	0.173205	0.0833333	0.0798611	0.0801179	-0.0434783	0.077
Contig12652	Sn140	156	2	1.10075	0.192813	0.0961538	0.0915311	0.0918254	-0.0505051	0.087
Contig12666	Sn141	156	2	1.84636	0.650945	0.429487	0.458395	0.459869	0.0630631	0.353
Contig12706_2	Sn142	156	2	1.50055	0.515988	0.333333	0.33358	0.334652	0.000739098	0.278
Contig12732	Sn143	156	2	1.32777	0.41257	0.275641	0.246857	0.24765	-0.116604	0.216
Contig1274_1	Sn144	156	2	1.43406	0.480219	0.371795	0.302679	0.303652	-0.228346	0.257
Contig12747	Sn145	156	2	1.30376	0.395067	0.269231	0.232988	0.233737	-0.155556	0.206
Contig12815_2	Sn146	156	2	1.16552	0.271189	0.141026	0.142012	0.142468	0.00694444	0.132
Contig12828_2	Sn147	156	2	1.95376	0.681266	0.538462	0.488166	0.489735	-0.10303	0.369
Contig12828_3	Sn148	156	2	1.98621	0.689671	0.557692	0.496528	0.498124	-0.123185	0.373
Contig12844	Sn149	156	2	1.1729	0.279082	0.160256	0.147415	0.147889	-0.087108	0.137
Contig12887_3	Sn150	155	2	1.32202	0.408461	0.283871	0.24358	0.244368	-0.165414	0.214
Contig129_2	Sn151	156	2	1.26431	0.364106	0.185897	0.209052	0.209725	0.110762	0.187
Contig12915_1	Sn152	156	2	1.53385	0.53237	0.384615	0.348044	0.349163	-0.105077	0.287
Contig12918	Sn153	156	2	1.98824	0.690186	0.615385	0.497041	0.49864	-0.238095	0.374
Contig12937	Sn154	156	2	1.40927	0.465709	0.352564	0.290413	0.291347	-0.214008	0.248
Contig12956	Sn155	156	2	1.05935	0.130708	0.0576923	0.0560281	0.0562083	-0.029703	0.054
Contig12958_2	Sn156	156	2	1.36012	0.434748	0.25	0.264772	0.265624	0.0557927	0.230
Contig1298_3	Sn157	156	2	1.15817	0.263152	0.147436	0.136567	0.137006	-0.0795848	0.127
Contig1300_2	Sn158	156	2	1.36827	0.440095	0.320513	0.269149	0.270014	-0.19084	0.233
Contig1309_1	Sn159	156	2	1.54216	0.536316	0.416667	0.351557	0.352688	-0.185203	0.290
Contig13133_2	Sn160	156	2	1.24874	0.351048	0.224359	0.19919	0.199831	-0.126354	0.179
Contig13145_2	Sn161	156	2	1.87078	0.658201	0.429487	0.465463	0.466959	0.0772898	0.357
Contig1322_1	Sn162	156	2	2	0.693147	0.615385	0.5	0.501608	-0.230769	0.375
Contig1342	Sn163	156	2	1.38462	0.450561	0.333333	0.277778	0.278671	-0.2	0.239
Contig135_5	Sn164	156	2	1.36827	0.440095	0.24359	0.269149	0.270014	0.0949618	0.233
Contig1357_1	Sn165	156	2	1.38462	0.450561	0.294872	0.277778	0.278671	-0.0615385	0.239
Contig1366_1	Sn166	156	2	1.97372	0.686476	0.551282	0.493343	0.49493	-0.117441	0.372
Contig1366_2	Sn167	156	2	1.97653	0.687198	0.544872	0.494062	0.495651	-0.10284	0.372
Contig1372_3	Sn168	156	2	1.08679	0.173205	0.0833333	0.0798611	0.0801179	-0.0434783	0.077
Contig1372_4	Sn169	156	2	1.68066	0.59488	0.512821	0.404997	0.406299	-0.266234	0.323
Contig1372_5	Sn170	156	2	1.64072	0.579266	0.467949	0.390512	0.391768	-0.198295	0.314
Contig1380	Sn171	156	2	1.09375	0.183129	0.0897436	0.0857166	0.0859922	-0.0469799	0.082
Contig1394_1	Sn172	156	2	1.16552	0.271189	0.141026	0.142012	0.142468	0.00694444	0.132
Contig1395_1	Sn173	156	2	1.47558	0.503057	0.365385	0.3223	0.323337	-0.133678	0.270
Contig1395_4	Sn174	156	2	1.67275	0.59186	0.429487	0.402182	0.403475	-0.0678927	0.321
Contig1395_5	Sn175	156	2	1.09375	0.183129	0.0897436	0.0857166	0.0859922	-0.0469799	0.082
Contig1401	Sn176	156	2	1.39282	0.455683	0.314103	0.282031	0.282938	-0.113717	0.242
Contig1403	Sn177	156	2	1.352	0.429323	0.307692	0.260355	0.261192	-0.181818	0.226
Contig1408	Sn178	156	2	1.10779	0.202273	0.102564	0.0973044	0.0976173	-0.0540541	0.093
Contig1410	Sn179	156	2	1.15086	0.254963	0.141026	0.131082	0.131503	-0.0758621	0.122
Contig1423	Sn180	156	2	1.28	0.37677	0.237179	0.21875	0.219453	-0.0842491	0.195
Contig1432_2	Sn181	156	2	1.4839	0.50743	0.384615	0.326101	0.32715	-0.179435	0.273
Contig144_1	Sn182	156	2	1.27214	0.370486	0.24359	0.213922	0.21461	-0.138686	0.191
Contig144_2	Sn183	156	2	1.04588	0.107373	0.0448718	0.0438651	0.0440061	-0.0229508	0.043
Contig144_7	Sn184	155	2	1.57098	0.549588	0.477419	0.363455	0.364631	-0.313559	0.297
Contig1448	Sn185	156	2	1.74972	0.619817	0.519231	0.42848	0.429858	-0.211796	0.337
Contig1458_2	Sn186	155	2	1.60413	0.5641	0.451613	0.376608	0.377826	-0.19916	0.306
Contig1492_2	Sn187	156	2	1.15086	0.254963	0.141026	0.131082	0.131503	-0.0758621	0.122
Contig1493_2	Sn188	156	2	1.74227	0.617242	0.461538	0.426036	0.427405	-0.0833333	0.335
Contig1517_1	Sn189	156	2	1.88235	0.661563	0.480769	0.46875	0.470257	-0.025641	0.359
Contig1536_1	Sn190	156	2	1.80688	0.638713	0.467949	0.446561	0.447997	-0.0478951	0.347
Contig1556_1	Sn191	156	2	1.99598	0.69214	0.429487	0.498993	0.500598	0.139293	0.374
Contig1563	Sn192	156	2	1.04588	0.107373	0.0448718	0.0438651	0.0440061	-0.0229508	0.043
Contig1589_2	Sn193	155	2	1.27406	0.372035	0.219355	0.215109	0.215805	-0.0197368	0.192
Contig1606	Sn194	156	2	1.43406	0.480219	0.358974	0.302679	0.303652	-0.18599	0.257
Contig162	Sn195	156	2	1.40927	0.465709	0.352564	0.290413	0.291347	-0.214008	0.248
Contig1633_4	Sn196	156	2	1.72718	0.611947	0.448718	0.421022	0.422376	-0.0657818	0.332
Contig1634	Sn197	156	2	1.72718	0.611947	0.448718	0.421022	0.422376	-0.0657818	0.332
Contig1647_5	Sn198	156	2	1.2333	0.337577	0.185897	0.189164	0.189772	0.0172695	0.171
Contig1650_2	Sn199	156	2	1.62451	0.572654	0.455128	0.38443	0.385667	-0.183903	0.311
Contig1650_4	Sn200	156	2	1.47558	0.503057	0.314103	0.3223	0.323337	0.0254351	0.270
Contig1652	Sn201	156	2	1.55046	0.540204	0.397436	0.35503	0.356171	-0.119444	0.292
Contig1684	Sn202	156	2	1.45895	0.494119	0.378205	0.314575	0.315587	-0.202273	0.265
Contig1730	Sn203	156	2	1.31974	0.406821	0.25641	0.242275	0.243054	-0.0583446	0.213
Contig1731	Sn204	156	2	1.21799	0.323672	0.185897	0.178974	0.179549	-0.0386867	0.163
Contig175_2	Sn205	155	2	1.45386	0.491327	0.296774	0.312175	0.313185	0.0493333	0.263
Contig1751	Sn206	156	2	1.92867	0.67454	0.512821	0.481509	0.483057	-0.0650282	0.366
Contig1753	Sn207	156	2	1.36827	0.440095	0.294872	0.269149	0.270014	-0.0955725	0.233
Contig1775_4	Sn208	156	2	1.4839	0.50743	0.410256	0.326101	0.32715	-0.258065	0.273
Contig1775_5	Sn209	156	2	1.64072	0.579266	0.467949	0.390512	0.391768	-0.198295	0.314
Contig1775_6	Sn210	156	2	1.11487	0.211521	0.108974	0.103037	0.103368	-0.0576271	0.098
Contig1786	Sn211	156	2	1.67275	0.59186	0.455128	0.402182	0.403475	-0.131648	0.321
Contig1808	Sn212	156	2	1.88798	0.663179	0.538462	0.470332	0.471844	-0.144854	0.360
Contig181_2	Sn213	156	2	1.99705	0.692407	0.461538	0.49926	0.500866	0.0755556	0.375
Contig1812	Sn214	156	2	1.46726	0.49862	0.294872	0.318458	0.319482	0.0740645	0.268
Contig1813_2	Sn215	156	2	1.94183	0.678094	0.544872	0.485022	0.486582	-0.123396	0.367
Contig1813_3	Sn216	156	2	1.96766	0.684906	0.615385	0.491782	0.493363	-0.251337	0.371
Contig1816_1	Sn217	156	2	1.961	0.68317	0.641026	0.490056	0.491632	-0.308066	0.370
Contig1816_2	Sn218	156	2	1.77888	0.62964	0.583333	0.437849	0.439257	-0.33227	0.342
Contig1822_4	Sn219	156	2	1.39282	0.455683	0.326923	0.282031	0.282938	-0.159175	0.242
Contig1827_3	Sn220	156	2	1.36012	0.434748	0.314103	0.264772	0.265624	-0.186312	0.230
Contig1836	Sn221	156	2	1.64072	0.579266	0.519231	0.390512	0.391768	-0.329615	0.314
Contig1838_2	Sn222	156	2	1.53385	0.53237	0.371795	0.348044	0.349163	-0.0682409	0.287
Contig1839	Sn223	156	2	1.97653	0.687198	0.596154	0.494062	0.495651	-0.206637	0.372
Contig1842_2	Sn224	156	2	1.3439	0.423819	0.275641	0.255897	0.256719	-0.0771578	0.223
Contig1844_1	Sn225	156	2	1.99967	0.693065	0.615385	0.499918	0.501525	-0.230972	0.375
Contig1873_3	Sn226	156	2	1.41752	0.470615	0.358974	0.294543	0.29549	-0.21875	0.251
Contig1877_1	Sn227	156	2	1.29581	0.389059	0.262821	0.228283	0.229017	-0.151292	0.202
Contig188	Sn228	156	2	1.55875	0.544034	0.403846	0.358461	0.359613	-0.126612	0.294
Contig1906_2	Sn229	156	2	1.10779	0.202273	0.102564	0.0973044	0.0976173	-0.0540541	0.093
Contig1906_3	Sn230	156	2	1.28	0.37677	0.185897	0.21875	0.219453	0.150183	0.195
Contig1912_2	Sn231	156	2	1.2333	0.337577	0.211538	0.189164	0.189772	-0.11828	0.171
Contig1947_3	Sn232	156	2	1.99475	0.691832	0.538462	0.498685	0.500289	-0.0797627	0.374
Contig1962_1	Sn233	156	2	1.94595	0.679193	0.576923	0.486111	0.487674	-0.186813	0.368
Contig197	Sn234	156	2	1.33582	0.418235	0.282051	0.251397	0.252205	-0.121935	0.220
Contig1987_2	Sn235	156	2	1.8204	0.642972	0.416667	0.45067	0.452119	0.0754502	0.349
Contig1992	Sn236	156	2	1.21799	0.323672	0.198718	0.178974	0.179549	-0.11032	0.163
Contig200_1	Sn237	156	2	1.2333	0.337577	0.211538	0.189164	0.189772	-0.11828	0.171
Contig200_2	Sn238	156	2	1.97372	0.686476	0.602564	0.493343	0.49493	-0.221389	0.372
Contig2006	Sn239	156	2	1.96766	0.684906	0.564103	0.491782	0.493363	-0.147059	0.371
Contig2011_1	Sn240	156	2	1.49223	0.51174	0.378205	0.329861	0.330922	-0.146559	0.275
Contig2034	Sn241	156	2	2	0.693147	0.564103	0.5	0.501608	-0.128205	0.375
Contig2040_1	Sn242	156	2	1.91924	0.671958	0.551282	0.478961	0.480501	-0.150995	0.364
Contig2040_2	Sn243	156	2	1.4839	0.50743	0.371795	0.326101	0.32715	-0.140121	0.273
Contig2040_3	Sn244	156	2	1.36012	0.434748	0.288462	0.264772	0.265624	-0.08947	0.230
Contig2042_2	Sn245	156	2	1.9644	0.684059	0.557692	0.490939	0.492518	-0.13597	0.370
Contig2044_3	Sn246	156	2	1.8	0.636514	0.474359	0.444444	0.445874	-0.0673077	0.346
Contig2052	Sn247	156	2	1.56703	0.547807	0.448718	0.361851	0.363014	-0.240064	0.296
Contig2054_3	Sn248	156	2	1.11487	0.211521	0.0961538	0.103037	0.103368	0.0667996	0.098
Contig2054_4	Sn249	156	2	1.93758	0.676952	0.628205	0.483892	0.485448	-0.298234	0.367
Contig2055_3	Sn250	156	2	1.12915	0.22943	0.108974	0.114378	0.114746	0.0472427	0.108
Contig2059	Sn251	156	2	1.12199	0.22057	0.115385	0.108728	0.109077	-0.0612245	0.103
Contig2060_1	Sn252	156	2	1.56703	0.547807	0.358974	0.361851	0.363014	0.00794913	0.296
Contig2062_6	Sn253	156	2	1.10779	0.202273	0.102564	0.0973044	0.0976173	-0.0540541	0.093
Contig2062_8	Sn254	156	2	1.13635	0.23811	0.128205	0.119987	0.120373	-0.0684932	0.113
Contig2068_2	Sn255	156	2	2	0.693147	0.487179	0.5	0.501608	0.025641	0.375
Contig2068_3	Sn256	156	2	1.99992	0.693127	0.49359	0.499979	0.501587	0.0127799	0.375
Contig2069_1	Sn257	156	2	2	0.693147	0.487179	0.5	0.501608	0.025641	0.375
Contig2070_2	Sn258	156	2	1.93319	0.675767	0.570513	0.482721	0.484273	-0.181868	0.366
Contig208	Sn259	156	2	1.43406	0.480219	0.346154	0.302679	0.303652	-0.143633	0.257
Contig2084	Sn260	154	2	1.40681	0.46423	0.350649	0.289172	0.290114	-0.212598	0.247
Contig2091	Sn261	156	2	1.99869	0.692818	0.666667	0.499671	0.501278	-0.334211	0.375
Contig2093	Sn262	156	2	1.15086	0.254963	0.141026	0.131082	0.131503	-0.0758621	0.122
Contig2099	Sn263	156	2	1.87662	0.659904	0.74359	0.467127	0.468629	-0.591837	0.358
Contig2107_3	Sn264	154	2	1.58334	0.555088	0.487013	0.368422	0.369622	-0.321888	0.301
Contig2117_3	Sn265	156	2	1.2333	0.337577	0.211538	0.189164	0.189772	-0.11828	0.171
Contig2135_1	Sn266	156	2	1.91434	0.670603	0.519231	0.477626	0.479162	-0.087108	0.364
Contig2148	Sn267	156	2	1.32777	0.41257	0.288462	0.246857	0.24765	-0.168539	0.216
Contig2152_1	Sn268	156	2	1.81368	0.640865	0.448718	0.448636	0.450078	-0.000183184	0.348
Contig2172_2	Sn269	156	2	1.83357	0.647049	0.544872	0.454615	0.456076	-0.198536	0.351
Contig2175	Sn270	156	2	1.96766	0.684906	0.602564	0.491782	0.493363	-0.225267	0.371
Contig2178_3	Sn271	156	2	1.12199	0.22057	0.115385	0.108728	0.109077	-0.0612245	0.103
Contig2185_1	Sn272	156	2	1.99011	0.690659	0.929487	0.497514	0.499114	-0.868263	0.374
Contig2197_2	Sn273	156	2	1.64072	0.579266	0.532051	0.390512	0.391768	-0.362445	0.314
Contig2206_1	Sn274	156	2	1.44235	0.484919	0.352564	0.306686	0.307672	-0.149595	0.260
Contig2206_2	Sn275	156	2	1.43406	0.480219	0.346154	0.302679	0.303652	-0.143633	0.257
Contig2215_2	Sn276	155	2	1.19664	0.303284	0.180645	0.164329	0.164861	-0.0992908	0.151
Contig2251_2	Sn277	156	2	1.18033	0.286836	0.166667	0.152778	0.153269	-0.0909091	0.141
Contig2260	Sn278	156	2	1.32777	0.41257	0.275641	0.246857	0.24765	-0.116604	0.216
Contig2261	Sn279	156	2	1.32777	0.41257	0.275641	0.246857	0.24765	-0.116604	0.216
Contig2262_1	Sn280	156	2	1.36827	0.440095	0.25641	0.269149	0.270014	0.0473282	0.233
Contig2275_1	Sn281	156	2	1.50888	0.520174	0.391026	0.337258	0.338342	-0.159427	0.280
Contig2275_3	Sn282	155	2	1.80463	0.637994	0.464516	0.445869	0.447312	-0.0418223	0.346
Contig2300_1	Sn283	156	2	1.28	0.37677	0.237179	0.21875	0.219453	-0.0842491	0.195
Contig2305_1	Sn284	156	2	1.97653	0.687198	0.455128	0.494062	0.495651	0.078804	0.372
Contig2306_2	Sn285	155	2	1.21185	0.317937	0.180645	0.174818	0.175384	-0.0333333	0.160
Contig2325_2	Sn286	156	2	1.10075	0.192813	0.0961538	0.0915311	0.0918254	-0.0505051	0.087
Contig2331_3	Sn287	155	2	1.29791	0.390657	0.23871	0.229532	0.230275	-0.0399855	0.203
Contig2348_2	Sn288	156	2	1.45895	0.494119	0.378205	0.314575	0.315587	-0.202273	0.265
Contig2351_3	Sn289	156	2	1.82703	0.645033	0.5	0.452663	0.454118	-0.104575	0.350
Contig2354_1	Sn290	156	2	1.54216	0.536316	0.455128	0.351557	0.352688	-0.294606	0.290
Contig2373_1	Sn291	156	2	1.97653	0.687198	0.480769	0.494062	0.495651	0.0269056	0.372
Contig2381	Sn292	156	2	1.13635	0.23811	0.128205	0.119987	0.120373	-0.0684932	0.113
Contig2403_4	Sn293	156	2	1.18033	0.286836	0.166667	0.152778	0.153269	-0.0909091	0.141
Contig2403_5	Sn294	156	2	1.28	0.37677	0.237179	0.21875	0.219453	-0.0842491	0.195
Contig2421_1	Sn295	156	2	1.55046	0.540204	0.435897	0.35503	0.356171	-0.227778	0.292
Contig243_1	Sn296	156	2	1.36012	0.434748	0.314103	0.264772	0.265624	-0.186312	0.230
Contig2435_2	Sn297	156	2	1.83357	0.647049	0.570513	0.454615	0.456076	-0.254937	0.351
Contig2440	Sn298	156	2	1.27214	0.370486	0.24359	0.213922	0.21461	-0.138686	0.191
Contig2453	Sn299	156	2	1.3439	0.423819	0.288462	0.255897	0.256719	-0.127258	0.223
Contig2458_2	Sn300	156	2	1.83357	0.647049	0.455128	0.454615	0.456076	-0.00112984	0.351
Contig2482	Sn301	156	2	1.25651	0.357627	0.192308	0.204142	0.204798	0.057971	0.183
Contig2508	Sn302	156	2	1.46726	0.49862	0.346154	0.318458	0.319482	-0.0869677	0.268
Contig2514	Sn303	156	2	1.91924	0.671958	0.474359	0.478961	0.480501	0.00960879	0.364
Contig2549_2	Sn304	156	2	1.92402	0.673271	0.801282	0.480256	0.4818	-0.668449	0.365
Contig2557_1	Sn305	156	2	1.26431	0.364106	0.237179	0.209052	0.209725	-0.134545	0.187
Contig2564	Sn306	156	2	1.85262	0.652826	0.474359	0.460224	0.461703	-0.0307143	0.354
Contig2571_2	Sn307	156	2	1.71955	0.609226	0.49359	0.418454	0.4198	-0.179555	0.331
Contig2576_2	Sn308	156	2	1.99967	0.693065	0.551282	0.499918	0.501525	-0.102745	0.375
Contig2597_8	Sn309	156	2	1.9093	0.669205	0.782051	0.476249	0.477781	-0.642105	0.363
Contig2600_3	Sn310	156	2	1.8	0.636514	0.435897	0.444444	0.445874	0.0192308	0.346
Contig2607	Sn311	156	2	1.39282	0.455683	0.314103	0.282031	0.282938	-0.113717	0.242
Contig2609_1	Sn312	156	2	1.352	0.429323	0.307692	0.260355	0.261192	-0.181818	0.226
Contig2609_2	Sn313	156	2	1.68853	0.59785	0.467949	0.40777	0.409082	-0.147579	0.325
Contig2616_3	Sn314	156	2	1.12199	0.22057	0.115385	0.108728	0.109077	-0.0612245	0.103
Contig2619_1	Sn315	156	2	1.21799	0.323672	0.173077	0.178974	0.179549	0.0329468	0.163
Contig2628_1	Sn316	156	2	1.18033	0.286836	0.153846	0.152778	0.153269	-0.00699301	0.141
Contig2634	Sn317	156	2	1.0526	0.119247	0.0512821	0.0499671	0.0501278	-0.0263158	0.049
Contig2636_3	Sn318	156	2	1.99337	0.691482	0.557692	0.498336	0.499938	-0.119109	0.374
Contig2639_3	Sn319	156	2	1.29581	0.389059	0.262821	0.228283	0.229017	-0.151292	0.202
Contig265_2	Sn320	156	2	1.54216	0.536316	0.391026	0.351557	0.352688	-0.112267	0.290
Contig267_1	Sn321	156	2	1.15817	0.263152	0.134615	0.136567	0.137006	0.0142922	0.127
Contig2690_1	Sn322	156	2	1.14358	0.246618	0.134615	0.125555	0.125958	-0.0721649	0.118
Contig2690_2	Sn323	156	2	1.47558	0.503057	0.378205	0.3223	0.323337	-0.173456	0.270
Contig2693_4	Sn324	156	2	1.39282	0.455683	0.339744	0.282031	0.282938	-0.204633	0.242
Contig2696	Sn325	156	2	1.97653	0.687198	0.532051	0.494062	0.495651	-0.0768911	0.372
Contig2718_2	Sn326	156	2	1.38462	0.450561	0.269231	0.277778	0.278671	0.0307692	0.239
Contig2724_1	Sn327	156	2	1.50055	0.515988	0.320513	0.33358	0.334652	0.0391722	0.278
Contig2727_2	Sn328	156	2	1.24874	0.351048	0.224359	0.19919	0.199831	-0.126354	0.179
Contig2737	Sn329	156	2	1.36827	0.440095	0.307692	0.269149	0.270014	-0.143206	0.233
Contig2758	Sn330	155	2	1.62876	0.574402	0.458065	0.386035	0.387285	-0.186587	0.312
Contig2763	Sn331	156	2	1.84001	0.649019	0.5	0.456525	0.457993	-0.0952295	0.352
Contig2777_1	Sn332	156	2	1.97372	0.686476	0.641026	0.493343	0.49493	-0.29935	0.372
Contig2785_1	Sn333	156	2	1.64072	0.579266	0.532051	0.390512	0.391768	-0.362445	0.314
Contig2785_2	Sn334	156	2	1.98402	0.689115	0.641026	0.495973	0.497568	-0.292461	0.373
Contig2796	Sn335	156	2	1.11487	0.211521	0.108974	0.103037	0.103368	-0.0576271	0.098
Contig2809	Sn336	156	2	1.3439	0.423819	0.301282	0.255897	0.256719	-0.177358	0.223
Contig2810_1	Sn337	156	2	1.92867	0.67454	0.807692	0.481509	0.483057	-0.677419	0.366
Contig2810_6	Sn338	156	2	1.1729	0.279082	0.160256	0.147415	0.147889	-0.087108	0.137
Contig2816_3	Sn339	156	2	1.51721	0.524299	0.435897	0.340894	0.34199	-0.278689	0.283
Contig2816_4	Sn340	156	2	1.31974	0.406821	0.25641	0.242275	0.243054	-0.0583446	0.213
Contig2823	Sn341	156	2	1.36827	0.440095	0.269231	0.269149	0.270014	-0.000305344	0.233
Contig2824_4	Sn342	156	2	1.45064	0.489552	0.333333	0.310651	0.31165	-0.0730159	0.262
Contig2854	Sn343	156	2	1.18033	0.286836	0.153846	0.152778	0.153269	-0.00699301	0.141
Contig2862	Sn344	156	2	1.65681	0.585667	0.416667	0.396429	0.397704	-0.0510495	0.318
Contig2875_2	Sn345	155	2	1.99701	0.692398	0.574194	0.499251	0.500866	-0.15011	0.375
Contig288	Sn346	156	2	1.24874	0.351048	0.211538	0.19919	0.199831	-0.0619907	0.179
Contig2883	Sn347	156	2	1.28789	0.38296	0.24359	0.223537	0.224256	-0.0897059	0.199
Contig2896	Sn348	156	2	1.10075	0.192813	0.0961538	0.0915311	0.0918254	-0.0505051	0.087
Contig2898_2	Sn349	156	2	1.55046	0.540204	0.461538	0.35503	0.356171	-0.3	0.292
Contig2904_1	Sn350	156	2	1.30376	0.395067	0.25641	0.232988	0.233737	-0.100529	0.206
Contig2905_1	Sn351	155	2	1.30592	0.39668	0.270968	0.234256	0.235014	-0.156716	0.207
Contig2906_1	Sn352	156	2	1.13635	0.23811	0.128205	0.119987	0.120373	-0.0684932	0.113
Contig2906_2	Sn353	156	2	1.85262	0.652826	0.474359	0.460224	0.461703	-0.0307143	0.354
Contig2910	Sn354	156	2	1.93319	0.675767	0.557692	0.482721	0.484273	-0.15531	0.366
Contig2925	Sn355	156	2	1.21799	0.323672	0.185897	0.178974	0.179549	-0.0386867	0.163
Contig2937_4	Sn356	156	2	1.40927	0.465709	0.301282	0.290413	0.291347	-0.0374248	0.248
Contig2950_2	Sn357	156	2	1.76444	0.624823	0.442308	0.433247	0.43464	-0.0209134	0.339
Contig2950_3	Sn358	156	2	1.12199	0.22057	0.0897436	0.108728	0.109077	0.174603	0.103
Contig2950_4	Sn359	156	2	1.68853	0.59785	0.455128	0.40777	0.409082	-0.116138	0.325
Contig296	Sn360	156	2	1.2333	0.337577	0.198718	0.189164	0.189772	-0.0505051	0.171
Contig298_1	Sn361	156	2	1.99926	0.692962	0.49359	0.499815	0.501422	0.0124553	0.375
Contig2998	Sn362	156	2	1.99869	0.692818	0.705128	0.499671	0.501278	-0.411184	0.375
Contig3022	Sn363	156	2	1.30376	0.395067	0.217949	0.232988	0.233737	0.0645503	0.206
Contig3042_2	Sn364	156	2	1.49223	0.51174	0.403846	0.329861	0.330922	-0.224291	0.275
Contig3063	Sn365	156	2	1.25651	0.357627	0.217949	0.204142	0.204798	-0.0676329	0.183
Contig3075	Sn366	156	2	1.85262	0.652826	0.602564	0.460224	0.461703	-0.309286	0.354
Contig3085	Sn367	156	2	1.79304	0.634269	0.532051	0.442287	0.443709	-0.202954	0.344
Contig3142	Sn368	156	2	1.91924	0.671958	0.423077	0.478961	0.480501	0.116678	0.364
Contig3144_1	Sn369	155	2	1.73178	0.613573	0.606452	0.42256	0.423927	-0.435185	0.333
Contig3144_2	Sn370	156	2	1.91924	0.671958	0.423077	0.478961	0.480501	0.116678	0.364
Contig315_3	Sn371	156	2	1.84001	0.649019	0.525641	0.456525	0.457993	-0.151395	0.352
Contig316_1	Sn372	156	2	1.60819	0.565829	0.467949	0.378185	0.379401	-0.237355	0.307
Contig316_2	Sn373	156	2	1.38462	0.450561	0.320513	0.277778	0.278671	-0.153846	0.239
Contig316_3	Sn374	156	2	1.15086	0.254963	0.128205	0.131082	0.131503	0.0219436	0.122
Contig316_6	Sn375	155	2	1.99701	0.692398	0.664516	0.499251	0.500866	-0.331027	0.375
Contig318_2	Sn376	156	2	1.83357	0.647049	0.698718	0.454615	0.456076	-0.536946	0.351
Contig318_3	Sn377	156	2	1.33582	0.418235	0.294872	0.251397	0.252205	-0.172932	0.220
Contig318_4	Sn378	156	2	1.15086	0.254963	0.141026	0.131082	0.131503	-0.0758621	0.122
Contig3189_2	Sn379	156	2	1.18779	0.294455	0.160256	0.158099	0.158607	-0.0136452	0.146
Contig3189_3	Sn380	156	2	1.40104	0.460732	0.307692	0.286243	0.287163	-0.0749354	0.245
Contig319_1	Sn381	156	2	1.3439	0.423819	0.25	0.255897	0.256719	0.023043	0.223
Contig3197	Sn382	156	2	1.86483	0.656454	0.602564	0.463757	0.465249	-0.299309	0.356
Contig320_1	Sn383	156	2	1.80688	0.638713	0.480769	0.446561	0.447997	-0.0766046	0.347
Contig320_2	Sn384	156	2	1.31974	0.406821	0.282051	0.242275	0.243054	-0.164179	0.213
Contig3201	Sn385	156	2	1.21799	0.323672	0.198718	0.178974	0.179549	-0.11032	0.163
Contig3215	Sn386	156	2	1.29581	0.389059	0.237179	0.228283	0.229017	-0.0389704	0.202
Contig3225_1	Sn387	156	2	1.99011	0.690659	0.583333	0.497514	0.499114	-0.172496	0.374
Contig3225_2	Sn388	154	2	1.39847	0.459166	0.344156	0.284934	0.285862	-0.207843	0.244
Contig3236	Sn389	156	2	1.69636	0.600768	0.423077	0.410503	0.411823	-0.0306306	0.326
Contig3244	Sn390	156	2	1.40927	0.465709	0.352564	0.290413	0.291347	-0.214008	0.248
Contig3259	Sn391	156	2	1.54216	0.536316	0.365385	0.351557	0.352688	-0.0393314	0.290
Contig3290_3	Sn392	156	2	1.3439	0.423819	0.301282	0.255897	0.256719	-0.177358	0.223
Contig3295_2	Sn393	154	2	1.936	0.676526	0.558442	0.483471	0.485046	-0.155067	0.367
Contig3309	Sn394	156	2	1.73475	0.614618	0.608974	0.423549	0.424911	-0.437788	0.334
Contig3321	Sn395	156	2	1.11487	0.211521	0.0961538	0.103037	0.103368	0.0667996	0.098
Contig3336	Sn396	154	2	1.6083	0.565874	0.493506	0.378226	0.379458	-0.304794	0.307
Contig3340	Sn397	156	2	1.0526	0.119247	0.0512821	0.0499671	0.0501278	-0.0263158	0.049
Contig3342_5	Sn398	156	2	1.87078	0.658201	0.49359	0.465463	0.466959	-0.0604282	0.357
Contig336_2	Sn399	156	2	1.9093	0.669205	0.782051	0.476249	0.477781	-0.642105	0.363
Contig3371	Sn400	156	2	1.45895	0.494119	0.365385	0.314575	0.315587	-0.161518	0.265
Contig3376_3	Sn401	156	2	1.20282	0.309308	0.185897	0.168619	0.169161	-0.102473	0.154
Contig340_3	Sn402	156	2	1.33582	0.418235	0.25641	0.251397	0.252205	-0.0199412	0.220
Contig342_2	Sn403	156	2	1.12199	0.22057	0.115385	0.108728	0.109077	-0.0612245	0.103
Contig3456	Sn404	156	2	1.19528	0.301944	0.166667	0.163379	0.163905	-0.0201207	0.150
Contig346_1	Sn405	156	2	1.5753	0.551523	0.442308	0.3652	0.366374	-0.211139	0.299
Contig3460	Sn406	156	2	1.56703	0.547807	0.474359	0.361851	0.363014	-0.310924	0.296
Contig3469_1	Sn407	154	2	1.06015	0.132023	0.0584416	0.0567339	0.0569187	-0.0301003	0.055
Contig3480	Sn408	156	2	1.45064	0.489552	0.294872	0.310651	0.31165	0.0507937	0.262
Contig3481_3	Sn409	156	2	1.51721	0.524299	0.320513	0.340894	0.34199	0.0597878	0.283
Contig349_1	Sn410	156	2	1.13635	0.23811	0.128205	0.119987	0.120373	-0.0684932	0.113
Contig3497	Sn411	156	2	1.85262	0.652826	0.564103	0.460224	0.461703	-0.225714	0.354
Contig3500	Sn412	156	2	1.19528	0.301944	0.179487	0.163379	0.163905	-0.0985915	0.150
Contig3527_4	Sn413	156	2	1.71955	0.609226	0.416667	0.418454	0.4198	0.00427162	0.331
Contig3549_1	Sn414	156	2	1.39282	0.455683	0.326923	0.282031	0.282938	-0.159175	0.242
Contig3549_2	Sn415	156	2	1.39282	0.455683	0.326923	0.282031	0.282938	-0.159175	0.242
Contig3549_3	Sn416	156	2	1.65681	0.585667	0.467949	0.396429	0.397704	-0.180409	0.318
Contig3554	Sn417	156	2	1.65681	0.585667	0.50641	0.396429	0.397704	-0.277429	0.318
Contig3574_2	Sn418	155	2	1.87512	0.659469	0.56129	0.466701	0.468212	-0.202676	0.358
Contig3587_1	Sn419	156	2	1.30376	0.395067	0.179487	0.232988	0.233737	0.22963	0.206
Contig3597_1	Sn420	156	2	1.37643	0.445366	0.301282	0.273484	0.274363	-0.101645	0.236
Contig3601_2	Sn421	156	2	1.53385	0.53237	0.371795	0.348044	0.349163	-0.0682409	0.287
Contig3607_2	Sn422	156	2	1.81368	0.640865	0.448718	0.448636	0.450078	-0.000183184	0.348
Contig3628_1	Sn423	156	2	1.15817	0.263152	0.147436	0.136567	0.137006	-0.0795848	0.127
Contig3629_1	Sn424	156	2	1.19528	0.301944	0.179487	0.163379	0.163905	-0.0985915	0.150
Contig3629_2	Sn425	156	2	1.24874	0.351048	0.198718	0.19919	0.199831	0.00237236	0.179
Contig363_2	Sn426	156	2	1.352	0.429323	0.307692	0.260355	0.261192	-0.181818	0.226
Contig3631	Sn427	156	2	1.65681	0.585667	0.544872	0.396429	0.397704	-0.374449	0.318
Contig3648_2	Sn428	156	2	1.10075	0.192813	0.0705128	0.0915311	0.0918254	0.22963	0.087
Contig3656	Sn429	156	2	1.13635	0.23811	0.128205	0.119987	0.120373	-0.0684932	0.113
Contig3659_5	Sn430	156	2	1.54216	0.536316	0.391026	0.351557	0.352688	-0.112267	0.290
Contig367_1	Sn431	156	2	1.36827	0.440095	0.294872	0.269149	0.270014	-0.0955725	0.233
Contig3700_1	Sn432	156	2	1.45064	0.489552	0.358974	0.310651	0.31165	-0.155556	0.262
Contig3703	Sn433	156	2	1.51721	0.524299	0.371795	0.340894	0.34199	-0.0906461	0.283
Contig3710	Sn434	156	2	1.47558	0.503057	0.391026	0.3223	0.323337	-0.213234	0.270
Contig374	Sn435	156	2	1.28	0.37677	0.25	0.21875	0.219453	-0.142857	0.195
Contig375_4	Sn436	156	2	1.99598	0.69214	0.621795	0.498993	0.500598	-0.246099	0.374
Contig377_3	Sn437	156	2	1.64072	0.579266	0.403846	0.390512	0.391768	-0.0341453	0.314
Contig3774_1	Sn438	156	2	1.98168	0.688517	0.49359	0.495377	0.49697	0.00360831	0.373
Contig3776	Sn439	156	2	1.45895	0.494119	0.262821	0.314575	0.315587	0.164522	0.265
Contig3792_2	Sn440	156	2	1.53385	0.53237	0.435897	0.348044	0.349163	-0.25242	0.287
Contig3797	Sn441	156	2	1.20282	0.309308	0.147436	0.168619	0.169161	0.125624	0.154
Contig3804_4	Sn442	156	2	1.85262	0.652826	0.589744	0.460224	0.461703	-0.281429	0.354
Contig3805_2	Sn443	156	2	1.50888	0.520174	0.352564	0.337258	0.338342	-0.0453853	0.280
Contig3805_3	Sn444	156	2	1.51721	0.524299	0.358974	0.340894	0.34199	-0.0530376	0.283
Contig3809_1	Sn445	156	2	1.786	0.631978	0.512821	0.440089	0.441504	-0.165266	0.343
Contig3820	Sn446	156	2	1.6648	0.588789	0.384615	0.399326	0.40061	0.0368389	0.320
Contig3831_3	Sn447	156	2	1.99869	0.692818	0.551282	0.499671	0.501278	-0.103289	0.375
Contig3841_1	Sn448	156	2	1.13635	0.23811	0.128205	0.119987	0.120373	-0.0684932	0.113
Contig387_1	Sn449	156	2	1.08679	0.173205	0.0833333	0.0798611	0.0801179	-0.0434783	0.077
Contig3877_1	Sn450	156	2	1.29581	0.389059	0.262821	0.228283	0.229017	-0.151292	0.202
Contig3878	Sn451	156	2	1.99705	0.692407	0.589744	0.49926	0.500866	-0.181235	0.375
Contig3887	Sn452	156	2	1.2333	0.337577	0.198718	0.189164	0.189772	-0.0505051	0.171
Contig3889	Sn453	156	2	1.99598	0.69214	0.519231	0.498993	0.500598	-0.0405567	0.374
Contig3935_2	Sn454	156	2	1.93319	0.675767	0.442308	0.482721	0.484273	0.0837199	0.366
Contig3936_4	Sn455	156	2	1.64072	0.579266	0.416667	0.390512	0.391768	-0.0669753	0.314
Contig3944_1	Sn456	156	2	1.24874	0.351048	0.211538	0.19919	0.199831	-0.0619907	0.179
Contig3944_3	Sn457	154	2	1.6083	0.565874	0.506494	0.378226	0.379458	-0.33913	0.307
Contig3945	Sn458	156	2	1.28	0.37677	0.211538	0.21875	0.219453	0.032967	0.195
Contig3952	Sn459	156	2	1.44235	0.484919	0.352564	0.306686	0.307672	-0.149595	0.260
Contig4001_1	Sn460	155	2	1.89218	0.664379	0.477419	0.471509	0.473035	-0.0125353	0.360
Contig4001_2	Sn461	156	2	1.31174	0.400987	0.25	0.237652	0.238416	-0.0519582	0.209
Contig4007_1	Sn462	156	2	1.94183	0.678094	0.826923	0.485022	0.486582	-0.704918	0.367
Contig4008	Sn463	156	2	1.45064	0.489552	0.320513	0.310651	0.31165	-0.031746	0.262
Contig4026_1	Sn464	156	2	1.40104	0.460732	0.346154	0.286243	0.287163	-0.209302	0.245
Contig4029_4	Sn465	156	2	1.84636	0.650945	0.49359	0.458395	0.459869	-0.0767783	0.353
Contig4029_5	Sn466	156	2	1.50055	0.515988	0.371795	0.33358	0.334652	-0.11456	0.278
Contig4035	Sn467	156	2	1.89888	0.666278	0.589744	0.473373	0.474895	-0.245833	0.361
Contig4056	Sn468	156	2	1.99337	0.691482	0.942308	0.498336	0.499938	-0.890909	0.374
Contig4073	Sn469	156	2	1.52553	0.528364	0.416667	0.34449	0.345597	-0.209519	0.285
Contig4108_3	Sn470	156	2	1.52553	0.528364	0.378205	0.34449	0.345597	-0.0978708	0.285
Contig4108_4	Sn471	156	2	1.86483	0.656454	0.461538	0.463757	0.465249	0.00478469	0.356
Contig4112	Sn472	156	2	1.99967	0.693065	0.5	0.499918	0.501525	-0.000164393	0.375
Contig4125	Sn473	156	2	1.10779	0.202273	0.102564	0.0973044	0.0976173	-0.0540541	0.093
Contig4151	Sn474	156	2	1.21799	0.323672	0.173077	0.178974	0.179549	0.0329468	0.163
Contig4154	Sn475	156	2	1.92867	0.67454	0.551282	0.481509	0.483057	-0.144905	0.366
Contig4188_2	Sn476	156	2	1.69636	0.600768	0.423077	0.410503	0.411823	-0.0306306	0.326
Contig4192_2	Sn477	156	2	1.62451	0.572654	0.455128	0.38443	0.385667	-0.183903	0.311
Contig4221	Sn478	156	2	1.93758	0.676952	0.576923	0.483892	0.485448	-0.192255	0.367
Contig4256	Sn479	156	2	1.14358	0.246618	0.134615	0.125555	0.125958	-0.0721649	0.118
Contig4276_2	Sn480	156	2	1.9093	0.669205	0.782051	0.476249	0.477781	-0.642105	0.363
Contig4284	Sn481	156	2	1.27214	0.370486	0.217949	0.213922	0.21461	-0.0188244	0.191
Contig4294	Sn482	156	2	1.29581	0.389059	0.237179	0.228283	0.229017	-0.0389704	0.202
Contig4297_2	Sn483	156	2	1.90415	0.667763	0.455128	0.474832	0.476358	0.0414954	0.362
Contig430	Sn484	156	2	1.21038	0.316549	0.179487	0.173817	0.174375	-0.0326241	0.159
Contig4300	Sn485	156	2	1.12199	0.22057	0.115385	0.108728	0.109077	-0.0612245	0.103
Contig4318_2	Sn486	156	2	1.81368	0.640865	0.538462	0.448636	0.450078	-0.20022	0.348
Contig4326	Sn487	156	2	1.33582	0.418235	0.230769	0.251397	0.252205	0.082053	0.220
Contig4342	Sn488	156	2	1.94992	0.680251	0.839744	0.487159	0.488725	-0.723757	0.368
Contig4345	Sn489	156	2	1.20282	0.309308	0.173077	0.168619	0.169161	-0.0264408	0.154
Contig435_10	Sn490	156	2	1.81368	0.640865	0.448718	0.448636	0.450078	-0.000183184	0.348
Contig435_2	Sn491	156	2	1.75711	0.622344	0.538462	0.430884	0.43227	-0.249666	0.338
Contig435_6	Sn492	155	2	1.20423	0.310672	0.16129	0.169594	0.170143	0.0489631	0.155
Contig435_9	Sn493	156	2	1.87078	0.658201	0.378205	0.465463	0.466959	0.187464	0.357
Contig4356_2	Sn494	156	2	1.21799	0.323672	0.198718	0.178974	0.179549	-0.11032	0.163
Contig4365_3	Sn495	156	2	1.74972	0.619817	0.519231	0.42848	0.429858	-0.211796	0.337
Contig4369_1	Sn496	156	2	1.26431	0.364106	0.237179	0.209052	0.209725	-0.134545	0.187
Contig4369_3	Sn497	156	2	1.55875	0.544034	0.391026	0.358461	0.359613	-0.0908466	0.294
Contig4373_3	Sn498	156	2	1.44235	0.484919	0.314103	0.306686	0.307672	-0.0241844	0.260
Contig4374_1	Sn499	156	2	1.45064	0.489552	0.358974	0.310651	0.31165	-0.155556	0.262
Contig4375	Sn500	156	2	1.36827	0.440095	0.320513	0.269149	0.270014	-0.19084	0.233
Contig4380_1	Sn501	156	2	1.99475	0.691832	0.538462	0.498685	0.500289	-0.0797627	0.374
Contig4399_2	Sn502	156	2	1.13635	0.23811	0.128205	0.119987	0.120373	-0.0684932	0.113
Contig4404	Sn503	156	2	1.21799	0.323672	0.185897	0.178974	0.179549	-0.0386867	0.163
Contig4409	Sn504	156	2	1.97918	0.687878	0.474359	0.49474	0.496331	0.041196	0.372
Contig4411	Sn505	156	2	1.50888	0.520174	0.416667	0.337258	0.338342	-0.235455	0.280
Contig4424_1	Sn506	156	2	1.83357	0.647049	0.50641	0.454615	0.456076	-0.113933	0.351
Contig4424_4	Sn507	156	2	1.25651	0.357627	0.230769	0.204142	0.204798	-0.130435	0.183
Contig4429	Sn508	156	2	1.80688	0.638713	0.49359	0.446561	0.447997	-0.105314	0.347
Contig4465	Sn509	156	2	1.55875	0.544034	0.378205	0.358461	0.359613	-0.0550811	0.294
Contig4490	Sn510	156	2	1.6648	0.588789	0.397436	0.399326	0.40061	0.00473348	0.320
Contig4491	Sn511	156	2	1.352	0.429323	0.269231	0.260355	0.261192	-0.0340909	0.226
Contig4496	Sn512	156	2	1.98824	0.690186	0.487179	0.497041	0.49864	0.0198413	0.374
Contig4517_1	Sn513	156	2	1.31174	0.400987	0.275641	0.237652	0.238416	-0.159851	0.209
Contig4534_1	Sn514	156	2	1.20282	0.309308	0.173077	0.168619	0.169161	-0.0264408	0.154
Contig4534_7	Sn515	156	2	1.36827	0.440095	0.294872	0.269149	0.270014	-0.0955725	0.233
Contig4544_2	Sn516	156	2	1.36827	0.440095	0.294872	0.269149	0.270014	-0.0955725	0.233
Contig4557	Sn517	156	2	1.961	0.68317	0.474359	0.490056	0.491632	0.0320309	0.370
Contig4598_3	Sn518	156	2	1.45064	0.489552	0.358974	0.310651	0.31165	-0.155556	0.262
Contig4599_3	Sn519	156	2	1.20282	0.309308	0.185897	0.168619	0.169161	-0.102473	0.154
Contig4599_4	Sn520	156	2	1.241	0.344366	0.205128	0.194198	0.194822	-0.0562844	0.175
Contig460_6	Sn521	156	2	1.99598	0.69214	0.596154	0.498993	0.500598	-0.194713	0.374
Contig4608	Sn522	156	2	1.41752	0.470615	0.282051	0.294543	0.29549	0.0424107	0.251
Contig461_2	Sn523	156	2	1.352	0.429323	0.25641	0.260355	0.261192	0.0151515	0.226
Contig4613_2	Sn524	156	2	1.40104	0.460732	0.307692	0.286243	0.287163	-0.0749354	0.245
Contig4614_1	Sn525	156	2	1.87662	0.659904	0.538462	0.467127	0.468629	-0.152709	0.358
Contig4614_2	Sn526	156	2	1.40104	0.460732	0.346154	0.286243	0.287163	-0.209302	0.245
Contig4620	Sn527	156	2	1.08679	0.173205	0.0833333	0.0798611	0.0801179	-0.0434783	0.077
Contig4644	Sn528	156	2	1.3439	0.423819	0.301282	0.255897	0.256719	-0.177358	0.223
Contig465	Sn529	156	2	1.99337	0.691482	0.544872	0.498336	0.499938	-0.0933828	0.374
Contig466_3	Sn530	156	2	1.32777	0.41257	0.275641	0.246857	0.24765	-0.116604	0.216
Contig470_1	Sn531	156	2	1.55875	0.544034	0.391026	0.358461	0.359613	-0.0908466	0.294
Contig470_6	Sn532	156	2	1.59178	0.558786	0.49359	0.371774	0.37297	-0.32766	0.303
Contig471_5	Sn533	156	2	1.28	0.37677	0.211538	0.21875	0.219453	0.032967	0.195
Contig471_6	Sn534	156	2	1.2333	0.337577	0.173077	0.189164	0.189772	0.085044	0.171
Contig4713_1	Sn535	156	2	1.21038	0.316549	0.179487	0.173817	0.174375	-0.0326241	0.159
Contig4714_2	Sn536	156	2	1.31174	0.400987	0.237179	0.237652	0.238416	0.00198842	0.209
Contig4722_3	Sn537	156	2	1.89348	0.66475	0.519231	0.471873	0.47339	-0.100361	0.361
Contig4734	Sn538	156	2	1.29581	0.389059	0.262821	0.228283	0.229017	-0.151292	0.202
Contig4758_1	Sn539	156	2	1.99967	0.693065	0.5	0.499918	0.501525	-0.000164393	0.375
Contig4759	Sn540	156	2	1.29581	0.389059	0.224359	0.228283	0.229017	0.0171902	0.202
Contig4794	Sn541	156	2	1.63263	0.575986	0.435897	0.387492	0.388738	-0.12492	0.312
Contig4801	Sn542	156	2	1.06615	0.141802	0.0641026	0.062048	0.0622475	-0.0331126	0.060
Contig4809	Sn543	156	2	1.3439	0.423819	0.301282	0.255897	0.256719	-0.177358	0.223
Contig4810_1	Sn544	156	2	1.43406	0.480219	0.358974	0.302679	0.303652	-0.18599	0.257
Contig4837_2	Sn545	156	2	1.80688	0.638713	0.365385	0.446561	0.447997	0.181781	0.347
Contig4844	Sn546	156	2	1.99967	0.693065	0.564103	0.499918	0.501525	-0.128391	0.375
Contig4847_1	Sn547	156	2	1.84001	0.649019	0.525641	0.456525	0.457993	-0.151395	0.352
Contig4851_3	Sn548	156	2	1.49223	0.51174	0.403846	0.329861	0.330922	-0.224291	0.275
Contig4857	Sn549	156	2	1.26431	0.364106	0.224359	0.209052	0.209725	-0.0732187	0.187
Contig4864_1	Sn550	156	2	1.07987	0.163024	0.0769231	0.0739645	0.0742023	-0.04	0.071
Contig4867	Sn551	156	2	1.37643	0.445366	0.314103	0.273484	0.274363	-0.148524	0.236
Contig488	Sn552	156	2	1.81368	0.640865	0.564103	0.448636	0.450078	-0.257373	0.348
Contig4883_1	Sn553	156	2	1.352	0.429323	0.294872	0.260355	0.261192	-0.132576	0.226
Contig4883_3	Sn554	156	2	1.18033	0.286836	0.166667	0.152778	0.153269	-0.0909091	0.141
Contig4891_3	Sn555	156	2	1.70414	0.603637	0.480769	0.413194	0.414523	-0.163542	0.328
Contig4900	Sn556	156	2	1.19528	0.301944	0.179487	0.163379	0.163905	-0.0985915	0.150
Contig4901	Sn557	156	2	1.92867	0.67454	0.807692	0.481509	0.483057	-0.677419	0.366
Contig4940_2	Sn558	156	2	1.31974	0.406821	0.282051	0.242275	0.243054	-0.164179	0.213
Contig4942	Sn559	156	2	1.80688	0.638713	0.429487	0.446561	0.447997	0.0382333	0.347
Contig495_2	Sn560	156	2	1.85877	0.654662	0.557692	0.462011	0.463497	-0.207097	0.355
Contig495_3	Sn561	156	2	1.38462	0.450561	0.307692	0.277778	0.278671	-0.107692	0.239
Contig495_5	Sn562	156	2	1.36827	0.440095	0.320513	0.269149	0.270014	-0.19084	0.233
Contig498_4	Sn563	156	2	1.33582	0.418235	0.269231	0.251397	0.252205	-0.0709382	0.220
Contig502	Sn564	156	2	1.93319	0.675767	0.557692	0.482721	0.484273	-0.15531	0.366
Contig504_10	Sn565	156	2	1.99992	0.693127	0.99359	0.499979	0.501587	-0.987261	0.375
Contig504_6	Sn566	156	2	1.9093	0.669205	0.525641	0.476249	0.477781	-0.10371	0.363
Contig504_7	Sn567	156	2	1.50055	0.515988	0.410256	0.33358	0.334652	-0.22986	0.278
Contig504_8	Sn568	156	2	1.49223	0.51174	0.416667	0.329861	0.330922	-0.263158	0.275
Contig5074_4	Sn569	156	2	1.41752	0.470615	0.333333	0.294543	0.29549	-0.131696	0.251
Contig5074_5	Sn570	156	2	1.58355	0.555183	0.423077	0.368508	0.369692	-0.148082	0.301
Contig510_2	Sn571	156	2	1.07299	0.152564	0.0705128	0.0680268	0.0682455	-0.0365449	0.066
Contig5100_1	Sn572	156	2	1.87078	0.658201	0.50641	0.465463	0.466959	-0.0879718	0.357
Contig5105_1	Sn573	156	2	1.0392	0.0950301	0.0384615	0.0377219	0.0378432	-0.0196078	0.037
Contig5116_2	Sn574	156	2	1.14358	0.246618	0.134615	0.125555	0.125958	-0.0721649	0.118
Contig5140	Sn575	156	2	1.86483	0.656454	0.551282	0.463757	0.465249	-0.188729	0.356
Contig5147	Sn576	156	2	1.10075	0.192813	0.0961538	0.0915311	0.0918254	-0.0505051	0.087
Contig5149	Sn577	156	2	1.19528	0.301944	0.179487	0.163379	0.163905	-0.0985915	0.150
Contig515_2	Sn578	156	2	1.97077	0.685712	0.634615	0.492583	0.494167	-0.288342	0.371
Contig515_3	Sn579	156	2	1.71955	0.609226	0.49359	0.418454	0.4198	-0.179555	0.331
Contig5156_2	Sn580	156	2	1.3439	0.423819	0.288462	0.255897	0.256719	-0.127258	0.223
Contig5168_3	Sn581	156	2	1.21799	0.323672	0.185897	0.178974	0.179549	-0.0386867	0.163
Contig5168_5	Sn582	156	2	1.93758	0.676952	0.5	0.483892	0.485448	-0.033288	0.367
Contig5179	Sn583	156	2	1.43406	0.480219	0.358974	0.302679	0.303652	-0.18599	0.257
Contig5183	Sn584	156	2	1.81368	0.640865	0.397436	0.448636	0.450078	0.114123	0.348
Contig5193	Sn585	156	2	1.50055	0.515988	0.384615	0.33358	0.334652	-0.152993	0.278
Contig5214_1	Sn586	156	2	1.25651	0.357627	0.230769	0.204142	0.204798	-0.130435	0.183
Contig523_7	Sn587	156	2	1.18033	0.286836	0.128205	0.152778	0.153269	0.160839	0.141
Contig5256	Sn588	156	2	1.89348	0.66475	0.50641	0.471873	0.47339	-0.073192	0.361
Contig5258	Sn589	156	2	1.95745	0.682239	0.557692	0.489131	0.490704	-0.140169	0.370
Contig526_2	Sn590	156	2	1.73475	0.614618	0.49359	0.423549	0.424911	-0.165365	0.334
Contig526_3	Sn591	156	2	1.9093	0.669205	0.551282	0.476249	0.477781	-0.15755	0.363
Contig5309	Sn592	156	2	2	0.693147	0.525641	0.5	0.501608	-0.0512821	0.375
Contig5342	Sn593	154	2	1.47396	0.502198	0.376623	0.321555	0.322602	-0.171256	0.270
Contig535	Sn594	156	2	1.50888	0.520174	0.403846	0.337258	0.338342	-0.197441	0.280
Contig5350_1	Sn595	156	2	1.21038	0.316549	0.179487	0.173817	0.174375	-0.0326241	0.159
Contig5359	Sn596	156	2	1.10075	0.192813	0.0833333	0.0915311	0.0918254	0.0895623	0.087
Contig539	Sn597	156	2	1.07987	0.163024	0.0641026	0.0739645	0.0742023	0.133333	0.071
Contig5398_2	Sn598	154	2	1.61658	0.569357	0.409091	0.381409	0.382652	-0.0725775	0.309
Contig5399_1	Sn599	156	2	1.92402	0.673271	0.583333	0.480256	0.4818	-0.214631	0.365
Contig5419_1	Sn600	156	2	1.99967	0.693065	0.987179	0.499918	0.501525	-0.974684	0.375
Contig5449_1	Sn601	156	2	1.45064	0.489552	0.307692	0.310651	0.31165	0.00952381	0.262
Contig5461_1	Sn602	156	2	1.81368	0.640865	0.551282	0.448636	0.450078	-0.228796	0.348
Contig5464_7	Sn603	156	2	1.13635	0.23811	0.128205	0.119987	0.120373	-0.0684932	0.113
Contig5478_1	Sn604	156	2	1.94595	0.679193	0.474359	0.486111	0.487674	0.0241758	0.368
Contig5478_2	Sn605	156	2	1.98621	0.689671	0.49359	0.496528	0.498124	0.00591716	0.373
Contig548_3	Sn606	155	2	1.10143	0.193738	0.0967742	0.0920916	0.0923896	-0.0508475	0.088
Contig5492	Sn607	156	2	1.87662	0.659904	0.589744	0.467127	0.468629	-0.262491	0.358
Contig5502_2	Sn608	156	2	1.27214	0.370486	0.24359	0.213922	0.21461	-0.138686	0.191
Contig552	Sn609	156	2	1.68853	0.59785	0.467949	0.40777	0.409082	-0.147579	0.325
Contig5540_2	Sn610	156	2	1.73475	0.614618	0.570513	0.423549	0.424911	-0.34698	0.334
Contig555_1	Sn611	156	2	1.93758	0.676952	0.538462	0.483892	0.485448	-0.112772	0.367
Contig5553	Sn612	156	2	1.11487	0.211521	0.108974	0.103037	0.103368	-0.0576271	0.098
Contig557	Sn613	156	2	1.31974	0.406821	0.282051	0.242275	0.243054	-0.164179	0.213
Contig5587	Sn614	156	2	1.62451	0.572654	0.429487	0.38443	0.385667	-0.117204	0.311
Contig5596_1	Sn615	156	2	1.2333	0.337577	0.211538	0.189164	0.189772	-0.11828	0.171
Contig5601	Sn616	156	2	1.30376	0.395067	0.230769	0.232988	0.233737	0.00952381	0.206
Contig563	Sn617	156	2	1.31974	0.406821	0.269231	0.242275	0.243054	-0.111262	0.213
Contig5634_1	Sn618	156	2	1.31174	0.400987	0.262821	0.237652	0.238416	-0.105905	0.209
Contig5672_2	Sn619	156	2	1.61637	0.569269	0.410256	0.381328	0.382554	-0.0758621	0.309
Contig5672_4	Sn620	156	2	1.97077	0.685712	0.467949	0.492583	0.494167	0.0500104	0.371
Contig5674_1	Sn621	156	2	1.74972	0.619817	0.50641	0.42848	0.429858	-0.181875	0.337
Contig5692	Sn622	156	2	1.18779	0.294455	0.173077	0.158099	0.158607	-0.0947368	0.146
Contig5723_2	Sn623	156	2	1.2333	0.337577	0.198718	0.189164	0.189772	-0.0505051	0.171
Contig5724	Sn624	156	2	1.92867	0.67454	0.807692	0.481509	0.483057	-0.677419	0.366
Contig5735	Sn625	156	2	1.22562	0.330681	0.205128	0.184089	0.184681	-0.114286	0.167
Contig5738	Sn626	156	2	1.63263	0.575986	0.461538	0.387492	0.388738	-0.191092	0.312
Contig5748	Sn627	156	2	1.99926	0.692962	0.557692	0.499815	0.501422	-0.115797	0.375
Contig5773_2	Sn628	156	2	1.38462	0.450561	0.320513	0.277778	0.278671	-0.153846	0.239
Contig5818	Sn629	156	2	1.6	0.562335	0.435897	0.375	0.376206	-0.162393	0.305
Contig5822_2	Sn630	156	2	1.44235	0.484919	0.378205	0.306686	0.307672	-0.233202	0.260
Contig5824_1	Sn631	156	2	1.13635	0.23811	0.128205	0.119987	0.120373	-0.0684932	0.113
Contig5837	Sn632	156	2	1.55875	0.544034	0.378205	0.358461	0.359613	-0.0550811	0.294
Contig5856	Sn633	156	2	1.38462	0.450561	0.294872	0.277778	0.278671	-0.0615385	0.239
Contig5866	Sn634	156	2	1.26431	0.364106	0.237179	0.209052	0.209725	-0.134545	0.187
Contig5877_2	Sn635	156	2	1.84001	0.649019	0.564103	0.456525	0.457993	-0.235644	0.352
Contig5954_5	Sn636	156	2	1.58355	0.555183	0.448718	0.368508	0.369692	-0.217663	0.301
Contig5954_6	Sn637	156	2	1.8	0.636514	0.423077	0.444444	0.445874	0.0480769	0.346
Contig5978	Sn638	156	2	1.15817	0.263152	0.147436	0.136567	0.137006	-0.0795848	0.127
Contig6017_1	Sn639	156	2	1.47558	0.503057	0.391026	0.3223	0.323337	-0.213234	0.270
Contig6030	Sn640	156	2	1.786	0.631978	0.435897	0.440089	0.441504	0.00952381	0.343
Contig6051	Sn641	156	2	1.49223	0.51174	0.365385	0.329861	0.330922	-0.107692	0.275
Contig606	Sn642	156	2	1.33582	0.418235	0.294872	0.251397	0.252205	-0.172932	0.220
Contig6061_2	Sn643	156	2	1.45064	0.489552	0.333333	0.310651	0.31165	-0.0730159	0.262
Contig6073_4	Sn644	156	2	1.16552	0.271189	0.153846	0.142012	0.142468	-0.0833333	0.132
Contig609_2	Sn645	156	2	1.10779	0.202273	0.102564	0.0973044	0.0976173	-0.0540541	0.093
Contig61	Sn646	156	2	1.15817	0.263152	0.147436	0.136567	0.137006	-0.0795848	0.127
Contig6112	Sn647	156	2	1.39282	0.455683	0.339744	0.282031	0.282938	-0.204633	0.242
Contig6127	Sn648	156	2	1.36827	0.440095	0.294872	0.269149	0.270014	-0.0955725	0.233
Contig6136_1	Sn649	156	2	1.12915	0.22943	0.108974	0.114378	0.114746	0.0472427	0.108
Contig6140	Sn650	156	2	1.58355	0.555183	0.487179	0.368508	0.369692	-0.322034	0.301
Contig6174	Sn651	156	2	1.99967	0.693065	0.641026	0.499918	0.501525	-0.282262	0.375
Contig6206	Sn652	156	2	1.88235	0.661563	0.557692	0.46875	0.470257	-0.189744	0.359
Contig6243_2	Sn653	156	2	1.99926	0.692962	0.455128	0.499815	0.501422	0.0894068	0.375
Contig627_1	Sn654	156	2	1.87078	0.658201	0.49359	0.465463	0.466959	-0.0604282	0.357
Contig6280	Sn655	156	2	1.45064	0.489552	0.371795	0.310651	0.31165	-0.196825	0.262
Contig6308_2	Sn656	156	2	1.31174	0.400987	0.25	0.237652	0.238416	-0.0519582	0.209
Contig632_4	Sn657	156	2	1.99869	0.692818	0.525641	0.499671	0.501278	-0.0519737	0.375
Contig632_5	Sn658	156	2	1.25651	0.357627	0.230769	0.204142	0.204798	-0.130435	0.183
Contig6334_2	Sn659	156	2	1.241	0.344366	0.217949	0.194198	0.194822	-0.122302	0.175
Contig634_2	Sn660	156	2	1.04588	0.107373	0.0448718	0.0438651	0.0440061	-0.0229508	0.043
Contig6348_2	Sn661	156	2	1.352	0.429323	0.294872	0.260355	0.261192	-0.132576	0.226
Contig6361	Sn662	156	2	1.86483	0.656454	0.525641	0.463757	0.465249	-0.13344	0.356
Contig64_2	Sn663	156	2	1.55046	0.540204	0.384615	0.35503	0.356171	-0.0833333	0.292
Contig643_2	Sn664	154	2	1.72876	0.612506	0.474026	0.421551	0.422924	-0.124481	0.333
Contig6436	Sn665	155	2	1.38737	0.452288	0.335484	0.279209	0.280113	-0.20155	0.240
Contig6440	Sn666	154	2	1.57498	0.551379	0.38961	0.36507	0.366259	-0.0672211	0.298
Contig6453_2	Sn667	156	2	1.65681	0.585667	0.416667	0.396429	0.397704	-0.0510495	0.318
Contig6479	Sn668	156	2	1.53385	0.53237	0.410256	0.348044	0.349163	-0.178749	0.287
Contig6499	Sn669	156	2	1.99337	0.691482	0.532051	0.498336	0.499938	-0.0676562	0.374
Contig6535	Sn670	156	2	1.99795	0.692633	0.557692	0.499486	0.501092	-0.116532	0.375
Contig6568_3	Sn671	156	2	1.42578	0.475452	0.301282	0.298632	0.299592	-0.00887513	0.254
Contig6604_3	Sn672	156	2	1.36012	0.434748	0.275641	0.264772	0.265624	-0.0410491	0.230
Contig662_1	Sn673	156	2	1.81368	0.640865	0.474359	0.448636	0.450078	-0.0573365	0.348
Contig662_2	Sn674	156	2	1.40104	0.460732	0.333333	0.286243	0.287163	-0.164513	0.245
Contig662_3	Sn675	154	2	1.79531	0.635003	0.428571	0.442992	0.444435	0.0325528	0.345
Contig6623_2	Sn676	156	2	1.12915	0.22943	0.121795	0.114378	0.114746	-0.0648464	0.108
Contig6629	Sn677	156	2	1.9093	0.669205	0.474359	0.476249	0.477781	0.00396894	0.363
Contig6630_3	Sn678	156	2	1.76444	0.624823	0.634615	0.433247	0.43464	-0.464789	0.339
Contig664_3	Sn679	156	2	1.99795	0.692633	0.596154	0.499486	0.501092	-0.193534	0.375
Contig666_1	Sn680	156	2	1.53385	0.53237	0.448718	0.348044	0.349163	-0.289256	0.287
Contig666_3	Sn681	156	2	1.85262	0.652826	0.448718	0.460224	0.461703	0.025	0.354
Contig669_5	Sn682	156	2	1.51721	0.524299	0.346154	0.340894	0.34199	-0.0154291	0.283
Contig671_2	Sn683	156	2	1.28	0.37677	0.237179	0.21875	0.219453	-0.0842491	0.195
Contig6720_2	Sn684	156	2	1.43406	0.480219	0.371795	0.302679	0.303652	-0.228346	0.257
Contig6730	Sn685	156	2	1.75711	0.622344	0.551282	0.430884	0.43227	-0.27942	0.338
Contig6738	Sn686	156	2	1.97372	0.686476	0.435897	0.493343	0.49493	0.116442	0.372
Contig675_1	Sn687	156	2	1.73475	0.614618	0.467949	0.423549	0.424911	-0.104827	0.334
Contig675_2	Sn688	155	2	1.76908	0.626382	0.587097	0.434735	0.436142	-0.350472	0.340
Contig6775_5	Sn689	156	2	1.2333	0.337577	0.198718	0.189164	0.189772	-0.0505051	0.171
Contig6780_1	Sn690	156	2	1.45895	0.494119	0.365385	0.314575	0.315587	-0.161518	0.265
Contig6820	Sn691	156	2	1.40104	0.460732	0.346154	0.286243	0.287163	-0.209302	0.245
Contig6842	Sn692	156	2	1.26431	0.364106	0.237179	0.209052	0.209725	-0.134545	0.187
Contig6851	Sn693	156	2	1.63263	0.575986	0.435897	0.387492	0.388738	-0.12492	0.312
Contig686_1	Sn694	156	2	1.43406	0.480219	0.371795	0.302679	0.303652	-0.228346	0.257
Contig6887_1	Sn695	156	2	1.98621	0.689671	0.467949	0.496528	0.498124	0.0575578	0.373
Contig6887_2	Sn696	156	2	1.99011	0.690659	0.480769	0.497514	0.499114	0.0336568	0.374
Contig6887_6	Sn697	156	2	1.26431	0.364106	0.224359	0.209052	0.209725	-0.0732187	0.187
Contig689_1	Sn698	156	2	1.352	0.429323	0.294872	0.260355	0.261192	-0.132576	0.226
Contig6913	Sn699	156	2	1.65681	0.585667	0.391026	0.396429	0.397704	0.0136305	0.318
Contig6929_2	Sn700	156	2	1.352	0.429323	0.294872	0.260355	0.261192	-0.132576	0.226
Contig6933_2	Sn701	155	2	1.43716	0.481986	0.374194	0.304183	0.305168	-0.230159	0.258
Contig6935	Sn702	156	2	1.89888	0.666278	0.628205	0.473373	0.474895	-0.327083	0.361
Contig695_2	Sn703	156	2	1.99182	0.691091	0.461538	0.497945	0.499547	0.0731144	0.374
Contig698_3	Sn704	156	2	1.961	0.68317	0.512821	0.490056	0.491632	-0.0464531	0.370
Contig6995	Sn705	156	2	1.98621	0.689671	0.621795	0.496528	0.498124	-0.252286	0.373
Contig7007_2	Sn706	155	2	1.3301	0.414223	0.290323	0.248179	0.248982	-0.169811	0.217
Contig7007_3	Sn707	156	2	1.20282	0.309308	0.173077	0.168619	0.169161	-0.0264408	0.154
Contig7078_1	Sn708	156	2	1.54216	0.536316	0.455128	0.351557	0.352688	-0.294606	0.290
Contig7078_3	Sn709	156	2	1.94992	0.680251	0.839744	0.487159	0.488725	-0.723757	0.368
Contig71_1	Sn710	156	2	1.74227	0.617242	0.435897	0.426036	0.427405	-0.0231481	0.335
Contig71_2	Sn711	156	2	1.29581	0.389059	0.237179	0.228283	0.229017	-0.0389704	0.202
Contig7131	Sn712	156	2	1.72718	0.611947	0.5	0.421022	0.422376	-0.187585	0.332
Contig7183	Sn713	156	2	1.58355	0.555183	0.358974	0.368508	0.369692	0.0258698	0.301
Contig7194	Sn714	156	2	1.36827	0.440095	0.24359	0.269149	0.270014	0.0949618	0.233
Contig7198	Sn715	156	2	1.16552	0.271189	0.153846	0.142012	0.142468	-0.0833333	0.132
Contig721_3	Sn716	156	2	1.32777	0.41257	0.262821	0.246857	0.24765	-0.0646692	0.216
Contig722_2	Sn717	156	2	1.24874	0.351048	0.211538	0.19919	0.199831	-0.0619907	0.179
Contig7306_1	Sn718	156	2	1.64878	0.582492	0.410256	0.393491	0.394756	-0.0426065	0.316
Contig7325	Sn719	156	2	1.4839	0.50743	0.371795	0.326101	0.32715	-0.140121	0.273
Contig733_1	Sn720	156	2	1.1729	0.279082	0.160256	0.147415	0.147889	-0.087108	0.137
Contig733_3	Sn721	156	2	1.1729	0.279082	0.160256	0.147415	0.147889	-0.087108	0.137
Contig7348	Sn722	156	2	1.45895	0.494119	0.365385	0.314575	0.315587	-0.161518	0.265
Contig7349	Sn723	156	2	1.18033	0.286836	0.166667	0.152778	0.153269	-0.0909091	0.141
Contig735	Sn724	156	2	1.31974	0.406821	0.282051	0.242275	0.243054	-0.164179	0.213
Contig737_1	Sn725	156	2	1.36827	0.440095	0.24359	0.269149	0.270014	0.0949618	0.233
Contig741_1	Sn726	156	2	1.352	0.429323	0.294872	0.260355	0.261192	-0.132576	0.226
Contig7442_1	Sn727	156	2	1.45064	0.489552	0.307692	0.310651	0.31165	0.00952381	0.262
Contig7442_2	Sn728	156	2	1.99705	0.692407	0.551282	0.49926	0.500866	-0.104198	0.375
Contig7447	Sn729	156	2	1.29581	0.389059	0.25	0.228283	0.229017	-0.095131	0.202
Contig7459	Sn730	156	2	1.72718	0.611947	0.487179	0.421022	0.422376	-0.157134	0.332
Contig749_1	Sn731	156	2	1.99967	0.693065	0.576923	0.499918	0.501525	-0.154036	0.375
Contig749_9	Sn732	156	2	1.59178	0.558786	0.403846	0.371774	0.37297	-0.0862669	0.303
Contig7501_1	Sn733	156	2	1.82703	0.645033	0.615385	0.452663	0.454118	-0.359477	0.350
Contig7501_2	Sn734	156	2	1.80688	0.638713	0.455128	0.446561	0.447997	-0.0191856	0.347
Contig7502	Sn735	156	2	1.99337	0.691482	0.596154	0.498336	0.499938	-0.196289	0.374
Contig751_1	Sn736	156	2	1.04588	0.107373	0.0448718	0.0438651	0.0440061	-0.0229508	0.043
Contig751_2	Sn737	156	2	1.16552	0.271189	0.141026	0.142012	0.142468	0.00694444	0.132
Contig7510	Sn738	156	2	1.94183	0.678094	0.544872	0.485022	0.486582	-0.123396	0.367
Contig7522_1	Sn739	156	2	1.33582	0.418235	0.294872	0.251397	0.252205	-0.172932	0.220
Contig7522_2	Sn740	151	2	1.27391	0.371909	0.245033	0.215012	0.215727	-0.139623	0.192
Contig753_2	Sn741	156	2	1.07299	0.152564	0.0705128	0.0680268	0.0682455	-0.0365449	0.066
Contig7534_1	Sn742	156	2	1.58355	0.555183	0.435897	0.368508	0.369692	-0.182872	0.301
Contig754_2	Sn743	155	2	1.77634	0.628799	0.425806	0.437045	0.438459	0.0257143	0.342
Contig7570	Sn744	156	2	1.5753	0.551523	0.416667	0.3652	0.366374	-0.140928	0.299
Contig7608	Sn745	156	2	1.94183	0.678094	0.467949	0.485022	0.486582	0.0352014	0.367
Contig761_1	Sn746	156	2	1.64878	0.582492	0.448718	0.393491	0.394756	-0.140351	0.316
Contig761_3	Sn747	153	2	1.65382	0.58449	0.464052	0.395339	0.396636	-0.173807	0.317
Contig762_1	Sn748	156	2	1.6	0.562335	0.5	0.375	0.376206	-0.333333	0.305
Contig762_3	Sn749	156	2	1.89348	0.66475	0.50641	0.471873	0.47339	-0.073192	0.361
Contig7624	Sn750	156	2	1.07987	0.163024	0.0641026	0.0739645	0.0742023	0.133333	0.071
Contig7650_1	Sn751	156	2	1.15817	0.263152	0.134615	0.136567	0.137006	0.0142922	0.127
Contig7677	Sn752	156	2	1.97918	0.687878	0.525641	0.49474	0.496331	-0.0624585	0.372
Contig7682	Sn753	156	2	1.59178	0.558786	0.391026	0.371774	0.37297	-0.0517823	0.303
Contig7743	Sn754	156	2	1.82703	0.645033	0.692308	0.452663	0.454118	-0.529412	0.350
Contig7809_1	Sn755	156	2	1.55875	0.544034	0.378205	0.358461	0.359613	-0.0550811	0.294
Contig7809_2	Sn756	156	2	1.36827	0.440095	0.294872	0.269149	0.270014	-0.0955725	0.233
Contig7873	Sn757	156	2	1.36827	0.440095	0.320513	0.269149	0.270014	-0.19084	0.233
Contig7877_1	Sn758	154	2	1.40681	0.46423	0.324675	0.289172	0.290114	-0.122776	0.247
Contig7877_2	Sn759	156	2	1.64878	0.582492	0.423077	0.393491	0.394756	-0.075188	0.316
Contig791_1	Sn760	156	2	1.28	0.37677	0.25	0.21875	0.219453	-0.142857	0.195
Contig791_2	Sn761	155	2	1.3627	0.436446	0.316129	0.26616	0.267022	-0.187739	0.231
Contig7944	Sn762	156	2	1.40104	0.460732	0.333333	0.286243	0.287163	-0.164513	0.245
Contig7953	Sn763	156	2	1.241	0.344366	0.217949	0.194198	0.194822	-0.122302	0.175
Contig7966	Sn764	156	2	1.15086	0.254963	0.141026	0.131082	0.131503	-0.0758621	0.122
Contig7971	Sn765	156	2	1.36012	0.434748	0.301282	0.264772	0.265624	-0.137891	0.230
Contig799_1	Sn766	156	2	1.10075	0.192813	0.0961538	0.0915311	0.0918254	-0.0505051	0.087
Contig8003	Sn767	156	2	1.67275	0.59186	0.544872	0.402182	0.403475	-0.354789	0.321
Contig801_1	Sn768	156	2	1.10779	0.202273	0.102564	0.0973044	0.0976173	-0.0540541	0.093
Contig801_2	Sn769	156	2	1.12199	0.22057	0.115385	0.108728	0.109077	-0.0612245	0.103
Contig8016_1	Sn770	156	2	1.20282	0.309308	0.173077	0.168619	0.169161	-0.0264408	0.154
Contig8019	Sn771	156	2	1.99926	0.692962	0.980769	0.499815	0.501422	-0.962264	0.375
Contig8048	Sn772	156	2	1.12915	0.22943	0.121795	0.114378	0.114746	-0.0648464	0.108
Contig8064	Sn773	156	2	1.3439	0.423819	0.301282	0.255897	0.256719	-0.177358	0.223
Contig8100	Sn774	156	2	1.28789	0.38296	0.230769	0.223537	0.224256	-0.0323529	0.199
Contig8125_2	Sn775	156	2	1.19528	0.301944	0.179487	0.163379	0.163905	-0.0985915	0.150
Contig8198_1	Sn776	156	2	1.32777	0.41257	0.237179	0.246857	0.24765	0.039201	0.216
Contig8203_1	Sn777	156	2	1.45895	0.494119	0.378205	0.314575	0.315587	-0.202273	0.265
Contig8206_2	Sn778	155	2	1.91328	0.670309	0.567742	0.477336	0.478881	-0.189397	0.363
Contig8220	Sn779	156	2	1.47558	0.503057	0.391026	0.3223	0.323337	-0.213234	0.270
Contig8285	Sn780	156	2	1.15086	0.254963	0.128205	0.131082	0.131503	0.0219436	0.122
Contig8288_1	Sn781	156	2	1.49223	0.51174	0.403846	0.329861	0.330922	-0.224291	0.275
Contig8307	Sn782	156	2	1.16552	0.271189	0.153846	0.142012	0.142468	-0.0833333	0.132
Contig8323	Sn783	156	2	1.07987	0.163024	0.0769231	0.0739645	0.0742023	-0.04	0.071
Contig8357	Sn784	156	2	1.89348	0.66475	0.762821	0.471873	0.47339	-0.61658	0.361
Contig8361_1	Sn785	156	2	1.53385	0.53237	0.397436	0.348044	0.349163	-0.141913	0.287
Contig8396_1	Sn786	156	2	1.53385	0.53237	0.435897	0.348044	0.349163	-0.25242	0.287
Contig8412	Sn787	155	2	1.84453	0.650391	0.709677	0.457856	0.459338	-0.55	0.353
Contig8421_1	Sn788	156	2	1.87662	0.659904	0.448718	0.467127	0.468629	0.0394089	0.358
Contig8421_2	Sn789	156	2	1.39282	0.455683	0.326923	0.282031	0.282938	-0.159175	0.242
Contig8422_1	Sn790	155	2	1.1741	0.280342	0.148387	0.148283	0.148763	-0.000701754	0.137
Contig843	Sn791	156	2	1.6	0.562335	0.461538	0.375	0.376206	-0.230769	0.305
Contig845_1	Sn792	156	2	1.94183	0.678094	0.557692	0.485022	0.486582	-0.149828	0.367
Contig8475	Sn793	156	2	1.07987	0.163024	0.0769231	0.0739645	0.0742023	-0.04	0.071
Contig8481	Sn794	156	2	1.99475	0.691832	0.666667	0.498685	0.500289	-0.336849	0.374
Contig850	Sn795	156	2	1.98824	0.690186	0.615385	0.497041	0.49864	-0.238095	0.374
Contig8511	Sn796	154	2	1.23659	0.3405	0.214286	0.191327	0.19195	-0.12	0.173
Contig8578_1	Sn797	156	2	1.40104	0.460732	0.333333	0.286243	0.287163	-0.164513	0.245
Contig86	Sn798	156	2	1.92402	0.673271	0.49359	0.480256	0.4818	-0.0277647	0.365
Contig8609	Sn799	156	2	1.53385	0.53237	0.435897	0.348044	0.349163	-0.25242	0.287
Contig861_2	Sn800	156	2	1.13635	0.23811	0.128205	0.119987	0.120373	-0.0684932	0.113
Contig8614_4	Sn801	156	2	1.63263	0.575986	0.525641	0.387492	0.388738	-0.356522	0.312
Contig8646	Sn802	156	2	1.68853	0.59785	0.378205	0.40777	0.409082	0.0725047	0.325
Contig8662	Sn803	156	2	1.8	0.636514	0.525641	0.444444	0.445874	-0.182692	0.346
Contig870_2	Sn804	156	2	1.12199	0.22057	0.115385	0.108728	0.109077	-0.0612245	0.103
Contig870_3	Sn805	156	2	1.29581	0.389059	0.262821	0.228283	0.229017	-0.151292	0.202
Contig8726_1	Sn806	156	2	1.67275	0.59186	0.544872	0.402182	0.403475	-0.354789	0.321
Contig8726_2	Sn807	156	2	1.6	0.562335	0.5	0.375	0.376206	-0.333333	0.305
Contig8727_3	Sn808	156	2	1.60819	0.565829	0.480769	0.378185	0.379401	-0.271256	0.307
Contig8728	Sn809	156	2	1.97372	0.686476	0.679487	0.493343	0.49493	-0.377311	0.372
Contig8731	Sn810	156	2	1.24874	0.351048	0.173077	0.19919	0.199831	0.131099	0.179
Contig8881	Sn811	156	2	1.99337	0.691482	0.673077	0.498336	0.499938	-0.350649	0.374
Contig8883_2	Sn812	156	2	1.32777	0.41257	0.224359	0.246857	0.24765	0.0911361	0.216
Contig8893	Sn813	156	2	1.42578	0.475452	0.314103	0.298632	0.299592	-0.051806	0.254
Contig894_1	Sn814	156	2	1.99992	0.693127	0.455128	0.499979	0.501587	0.0897062	0.375
Contig8993_1	Sn815	156	2	1.98168	0.688517	0.532051	0.495377	0.49697	-0.0740326	0.373
Contig8997	Sn816	156	2	1.19528	0.301944	0.166667	0.163379	0.163905	-0.0201207	0.150
Contig9052	Sn817	156	2	1.36827	0.440095	0.307692	0.269149	0.270014	-0.143206	0.233
Contig9058	Sn818	156	2	1.28	0.37677	0.237179	0.21875	0.219453	-0.0842491	0.195
Contig906	Sn819	156	2	1.77169	0.627255	0.5	0.435569	0.436969	-0.147925	0.341
Contig909	Sn820	156	2	1.30376	0.395067	0.269231	0.232988	0.233737	-0.155556	0.206
Contig9096	Sn821	156	2	1.94992	0.680251	0.839744	0.487159	0.488725	-0.723757	0.368
Contig9097	Sn822	156	2	1.36827	0.440095	0.282051	0.269149	0.270014	-0.0479389	0.233
Contig9110_2	Sn823	156	2	1.352	0.429323	0.307692	0.260355	0.261192	-0.181818	0.226
Contig913	Sn824	156	2	1.15086	0.254963	0.141026	0.131082	0.131503	-0.0758621	0.122
Contig9136_3	Sn825	156	2	1.88798	0.663179	0.487179	0.470332	0.471844	-0.0358204	0.360
Contig9145	Sn826	156	2	1.2333	0.337577	0.198718	0.189164	0.189772	-0.0505051	0.171
Contig9157_1	Sn827	156	2	1.74972	0.619817	0.467949	0.42848	0.429858	-0.0921122	0.337
Contig918	Sn828	156	2	1.18779	0.294455	0.160256	0.158099	0.158607	-0.0136452	0.146
Contig9188	Sn829	156	2	1.9644	0.684059	0.583333	0.490939	0.492518	-0.188198	0.370
Contig9233	Sn830	156	2	1.1729	0.279082	0.160256	0.147415	0.147889	-0.087108	0.137
Contig9243	Sn831	155	2	1.31395	0.402614	0.23871	0.238939	0.239712	0.000958105	0.210
Contig9272	Sn832	156	2	1.12199	0.22057	0.115385	0.108728	0.109077	-0.0612245	0.103
Contig9282	Sn833	156	2	1.12915	0.22943	0.108974	0.114378	0.114746	0.0472427	0.108
Contig9294	Sn834	156	2	1.94992	0.680251	0.429487	0.487159	0.488725	0.118384	0.368
Contig9302_3	Sn835	156	2	1.72718	0.611947	0.423077	0.421022	0.422376	-0.00487995	0.332
Contig9302_4	Sn836	156	2	1.74972	0.619817	0.50641	0.42848	0.429858	-0.181875	0.337
Contig9303_1	Sn837	156	2	1.8204	0.642972	0.685897	0.45067	0.452119	-0.521951	0.349
Contig9347_2	Sn838	156	2	1.98824	0.690186	0.487179	0.497041	0.49864	0.0198413	0.374
Contig9347_3	Sn839	156	2	1.21799	0.323672	0.198718	0.178974	0.179549	-0.11032	0.163
Contig9347_4	Sn840	156	2	1.07987	0.163024	0.0512821	0.0739645	0.0742023	0.306667	0.071
Contig9351_1	Sn841	156	2	1.10779	0.202273	0.0897436	0.0973044	0.0976173	0.0777027	0.093
Contig9362	Sn842	156	2	1.32777	0.41257	0.275641	0.246857	0.24765	-0.116604	0.216
Contig937_1	Sn843	156	2	1.89888	0.666278	0.487179	0.473373	0.474895	-0.0291667	0.361
Contig9397_2	Sn844	156	2	1.51721	0.524299	0.423077	0.340894	0.34199	-0.24108	0.283
Contig9430	Sn845	155	2	1.98998	0.690627	0.916129	0.497482	0.499092	-0.841533	0.374
Contig9433	Sn846	156	2	1.28789	0.38296	0.25641	0.223537	0.224256	-0.147059	0.199
Contig946	Sn847	156	2	1.6	0.562335	0.423077	0.375	0.376206	-0.128205	0.305
Contig9473_2	Sn848	156	2	1.44235	0.484919	0.326923	0.306686	0.307672	-0.0659878	0.260
Contig9496_2	Sn849	156	2	1.84001	0.649019	0.551282	0.456525	0.457993	-0.207561	0.352
Contig951_1	Sn850	156	2	1.33582	0.418235	0.282051	0.251397	0.252205	-0.121935	0.220
Contig951_4	Sn851	156	2	1.94992	0.680251	0.532051	0.487159	0.488725	-0.0921513	0.368
Contig9524	Sn852	156	2	1.39282	0.455683	0.326923	0.282031	0.282938	-0.159175	0.242
Contig953_5	Sn853	156	2	1.6648	0.588789	0.448718	0.399326	0.40061	-0.123688	0.320
Contig9550_2	Sn854	156	2	1.88798	0.663179	0.538462	0.470332	0.471844	-0.144854	0.360
Contig9562	Sn855	156	2	1.99705	0.692407	0.589744	0.49926	0.500866	-0.181235	0.375
Contig9587	Sn856	156	2	1.21799	0.323672	0.198718	0.178974	0.179549	-0.11032	0.163
Contig962	Sn857	156	2	1.27214	0.370486	0.24359	0.213922	0.21461	-0.138686	0.191
Contig9638	Sn858	156	2	1.31174	0.400987	0.237179	0.237652	0.238416	0.00198842	0.209
Contig9656	Sn859	156	2	1.29581	0.389059	0.262821	0.228283	0.229017	-0.151292	0.202
Contig966_2	Sn860	156	2	1.786	0.631978	0.448718	0.440089	0.441504	-0.0196078	0.343
Contig9677	Sn861	156	2	1.98621	0.689671	0.532051	0.496528	0.498124	-0.0715438	0.373
Contig969_1	Sn862	156	2	1.9644	0.684059	0.49359	0.490939	0.492518	-0.00539862	0.370
Contig9693	Sn863	156	2	1.99967	0.693065	0.564103	0.499918	0.501525	-0.128391	0.375
Contig9699_2	Sn864	156	2	1.39282	0.455683	0.301282	0.282031	0.282938	-0.0682596	0.242
Contig9709	Sn865	156	2	1.99598	0.69214	0.49359	0.498993	0.500598	0.0108288	0.374
Contig9722	Sn866	156	2	1.21038	0.316549	0.179487	0.173817	0.174375	-0.0326241	0.159
Contig9727_3	Sn867	155	2	1.21951	0.325083	0.187097	0.18	0.180583	-0.0394265	0.164
Contig9752	Sn868	156	2	1.25651	0.357627	0.230769	0.204142	0.204798	-0.130435	0.183
Contig9793	Sn869	156	2	1.80688	0.638713	0.596154	0.446561	0.447997	-0.33499	0.347
Contig9838	Sn870	156	2	1.53385	0.53237	0.448718	0.348044	0.349163	-0.289256	0.287
Contig9847	Sn871	156	2	1.77169	0.627255	0.435897	0.435569	0.436969	-0.000754717	0.341
Contig9922_3	Sn872	156	2	1.97372	0.686476	0.615385	0.493343	0.49493	-0.247376	0.372
Contig9922_4	Sn873	156	2	1.45895	0.494119	0.352564	0.314575	0.315587	-0.120763	0.265
Contig9939_1	Sn874	156	2	1.55046	0.540204	0.410256	0.35503	0.356171	-0.155556	0.292
Contig9939_2	Sn875	156	2	1.52553	0.528364	0.403846	0.34449	0.345597	-0.172303	0.285
Contig999	Sn876	156	2	1.74227	0.617242	0.487179	0.426036	0.427405	-0.143519	0.335
Contig1009_1	Sn877	156	2	1.88235	0.661563	0.557692	0.46875	0.470257	-0.189744	0.359
Contig1009_2	Sn878	156	2	1.45064	0.489552	0.358974	0.310651	0.31165	-0.155556	0.262
Contig1039_2	Sn879	156	2	1.40104	0.460732	0.346154	0.286243	0.287163	-0.209302	0.245
Contig1064_1	Sn880	156	2	1.45895	0.494119	0.339744	0.314575	0.315587	-0.0800078	0.265
Contig1064_6	Sn881	156	2	1.50888	0.520174	0.378205	0.337258	0.338342	-0.121413	0.280
contig1134	Sn882	156	2	1.73475	0.614618	0.49359	0.423549	0.424911	-0.165365	0.334
contig1207	Sn883	156	2	1.37643	0.445366	0.301282	0.273484	0.274363	-0.101645	0.236
Contig1226_3	Sn884	156	2	1.98621	0.689671	0.50641	0.496528	0.498124	-0.0199032	0.373
Contig1232_3	Sn885	156	2	1.2333	0.337577	0.185897	0.189164	0.189772	0.0172695	0.171
Contig1232_4	Sn886	155	2	1.13003	0.230503	0.122581	0.115068	0.11544	-0.0652921	0.108
Contig125_1	Sn887	156	2	1.83357	0.647049	0.480769	0.454615	0.456076	-0.0575315	0.351
Contig1260_3	Sn888	156	2	1.98621	0.689671	0.608974	0.496528	0.498124	-0.226466	0.373
Contig1260_4	Sn889	156	2	1.28	0.37677	0.25	0.21875	0.219453	-0.142857	0.195
Contig1263	Sn890	156	2	1.37643	0.445366	0.314103	0.273484	0.274363	-0.148524	0.236
Contig1276_8	Sn891	156	2	1.12199	0.22057	0.115385	0.108728	0.109077	-0.0612245	0.103
Contig1294_2	Sn892	156	2	1.85262	0.652826	0.717949	0.460224	0.461703	-0.56	0.354
Contig1346_2	Sn893	156	2	1.68066	0.59488	0.474359	0.404997	0.406299	-0.171266	0.323
Contig1374	Sn894	156	2	1.25651	0.357627	0.230769	0.204142	0.204798	-0.130435	0.183
Contig138_3	Sn895	156	2	1.6648	0.588789	0.474359	0.399326	0.40061	-0.187899	0.320
Contig1432_1	Sn896	156	2	1.07299	0.152564	0.0576923	0.0680268	0.0682455	0.151918	0.066
Contig1432_2	Sn897	156	2	1.07299	0.152564	0.0576923	0.0680268	0.0682455	0.151918	0.066
Contig1432_3	Sn898	156	2	1.42578	0.475452	0.352564	0.298632	0.299592	-0.180599	0.254
Contig1432_4	Sn899	156	2	1.06615	0.141802	0.0641026	0.062048	0.0622475	-0.0331126	0.060
Contig1449_2	Sn900	156	2	1.99475	0.691832	0.576923	0.498685	0.500289	-0.156889	0.374
Contig1451	Sn901	156	2	1.55046	0.540204	0.423077	0.35503	0.356171	-0.191667	0.292
Contig1469_1	Sn902	156	2	1.28789	0.38296	0.25641	0.223537	0.224256	-0.147059	0.199
Contig1481_2	Sn903	156	2	1.16552	0.271189	0.153846	0.142012	0.142468	-0.0833333	0.132
Contig1481_3	Sn904	156	2	1.21038	0.316549	0.179487	0.173817	0.174375	-0.0326241	0.159
Contig1490_2	Sn905	156	2	1.37643	0.445366	0.288462	0.273484	0.274363	-0.0547667	0.236
Contig1490_4	Sn906	156	2	1.76444	0.624823	0.532051	0.433247	0.43464	-0.228055	0.339
Contig1492	Sn907	156	2	1.58355	0.555183	0.333333	0.368508	0.369692	0.0954505	0.301
Contig1510_1	Sn908	156	2	1.87078	0.658201	0.608974	0.465463	0.466959	-0.30832	0.357
Contig1510_8	Sn909	156	2	1.4839	0.50743	0.397436	0.326101	0.32715	-0.21875	0.273
Contig1575_2	Sn910	156	2	1.786	0.631978	0.538462	0.440089	0.441504	-0.223529	0.343
Contig1605	Sn911	156	2	1.10779	0.202273	0.102564	0.0973044	0.0976173	-0.0540541	0.093
Contig1609_3	Sn912	155	2	1.56265	0.545818	0.419355	0.360062	0.361228	-0.164673	0.295
Contig1609_4	Sn913	156	2	1.40104	0.460732	0.294872	0.286243	0.287163	-0.0301464	0.245
Contig1612_4	Sn914	156	2	1.37643	0.445366	0.326923	0.273484	0.274363	-0.195402	0.236
Contig1612_6	Sn915	156	2	1.95745	0.682239	0.608974	0.489131	0.490704	-0.245012	0.370
Contig1631_3	Sn916	156	2	1.97372	0.686476	0.512821	0.493343	0.49493	-0.0394803	0.372
Contig1633_2	Sn917	156	2	1.91924	0.671958	0.679487	0.478961	0.480501	-0.418668	0.364
Contig1662_1	Sn918	156	2	1.45064	0.489552	0.346154	0.310651	0.31165	-0.114286	0.262
Contig1664_2	Sn919	156	2	1.19528	0.301944	0.179487	0.163379	0.163905	-0.0985915	0.150
Contig1695	Sn920	153	2	1.46042	0.494918	0.326797	0.315263	0.316297	-0.0365854	0.266
Contig1767_3	Sn921	156	2	1.43406	0.480219	0.346154	0.302679	0.303652	-0.143633	0.257
Contig1776_1	Sn922	156	2	1.93758	0.676952	0.5	0.483892	0.485448	-0.033288	0.367
Contig1787_3	Sn923	154	2	1.3162	0.404256	0.279221	0.240239	0.241021	-0.162264	0.211
Contig1787_4	Sn924	156	2	1.99967	0.693065	0.525641	0.499918	0.501525	-0.0514549	0.375
Contig1823_3	Sn925	156	2	1.73475	0.614618	0.416667	0.423549	0.424911	0.0162503	0.334
Contig1834	Sn926	156	2	1.94992	0.680251	0.403846	0.487159	0.488725	0.171018	0.368
Contig1840_2	Sn927	156	2	1.26431	0.364106	0.224359	0.209052	0.209725	-0.0732187	0.187
Contig185	Sn928	156	2	1.44235	0.484919	0.352564	0.306686	0.307672	-0.149595	0.260
Contig19_3	Sn929	156	2	1.91924	0.671958	0.487179	0.478961	0.480501	-0.0171585	0.364
Contig1912_3	Sn930	156	2	2	0.693147	0.564103	0.5	0.501608	-0.128205	0.375
Contig1948_1	Sn931	156	2	1.69636	0.600768	0.384615	0.410503	0.411823	0.0630631	0.326
Contig1948_3	Sn932	156	2	1.86483	0.656454	0.525641	0.463757	0.465249	-0.13344	0.356
Contig1986_2	Sn933	156	2	1.56703	0.547807	0.384615	0.361851	0.363014	-0.0629117	0.296
Contig1992_2	Sn934	156	2	1.22562	0.330681	0.205128	0.184089	0.184681	-0.114286	0.167
Contig2017_2	Sn935	156	2	1.71187	0.606456	0.461538	0.415845	0.417182	-0.109881	0.329
Contig2023_1	Sn936	156	2	1.98824	0.690186	0.538462	0.497041	0.49864	-0.0833333	0.374
Contig2066_1	Sn937	156	2	1.89348	0.66475	0.762821	0.471873	0.47339	-0.61658	0.361
Contig208_2	Sn938	156	2	1.55046	0.540204	0.461538	0.35503	0.356171	-0.3	0.292
Contig2083_2	Sn939	156	2	1.90415	0.667763	0.429487	0.474832	0.476358	0.0954957	0.362
Contig2095_2	Sn940	156	2	1.98168	0.688517	0.532051	0.495377	0.49697	-0.0740326	0.373
Contig2095_3	Sn941	156	2	1.15086	0.254963	0.141026	0.131082	0.131503	-0.0758621	0.122
Contig2104_2	Sn942	156	2	1.64072	0.579266	0.429487	0.390512	0.391768	-0.0998053	0.314
Contig2127_3	Sn943	156	2	1.08679	0.173205	0.0833333	0.0798611	0.0801179	-0.0434783	0.077
Contig2132_2	Sn944	154	2	1.73642	0.615202	0.506494	0.424102	0.425483	-0.194273	0.334
Contig2132_3	Sn945	156	2	1.13635	0.23811	0.115385	0.119987	0.120373	0.0383562	0.113
Contig2139_4	Sn946	156	2	1.99598	0.69214	0.50641	0.498993	0.500598	-0.0148639	0.374
Contig2150	Sn947	156	2	1.1729	0.279082	0.147436	0.147415	0.147889	-0.000139373	0.137
Contig2159_2	Sn948	156	2	1.27214	0.370486	0.230769	0.213922	0.21461	-0.0787553	0.191
Contig2159_4	Sn949	156	2	1.07987	0.163024	0.0769231	0.0739645	0.0742023	-0.04	0.071
Contig2169_2	Sn950	156	2	1.64072	0.579266	0.429487	0.390512	0.391768	-0.0998053	0.314
Contig22_2	Sn951	156	2	1.43406	0.480219	0.371795	0.302679	0.303652	-0.228346	0.257
Contig2248_3	Sn952	156	2	1.21038	0.316549	0.179487	0.173817	0.174375	-0.0326241	0.159
Contig2248_4	Sn953	156	2	1.64878	0.582492	0.512821	0.393491	0.394756	-0.303258	0.316
Contig2283_2	Sn954	156	2	1.3439	0.423819	0.275641	0.255897	0.256719	-0.0771578	0.223
Contig2321_1	Sn955	156	2	1.31174	0.400987	0.262821	0.237652	0.238416	-0.105905	0.209
Contig235_1	Sn956	156	2	1.14358	0.246618	0.121795	0.125555	0.125958	0.029946	0.118
Contig2350_3	Sn957	156	2	1.95376	0.681266	0.564103	0.488166	0.489735	-0.155556	0.369
Contig2357_1	Sn958	156	2	1.94595	0.679193	0.833333	0.486111	0.487674	-0.714286	0.368
Contig2381_2	Sn959	156	2	1.87078	0.658201	0.685897	0.465463	0.466959	-0.473582	0.357
Contig2397_1	Sn960	156	2	1.93758	0.676952	0.717949	0.483892	0.485448	-0.483696	0.367
Contig2397_3	Sn961	156	2	1.31974	0.406821	0.269231	0.242275	0.243054	-0.111262	0.213
Contig2421_1	Sn962	156	2	1.94183	0.678094	0.532051	0.485022	0.486582	-0.0969628	0.367
Contig2421_3	Sn963	156	2	2	0.693147	0.538462	0.5	0.501608	-0.0769231	0.375
Contig2421_4	Sn964	156	2	1.99598	0.69214	0.544872	0.498993	0.500598	-0.0919422	0.374
Contig2442	Sn965	156	2	1.30376	0.395067	0.269231	0.232988	0.233737	-0.155556	0.206
Contig2512_6	Sn966	156	2	1.30376	0.395067	0.24359	0.232988	0.233737	-0.0455026	0.206
Contig2515_2	Sn967	156	2	1.99967	0.693065	0.525641	0.499918	0.501525	-0.0514549	0.375
Contig2515_3	Sn968	156	2	1.70414	0.603637	0.429487	0.413194	0.414523	-0.0394312	0.328
Contig2561_3	Sn969	156	2	1.1729	0.279082	0.160256	0.147415	0.147889	-0.087108	0.137
Contig2561_6	Sn970	156	2	1.27214	0.370486	0.230769	0.213922	0.21461	-0.0787553	0.191
Contig257_8	Sn971	156	2	1.9093	0.669205	0.5	0.476249	0.477781	-0.0498706	0.363
Contig2593_3	Sn972	155	2	1.33822	0.419901	0.296774	0.252737	0.253555	-0.174242	0.221
Contig2640_1	Sn973	155	2	1.98998	0.690627	0.748387	0.497482	0.499092	-0.504351	0.374
Contig2640_3	Sn974	156	2	1.9093	0.669205	0.641026	0.476249	0.477781	-0.345988	0.363
Contig2664_2	Sn975	156	2	1.94992	0.680251	0.519231	0.487159	0.488725	-0.0658344	0.368
Contig2704_1	Sn976	156	2	1.93758	0.676952	0.538462	0.483892	0.485448	-0.112772	0.367
Contig2704_2	Sn977	155	2	1.30592	0.39668	0.270968	0.234256	0.235014	-0.156716	0.207
Contig2740_3	Sn978	156	2	1.22562	0.330681	0.205128	0.184089	0.184681	-0.114286	0.167
Contig2748_2	Sn979	156	2	1.99926	0.692962	0.980769	0.499815	0.501422	-0.962264	0.375
Contig2748_7	Sn980	156	2	1.27214	0.370486	0.205128	0.213922	0.21461	0.0411064	0.191
Contig2753_2	Sn981	156	2	1.94595	0.679193	0.576923	0.486111	0.487674	-0.186813	0.368
Contig2783_1	Sn982	156	2	1.63263	0.575986	0.423077	0.387492	0.388738	-0.0918346	0.312
Contig2783_3	Sn983	156	2	1.99475	0.691832	0.641026	0.498685	0.500289	-0.285432	0.374
Contig2783_4	Sn984	156	2	1.64878	0.582492	0.423077	0.393491	0.394756	-0.075188	0.316
Contig2834	Sn985	154	2	1.30811	0.398307	0.272727	0.235537	0.236304	-0.157895	0.208
Contig2835_2	Sn986	156	2	1.86483	0.656454	0.474359	0.463757	0.465249	-0.0228602	0.356
Contig2864_1	Sn987	156	2	1.98402	0.689115	0.628205	0.495973	0.497568	-0.266611	0.373
Contig2875_5	Sn988	156	2	1.81368	0.640865	0.461538	0.448636	0.450078	-0.0287598	0.348
Contig2885_1	Sn989	156	2	1.37643	0.445366	0.288462	0.273484	0.274363	-0.0547667	0.236
Contig2885_2	Sn990	156	2	1.64072	0.579266	0.480769	0.390512	0.391768	-0.231125	0.314
Contig2940_5	Sn991	156	2	1.65681	0.585667	0.467949	0.396429	0.397704	-0.180409	0.318
Contig2981_3	Sn992	156	2	1.98621	0.689671	0.544872	0.496528	0.498124	-0.0973642	0.373
Contig2981_4	Sn993	156	2	1.86483	0.656454	0.474359	0.463757	0.465249	-0.0228602	0.356
Contig2997_2	Sn994	156	2	1.54216	0.536316	0.391026	0.351557	0.352688	-0.112267	0.290
Contig2997_3	Sn995	156	2	1.99011	0.690659	0.929487	0.497514	0.499114	-0.868263	0.374
Contig3003_1	Sn996	156	2	1.32777	0.41257	0.275641	0.246857	0.24765	-0.116604	0.216
Contig307	Sn997	156	2	1.36012	0.434748	0.301282	0.264772	0.265624	-0.137891	0.230
Contig3097_1	Sn998	156	2	1.73475	0.614618	0.608974	0.423549	0.424911	-0.437788	0.334
Contig3097_2	Sn999	156	2	1.46726	0.49862	0.397436	0.318458	0.319482	-0.248	0.268
Contig3097_4	Sn1000	156	2	1.47558	0.503057	0.403846	0.3223	0.323337	-0.253012	0.270
Contig3158_1	Sn1001	156	2	1.33582	0.418235	0.294872	0.251397	0.252205	-0.172932	0.220
Contig3158_2	Sn1002	156	2	1.42578	0.475452	0.365385	0.298632	0.299592	-0.223529	0.254
Contig3160_2	Sn1003	155	2	1.85085	0.652296	0.445161	0.459709	0.461196	0.0316447	0.354
Contig3179	Sn1004	156	2	1.62451	0.572654	0.403846	0.38443	0.385667	-0.0505051	0.311
Contig3225_3	Sn1005	156	2	1.97077	0.685712	0.596154	0.492583	0.494167	-0.210261	0.371
Contig3294_1	Sn1006	156	2	1.42578	0.475452	0.314103	0.298632	0.299592	-0.051806	0.254
Contig336_1	Sn1007	156	2	1.67275	0.59186	0.49359	0.402182	0.403475	-0.22728	0.321
Contig3388_6	Sn1008	156	2	1.9644	0.684059	0.570513	0.490939	0.492518	-0.162084	0.370
Contig3408	Sn1009	156	2	1.31974	0.406821	0.282051	0.242275	0.243054	-0.164179	0.213
Contig3417	Sn1010	156	2	1.89348	0.66475	0.762821	0.471873	0.47339	-0.61658	0.361
Contig344_5	Sn1011	156	2	1.50055	0.515988	0.384615	0.33358	0.334652	-0.152993	0.278
Contig353	Sn1012	156	2	1.84636	0.650945	0.544872	0.458395	0.459869	-0.188651	0.353
Contig3545_2	Sn1013	156	2	1.68853	0.59785	0.467949	0.40777	0.409082	-0.147579	0.325
Contig360_2	Sn1014	155	2	1.5376	0.534159	0.387097	0.349636	0.350767	-0.107143	0.289
Contig3615	Sn1015	156	2	1.55875	0.544034	0.455128	0.358461	0.359613	-0.269674	0.294
Contig3651	Sn1016	156	2	1.99011	0.690659	0.557692	0.497514	0.499114	-0.120958	0.374
Contig371	Sn1017	155	2	1.3627	0.436446	0.290323	0.26616	0.267022	-0.0907811	0.231
Contig382_2	Sn1018	156	2	1.44235	0.484919	0.352564	0.306686	0.307672	-0.149595	0.260
Contig449_3	Sn1019	156	2	1.13635	0.23811	0.128205	0.119987	0.120373	-0.0684932	0.113
Contig481	Sn1020	156	2	1.31174	0.400987	0.275641	0.237652	0.238416	-0.159851	0.209
Contig496_2	Sn1021	156	2	1.31174	0.400987	0.25	0.237652	0.238416	-0.0519582	0.209
Contig496_3	Sn1022	156	2	1.31174	0.400987	0.25	0.237652	0.238416	-0.0519582	0.209
Contig496_5	Sn1023	156	2	1.33582	0.418235	0.25641	0.251397	0.252205	-0.0199412	0.220
Contig52_2	Sn1024	156	2	1.87078	0.658201	0.583333	0.465463	0.466959	-0.253233	0.357
Contig554	Sn1025	156	2	1.55875	0.544034	0.378205	0.358461	0.359613	-0.0550811	0.294
Contig639	Sn1026	156	2	1.28	0.37677	0.224359	0.21875	0.219453	-0.025641	0.195
Contig655_1	Sn1027	156	2	1.38462	0.450561	0.333333	0.277778	0.278671	-0.2	0.239
Contig655_2	Sn1028	156	2	1.73475	0.614618	0.608974	0.423549	0.424911	-0.437788	0.334
Contig667_1	Sn1029	156	2	1.86483	0.656454	0.5	0.463757	0.465249	-0.0781499	0.356
Contig783_1	Sn1030	156	2	1.84636	0.650945	0.416667	0.458395	0.459869	0.0910313	0.353
Contig783_5	Sn1031	156	2	1.31974	0.406821	0.230769	0.242275	0.243054	0.0474898	0.213
Contig783_8	Sn1032	156	2	1.37643	0.445366	0.275641	0.273484	0.274363	-0.00788821	0.236
Contig797_1	Sn1033	156	2	1.29581	0.389059	0.211538	0.228283	0.229017	0.0733507	0.202
Contig797_5	Sn1034	156	2	1.44235	0.484919	0.288462	0.306686	0.307672	0.0594225	0.260
Contig8	Sn1035	156	2	1.80688	0.638713	0.442308	0.446561	0.447997	0.00952381	0.347
Contig83_3	Sn1036	156	2	1.92402	0.673271	0.557692	0.480256	0.4818	-0.161241	0.365
Contig836_1	Sn1037	156	2	1.12915	0.22943	0.121795	0.114378	0.114746	-0.0648464	0.108
Contig836_2	Sn1038	155	2	1.39563	0.457417	0.341935	0.283476	0.284393	-0.206226	0.243
Contig847_4	Sn1039	156	2	1.74972	0.619817	0.557692	0.42848	0.429858	-0.301558	0.337
Contig85_2	Sn1040	156	2	1.28	0.37677	0.25	0.21875	0.219453	-0.142857	0.195
Contig855	Sn1041	156	2	1.21799	0.323672	0.198718	0.178974	0.179549	-0.11032	0.163
Contig866_3	Sn1042	156	2	1.90415	0.667763	0.775641	0.474832	0.476358	-0.633508	0.362
Contig910_1	Sn1043	156	2	1.82703	0.645033	0.5	0.452663	0.454118	-0.104575	0.350
Mean values		155.911	2	1.53324	0.49282	0.369491	0.322809	0.323848	-0.123332	0.262
N	Number of non-redundant genotypes
Na	Number of observed alleles
Ne	Number of effective alleles
I(=SH)	Shannon's Information Index
Ho	Observed Heterozygosity
He	Expeted Heterozygosity
F	Fixation Index
PIC	Polymorphic Information Contents
* Calculated by CERVUS v.3.0 software (Marshall et al., 1998) while the rest of the data were calculated by GenAlex 6.5 software (Peakall et al., 2012)
